# Supplementary material for: Co‐recruitment analysis of the CBL and CBLB signalosomes in primary T cells identifies CD5 as a key regulator of TCR‐induced ubiquitylation
Source: Mol Syst Biol. 2016 Jul 29;12(7):876. doi: 10.15252/msb.20166837 (PMC4965873; doi:10.15252/msb.20166837)
Supplement: Supplementary file 2 — Dataset EV1 [file MSB-12-876-s002.xlsx]

## Sheet: Legends
SheetA	iRT normalized Maxquant intensities for CBLOST	R: technical replicate; BR: biological replicate
SheetB	iRT normalized Maxquant intensities for CBLBOST	R: technical replicate; BR: biological replicate

## Sheet: Sheet A
Protein IDs	Majority protein IDs	Peptide counts (all)	Peptide counts (razor+unique)	Peptide counts (unique)	Protein names	Gene name	Intensity Cbl_0_BR1_R1	Intensity Cbl_0_BR1_R2	Intensity Cbl_0_BR1_R3	Intensity Cbl_0_BR2_R1	Intensity Cbl_0_BR2_R2	Intensity Cbl_0_BR2_R3	Intensity Cbl_0_BR3_R1	Intensity Cbl_0_BR3_R2	Intensity Cbl_0_BR3_R3	Intensity Cbl_030_BR1_R1	Intensity Cbl_030_BR1_R2	Intensity Cbl_030_BR1_R3	Intensity Cbl_030_BR2_R1	Intensity Cbl_030_BR2_R2	Intensity Cbl_030_BR2_R3	Intensity Cbl_030_BR3_R1	Intensity Cbl_030_BR3_R2	Intensity Cbl_030_BR3_R3	Intensity Cbl_120_BR1_R1	Intensity Cbl_120_BR1_R2	Intensity Cbl_120_BR1_R3	Intensity Cbl_120_BR2_R1	Intensity Cbl_120_BR2_R2	Intensity Cbl_120_BR2_R3	Intensity Cbl_120_BR3_R1	Intensity Cbl_120_BR3_R2	Intensity Cbl_120_BR3_R3	Intensity Cbl_300_BR1_R1	Intensity Cbl_300_BR1_R2	Intensity Cbl_300_BR1_R3	Intensity Cbl_300_BR2_R1	Intensity Cbl_300_BR2_R2	Intensity Cbl_300_BR2_R3	Intensity Cbl_300_BR3_R1	Intensity Cbl_300_BR3_R2	Intensity Cbl_300_BR3_R3	Intensity Cbl_600_BR1_R1	Intensity Cbl_600_BR1_R2	Intensity Cbl_600_BR1_R3	Intensity Cbl_600_BR2_R1	Intensity Cbl_600_BR2_R2	Intensity Cbl_600_BR2_R3	Intensity Cbl_600_BR3_R1
P22682	P22682	63	63	56	E3 ubiquitin-protein ligase CBL	Cbl	2.53522e+09	2.49754e+09	2.61809e+09	9.58744e+08	9.59511e+08	1.00859e+09	1.02544e+09	1.24465e+09	1.17463e+09	1.86463e+09	1.90681e+09	1.90144e+09	1.17297e+09	1.29091e+09	1.17681e+09	9.0712e+08	8.39126e+08	9.91561e+08	1.67897e+09	1.80734e+09	1.77732e+09	1.26848e+09	1.19201e+09	1.31997e+09	3.04885e+09	2.83003e+09	3.55767e+09	2.56972e+09	2.68955e+09	2.62444e+09	1.37972e+09	1.47383e+09	1.47918e+09	9.91504e+08	8.32604e+08	1.02582e+09	2.00492e+09	1.46632e+09	1.82729e+09	1.16083e+09	1.25436e+09	1.24299e+09	1.40108e+09
Q99MR8	Q99MR8	44	44	44	Methylcrotonoyl-CoA carboxylase subunit alpha, mitochondrial	Mccc1	1.59134e+08	1.65537e+08	1.50487e+08	7.41334e+07	7.75478e+07	7.61512e+07	1.29045e+08	1.49841e+08	1.31201e+08	1.78854e+08	1.814e+08	1.79001e+08	1.88833e+08	1.9549e+08	1.7655e+08	2.75225e+08	2.51183e+08	2.87295e+08	1.15716e+08	1.23046e+08	1.1275e+08	1.66808e+08	1.80092e+08	1.78787e+08	3.91846e+08	3.58668e+08	4.16867e+08	1.99192e+08	1.91263e+08	2.09926e+08	1.31182e+08	1.3947e+08	1.41545e+08	1.64627e+08	1.19909e+08	1.52822e+08	1.69073e+08	1.32538e+08	1.30927e+08	1.58078e+08	1.6906e+08	1.72046e+08	2.42378e+08
P62259	P62259	28	28	26	14-3-3 protein epsilon	Ywhae	3.38293e+07	3.7189e+07	3.39759e+07	1.49215e+07	1.79544e+07	1.75243e+07	2.44481e+07	2.30634e+07	3.4293e+07	2.16738e+08	2.17111e+08	2.13206e+08	6.79791e+07	8.00601e+07	8.31817e+07	1.02716e+08	1.01494e+08	1.23869e+08	3.29192e+08	3.57306e+08	5.0912e+08	1.06434e+08	1.23609e+08	1.54118e+08	5.53955e+08	5.59934e+08	7.27945e+08	1.01058e+08	1.24783e+08	9.71948e+07	1.11738e+08	1.89848e+08	1.3242e+08	2.05811e+08	1.70733e+08	2.45709e+08	1.78136e+08	2.12256e+08	2.56151e+08	8.61429e+07	9.43023e+07	9.78839e+07	1.78792e+08
P63101	P63101	25	23	20	14-3-3 protein zeta/delta	Ywhaz	3.28713e+07	3.8153e+07	3.53697e+07	1.61681e+07	1.68416e+07	1.51745e+07	3.30738e+07	4.07287e+07	4.69533e+07	1.72717e+08	1.69862e+08	1.68865e+08	5.72794e+07	5.93374e+07	5.82255e+07	1.10232e+08	1.03297e+08	1.44104e+08	2.72769e+08	2.94096e+08	3.74896e+08	9.53296e+07	8.93251e+07	9.86682e+07	5.70293e+08	6.37945e+08	6.75499e+08	6.47372e+07	5.61525e+07	5.49226e+07	8.31605e+07	1.0812e+08	1.06368e+08	2.06318e+08	2.07862e+08	2.71041e+08	1.4546e+08	1.98486e+08	1.81797e+08	7.17302e+07	6.70428e+07	8.45887e+07	1.84574e+08
Q8R550	Q8R550	39	39	39	SH3 domain-containing kinase-binding protein 1	Sh3kbp1	7.84456e+07	7.73438e+07	7.21348e+07	2.25122e+07	2.48568e+07	2.68053e+07	1.03136e+08	5.45644e+07	9.30814e+07	1.05088e+08	1.1989e+08	1.0516e+08	1.98699e+07	1.95677e+07	2.0594e+07	1.02783e+08	9.50924e+07	1.17797e+08	7.43966e+07	7.75006e+07	7.07452e+07	1.97056e+07	1.93391e+07	2.22931e+07	1.59906e+08	1.60281e+08	2.16261e+08	1.31246e+08	1.33578e+08	1.21725e+08	2.53578e+07	2.83461e+07	3.1437e+07	1.0236e+08	7.41542e+07	9.10139e+07	8.07408e+07	6.58904e+07	6.68246e+07	2.58182e+07	2.80813e+07	2.69263e+07	2.0873e+08
Q3V3E1	Q3V3E1	32	32	32	Ubiquitin-associated and SH3 domain-containing protein A	Ubash3a	1.83145e+08	2.07844e+08	1.86112e+08	2.92923e+07	2.87438e+07	3.18527e+07	9.23728e+07	1.21349e+08	9.87946e+07	1.46922e+08	1.53287e+08	1.44064e+08	4.51926e+07	4.59478e+07	4.21988e+07	7.02234e+07	6.79132e+07	7.19458e+07	8.76311e+07	8.94889e+07	9.12145e+07	3.05435e+07	3.4065e+07	3.44439e+07	1.85503e+08	2.00747e+08	2.39645e+08	1.41212e+08	1.21313e+08	1.31978e+08	3.04946e+07	3.83381e+07	3.669e+07	5.9976e+07	4.76228e+07	5.87782e+07	1.06573e+08	1.05091e+08	8.21379e+07	2.33387e+07	2.80231e+07	2.95668e+07	7.98496e+07
P47941	P47941	22	22	22	Crk-like protein	Crkl	4.0917e+06	5.17154e+06	4.41895e+06	2.41739e+07	2.55475e+07	2.62819e+07	7.62249e+06	1.03965e+06	9.93724e+06	2.95197e+08	3.17983e+08	3.0884e+08	1.95084e+08	2.39353e+08	2.13184e+08	2.99535e+08	2.78856e+08	3.38869e+08	1.41002e+08	1.53284e+08	1.59253e+08	1.73135e+08	2.0115e+08	2.00705e+08	4.10521e+08	3.90836e+08	5.01322e+08	1.85299e+08	1.50235e+08	1.93153e+08	1.53976e+08	1.89367e+08	2.0333e+08	1.73364e+08	1.19526e+08	1.73321e+08	7.75944e+07	5.38929e+07	6.27859e+07	1.22127e+08	1.32282e+08	1.38698e+08	2.31526e+08
P26450;Q64143	P26450	37;5	37;5	33;2	Phosphatidylinositol 3-kinase regulatory subunit alpha	Pik3r1	3.52798e+06	4.96569e+06	4.12385e+06	5.50524e+06	6.15958e+06	6.20471e+06	3.36212e+06	2.84974e+06	2.16888e+06	8.03698e+07	8.21698e+07	8.12594e+07	2.78321e+07	3.51952e+07	3.19598e+07	6.25018e+07	5.59503e+07	8.17563e+07	7.00108e+07	7.4933e+07	7.78493e+07	3.07336e+07	2.97788e+07	3.17452e+07	1.14008e+08	1.09652e+08	1.44573e+08	9.76903e+07	1.16332e+08	7.70234e+07	3.5108e+07	4.13066e+07	4.35443e+07	4.61061e+07	4.11225e+07	5.30232e+07	6.22333e+07	8.82065e+07	6.93211e+07	2.85436e+07	2.99132e+07	3.01674e+07	7.60291e+07
P39688;Q04736;P05480;P08103	P39688	32;9;4;3	32;9;4;3	26;5;2;0	Tyrosine-protein kinase Fyn	Fyn	6.49309e+06	1.00689e+07	9.10698e+06	1.4024e+07	1.78817e+07	2.1506e+07	8.17705e+06	8.38824e+06	1.72133e+07	7.42644e+07	7.85426e+07	7.7129e+07	1.0582e+08	1.30956e+08	1.25227e+08	8.53921e+07	8.13827e+07	1.15665e+08	7.62872e+07	9.26358e+07	1.05739e+08	1.23548e+08	1.30643e+08	1.52801e+08	2.55334e+08	2.18203e+08	3.53889e+08	9.65156e+07	9.41258e+07	7.91558e+07	1.50594e+08	2.03701e+08	1.84479e+08	9.39955e+07	7.23548e+07	1.18812e+08	5.85538e+07	7.28142e+07	8.20802e+07	1.23339e+08	1.24676e+08	1.43613e+08	1.30169e+08
P68510	P68510	24	21	19	14-3-3 protein eta	Ywhah	1.35573e+07	1.49395e+07	1.66293e+07	7.90292e+06	9.61001e+06	9.40725e+06	1.3813e+07	1.09009e+07	1.67797e+07	8.97732e+07	8.71436e+07	8.69185e+07	2.92059e+07	3.80152e+07	3.26385e+07	4.09041e+07	4.57326e+07	5.45047e+07	1.40889e+08	1.48397e+08	1.82518e+08	5.08817e+07	5.12953e+07	5.8588e+07	2.20042e+08	2.28848e+08	2.48128e+08	3.72614e+07	4.68763e+07	2.79746e+07	4.87769e+07	5.7335e+07	5.40484e+07	1.02057e+08	1.02438e+08	1.35002e+08	7.48676e+07	1.13051e+08	9.99868e+07	3.58981e+07	3.71562e+07	4.19746e+07	7.93327e+07
P61982	P61982	20	13	13	14-3-3 protein gamma;14-3-3 protein gamma, N-terminally processed	Ywhag	1.14708e+07	1.36145e+07	1.60774e+07	4.08881e+06	6.42864e+06	7.46408e+06	1.02845e+07	9.75515e+06	2.48939e+07	7.45905e+07	6.72411e+07	8.22829e+07	1.8554e+07	2.8957e+07	2.26814e+07	3.47412e+07	3.52862e+07	5.56466e+07	1.72611e+08	2.01451e+08	3.20491e+08	3.63572e+07	3.94978e+07	4.63765e+07	1.94822e+08	1.69698e+08	2.38122e+08	3.23904e+07	4.33965e+07	3.38903e+07	3.45132e+07	5.56126e+07	4.51288e+07	6.83569e+07	4.79249e+07	1.21458e+08	8.95948e+07	1.41004e+08	1.41118e+08	2.31108e+07	3.22966e+07	3.51599e+07	5.20331e+07
Q9CQV8	Q9CQV8	20	14	12	14-3-3 protein beta/alpha;14-3-3 protein beta/alpha, N-terminally processed	Ywhab	5.73398e+06	8.3166e+06	9.03854e+06	2.27139e+06	5.48286e+06	3.71574e+06	5.63511e+06	6.48286e+06	1.15036e+07	3.89959e+07	3.82786e+07	4.34931e+07	1.09359e+07	1.49065e+07	1.20479e+07	1.92518e+07	1.91404e+07	3.73965e+07	8.60901e+07	9.66561e+07	1.44878e+08	1.7233e+07	2.07596e+07	2.345e+07	1.3285e+08	1.23097e+08	1.73721e+08	1.34831e+07	1.60842e+07	1.46122e+07	1.61713e+07	2.31169e+07	2.39953e+07	4.02859e+07	3.97505e+07	5.92797e+07	4.43921e+07	6.10179e+07	6.39063e+07	1.21851e+07	1.62963e+07	1.84733e+07	3.51389e+07
P42337	P42337	40	40	40	Phosphatidylinositol 4,5-bisphosphate 3-kinase catalytic subunit alpha isoform	Pik3ca	782676	122906	400600	781780	1.05353e+06	667631	816566	2.75661e+06	1.0159e+06	3.13277e+07	3.33479e+07	3.21502e+07	7.56243e+06	7.89212e+06	8.66634e+06	1.53873e+07	1.32543e+07	1.56945e+07	2.00917e+07	2.15687e+07	1.87572e+07	7.85295e+06	7.68735e+06	9.17916e+06	4.60205e+07	4.73051e+07	6.13844e+07	3.62908e+07	3.42578e+07	3.77877e+07	9.19932e+06	8.51956e+06	8.43942e+06	1.67499e+07	1.18755e+07	1.54166e+07	1.21028e+07	1.04026e+07	8.48349e+06	5.26236e+06	4.01868e+06	4.55768e+06	2.64929e+07
P47753	P47753	16	16	13	F-actin-capping protein subunit alpha-1	Capza1	2.48622e+07	3.17857e+07	2.27942e+07	6.45877e+06	6.06568e+06	7.0205e+06	3.07345e+07	2.71365e+07	3.82742e+07	3.83437e+07	4.27575e+07	4.0548e+07	6.51271e+06	6.964e+06	7.92953e+06	3.28727e+07	2.52591e+07	3.70175e+07	1.91505e+07	1.95386e+07	2.28511e+07	4.37887e+06	5.20255e+06	6.21723e+06	7.83145e+07	7.40755e+07	1.00802e+08	3.85753e+07	3.84953e+07	3.64225e+07	6.51102e+06	8.74543e+06	8.02365e+06	3.46393e+07	1.95346e+07	3.44048e+07	2.75019e+07	2.41836e+07	2.4172e+07	8.10832e+06	8.23595e+06	1.0403e+07	7.15e+07
Q60631	Q60631	14	14	14	Growth factor receptor-bound protein 2	Grb2	9.21735e+06	8.2946e+06	9.30144e+06	6.70472e+06	7.30197e+06	6.62485e+06	6.59921e+06	6.00596e+06	8.35865e+06	1.8071e+07	1.66567e+07	1.44949e+07	1.11017e+07	1.16275e+07	1.15163e+07	2.10546e+07	1.76495e+07	2.18421e+07	1.20819e+07	1.10337e+07	8.71944e+06	1.03104e+07	1.01248e+07	9.85374e+06	2.584e+07	3.43573e+07	3.67452e+07	3.26192e+06	3.75033e+06	2.97912e+06	1.081e+07	1.25291e+07	1.26705e+07	1.51429e+07	1.48451e+07	1.62133e+07	9.97166e+06	1.04294e+07	7.6345e+06	1.20724e+07	1.09878e+07	1.1058e+07	2.25821e+07
O08908	O08908	36	32	32	Phosphatidylinositol 3-kinase regulatory subunit beta	Pik3r2	192994	546755	634267	886850	1.04508e+06	1.30458e+06	60021.4	0	154229	3.44719e+07	4.30366e+07	3.54981e+07	9.66211e+06	1.31345e+07	1.07247e+07	1.9496e+07	1.77206e+07	2.40632e+07	2.13106e+07	2.57779e+07	2.73028e+07	8.88485e+06	9.43604e+06	1.32458e+07	3.32623e+07	2.70229e+07	5.71588e+07	3.48566e+07	3.29879e+07	3.51078e+07	9.85944e+06	1.36034e+07	1.31829e+07	1.43601e+07	8.3389e+06	1.61244e+07	1.71692e+07	1.66127e+07	1.71535e+07	7.0635e+06	7.95322e+06	9.97027e+06	2.02992e+07
P68254	P68254	20	15	15	14-3-3 protein theta	Ywhaq	3.57624e+06	4.36458e+06	4.67651e+06	2.37889e+06	3.38362e+06	3.66569e+06	3.8525e+06	2.35119e+06	4.07329e+06	1.60973e+07	1.57546e+07	1.81675e+07	7.47556e+06	9.87413e+06	8.53081e+06	1.22008e+07	1.2309e+07	1.88383e+07	3.30871e+07	3.57869e+07	4.5583e+07	1.17606e+07	1.24154e+07	1.54635e+07	5.95087e+07	5.23071e+07	6.53794e+07	5.30279e+06	6.9864e+06	6.31256e+06	1.0006e+07	1.37324e+07	1.36275e+07	1.56559e+07	1.79264e+07	2.0377e+07	1.9246e+07	2.64734e+07	2.25934e+07	8.85636e+06	9.83441e+06	1.25497e+07	1.55483e+07
Q60902	Q60902	25	25	25	Epidermal growth factor receptor substrate 15-like 1	Eps15l1	8.51164e+06	9.50248e+06	8.46251e+06	3.22817e+06	3.98495e+06	3.41032e+06	4.24537e+06	1.61662e+06	2.7314e+06	9.31983e+06	1.06284e+07	1.01915e+07	4.89179e+06	6.60563e+06	4.80377e+06	7.93567e+06	7.02128e+06	9.09176e+06	7.56551e+06	8.60551e+06	8.11845e+06	5.5573e+06	6.04723e+06	5.52786e+06	1.73447e+07	1.44532e+07	1.89875e+07	9.92094e+06	1.10237e+07	1.1545e+07	5.08918e+06	5.49537e+06	6.61453e+06	7.27825e+06	6.60586e+06	8.29919e+06	8.11731e+06	7.10286e+06	7.39891e+06	4.36424e+06	5.63618e+06	5.72473e+06	9.03218e+06
Q9ES52	Q9ES52	49	49	48	Phosphatidylinositol 3,4,5-trisphosphate 5-phosphatase 1	Inpp5d	387035	161349	378985	76472.3	76319.8	48198.5	121732	0	951356	1.78377e+07	1.84868e+07	1.85092e+07	1.72782e+06	1.93848e+06	2.49807e+06	1.14302e+07	1.20705e+07	1.46726e+07	1.43339e+07	1.83202e+07	1.39014e+07	2.35407e+06	2.34979e+06	2.77948e+06	4.05727e+07	4.2022e+07	5.37885e+07	2.75147e+07	2.94534e+07	2.56873e+07	2.80104e+06	4.23793e+06	3.26034e+06	1.51696e+07	1.27021e+07	1.75278e+07	1.53413e+07	1.58838e+07	9.55424e+06	787368	789146	1.10789e+06	2.0951e+07
Q9JHU9	Q9JHU9	21	21	21	Inositol-3-phosphate synthase 1	Isyna1	4.84946e+06	5.54081e+06	4.87631e+06	0	131236	29503.5	3.77415e+07	4.23836e+07	4.18458e+07	9.64326e+06	9.89027e+06	8.05298e+06	669269	650843	877645	7.99666e+07	7.82744e+07	9.24664e+07	5.79321e+06	6.9756e+06	6.11204e+06	160564	474807	396213	1.37448e+08	1.34429e+08	1.84651e+08	6.3855e+06	7.95162e+06	5.16471e+06	123731	88295.9	124753	5.05664e+07	3.74273e+07	5.15325e+07	4.78916e+06	7.72992e+06	4.47618e+06	201178	213325	454908	6.67893e+07
Q60787TAG	Q60787TAG	2	2	2	StrepTag	StrepTag	9.32742e+07	1.07643e+08	1.41874e+08	4.0771e+07	5.73183e+07	5.9689e+07	5.14056e+07	3.35995e+07	6.42291e+07	7.55382e+07	7.07286e+07	9.05322e+07	4.80814e+07	6.27316e+07	7.75333e+07	3.55321e+07	3.60537e+07	4.69582e+07	8.28225e+07	9.00391e+07	1.11834e+08	4.85466e+07	6.61866e+07	7.56525e+07	1.03206e+08	1.03615e+08	1.36862e+08	9.17507e+07	1.58724e+08	1.22697e+08	4.77804e+07	7.12364e+07	7.78577e+07	4.24392e+07	4.41237e+07	6.09404e+07	1.10206e+08	1.93829e+08	1.43714e+08	4.89169e+07	7.30211e+07	7.49243e+07	5.80842e+07
O35904	O35904	40	40	38	Phosphatidylinositol 4,5-bisphosphate 3-kinase catalytic subunit delta isoform	Pik3cd	178002	157856	541311	235767	368564	410557	348465	0	223004	1.73049e+07	2.19859e+07	1.97606e+07	3.18811e+06	4.11437e+06	3.75546e+06	1.09388e+07	9.69088e+06	1.6254e+07	1.19217e+07	1.74206e+07	1.93882e+07	3.07197e+06	2.81549e+06	5.63919e+06	3.80642e+07	3.0484e+07	4.87901e+07	2.38762e+07	2.57716e+07	2.19712e+07	2.84821e+06	5.59733e+06	6.00791e+06	1.4491e+07	6.15681e+06	1.71411e+07	9.71123e+06	1.44521e+07	1.1785e+07	1.49837e+06	3.47758e+06	3.8148e+06	1.62893e+07
P13379	P13379	13	13	13	T-cell surface glycoprotein CD5	Cd5	3.06774e+06	4.23142e+06	4.6907e+06	751550	1.33033e+06	1.03834e+06	1.1168e+06	0	432709	3.65397e+07	3.67506e+07	4.13883e+07	6.76799e+06	7.01915e+06	5.59653e+06	2.34187e+07	1.99861e+07	2.76239e+07	1.74286e+07	1.96984e+07	2.01699e+07	4.73325e+06	5.76618e+06	5.31925e+06	3.88294e+07	3.7671e+07	4.68773e+07	1.98638e+07	2.53801e+07	2.30566e+07	4.52677e+06	5.86227e+06	4.84922e+06	8.58482e+06	7.57833e+06	1.09819e+07	1.32164e+07	1.53022e+07	1.1832e+07	3.48772e+06	3.58974e+06	3.28231e+06	1.08003e+07
Q64010	Q64010	15	15	15	Adapter molecule crk	Crk	70885	202705	0	100778	0	0	0	0	0	3.15544e+07	3.24314e+07	3.11976e+07	986912	1.11762e+06	909520	2.09332e+07	1.54806e+07	2.31372e+07	1.07899e+07	1.22345e+07	1.21183e+07	724161	467809	1.14513e+06	3.52539e+07	2.97866e+07	4.09893e+07	6.20022e+06	6.18871e+06	7.57747e+06	942791	1.1704e+06	1.0007e+06	1.68434e+07	1.03931e+07	1.81255e+07	3.25629e+06	3.09684e+06	3.69749e+06	63916.2	311957	95567.4	1.92017e+07
Q60710	Q60710	26	26	26	SAM domain and HD domain-containing protein 1	Samhd1	4.04234e+06	5.3774e+06	4.23952e+06	416314	580135	350919	1.80156e+06	1.17755e+06	3.09795e+06	6.90736e+06	6.14198e+06	5.65612e+06	1.43938e+06	1.91418e+06	1.53825e+06	4.36764e+06	3.73613e+06	5.22622e+06	3.62974e+06	4.34261e+06	4.30582e+06	1.14758e+06	1.5859e+06	1.21187e+06	7.30467e+07	6.71192e+07	9.91088e+07	5.98945e+06	5.35749e+06	5.27853e+06	643015	1.65349e+06	1.89613e+06	5.15188e+06	3.58465e+06	5.01328e+06	3.54806e+06	4.30627e+06	3.79754e+06	1.66931e+06	2.19204e+06	2.21076e+06	7.97416e+06
Q9Z0R6;Q9Z0R4;CON__ENSEMBL:ENSBTAP00000001528	Q9Z0R6	28;3;1	28;3;1	28;3;1	Intersectin-2	Itsn2	8.23069e+06	7.39138e+06	8.69937e+06	3.29647e+06	3.83258e+06	3.37155e+06	5.30782e+06	5.22554e+06	6.647e+06	8.24734e+06	8.95291e+06	8.95632e+06	3.70491e+06	4.49998e+06	3.46535e+06	7.91648e+06	5.55694e+06	9.17101e+06	7.55444e+06	8.48658e+06	9.54657e+06	5.47127e+06	5.6806e+06	5.61681e+06	1.89615e+07	1.76645e+07	2.36272e+07	1.17633e+07	1.27302e+07	1.14769e+07	4.61903e+06	6.17553e+06	6.65467e+06	7.56572e+06	5.20378e+06	8.79329e+06	7.0655e+06	6.28382e+06	8.00448e+06	4.07575e+06	4.82713e+06	6.37802e+06	1.16888e+07
Q9CX99	Q9CX99	10	10	10	GRB2-related adapter protein	Grap	3.10662e+06	2.99003e+06	2.99632e+06	2.27638e+06	3.02471e+06	2.83492e+06	3.59911e+06	1.51385e+06	1.30816e+06	1.04402e+07	1.03374e+07	1.03462e+07	5.3711e+06	7.21796e+06	6.37702e+06	7.61131e+06	6.29998e+06	9.14432e+06	4.13905e+06	5.00758e+06	5.6306e+06	5.46905e+06	4.61172e+06	5.89199e+06	1.61147e+07	9.9997e+06	1.56756e+07	2.00596e+06	1.88204e+06	1.92396e+06	5.82018e+06	6.41042e+06	6.26921e+06	6.53967e+06	3.11198e+06	6.32709e+06	3.40055e+06	3.12415e+06	1.76161e+06	4.71812e+06	4.24509e+06	5.20051e+06	7.43066e+06
Q8K2B3	Q8K2B3	14	14	14	Succinate dehydrogenase [ubiquinone] flavoprotein subunit, mitochondrial	Sdha	3.48568e+06	3.6252e+06	2.56835e+06	330505	459779	594053	2.3447e+06	0	3.02856e+06	4.91164e+06	5.91249e+06	5.66404e+06	1.30902e+06	1.86611e+06	2.24853e+06	2.28065e+06	3.39133e+06	3.85895e+06	5.41231e+06	3.55762e+06	4.47279e+06	1.27287e+06	1.47715e+06	2.42712e+06	2.6413e+07	2.20182e+07	3.27957e+07	4.34676e+06	5.27863e+06	3.90772e+06	1.19809e+06	2.06598e+06	1.91398e+06	2.95191e+06	965358	3.41609e+06	3.93996e+06	4.34153e+06	3.68505e+06	1.67027e+06	1.81066e+06	2.69263e+06	3.38587e+06
P62880;P29387;Q61011	P62880	9;2;1	9;2;1	5;0;0	Guanine nucleotide-binding protein G(I)/G(S)/G(T) subunit beta-2	Gnb2	2.18638e+06	1.90453e+06	1.68886e+06	260315	505059	460678	653031	0	0	2.35879e+06	2.41728e+06	1.89484e+06	903908	578300	1.0481e+06	1.80394e+06	1.29023e+06	1.73966e+06	1.20683e+06	1.36725e+06	647677	837396	691150	440704	1.09657e+07	6.76364e+06	1.13027e+07	2.0825e+06	2.19648e+06	1.57793e+06	722686	766370	1.1822e+06	1.33266e+06	510047	1.5013e+06	1.38749e+06	1.68218e+06	801969	777088	800757	1.0307e+06	2.10524e+06
O89100	O89100	11	11	11	GRB2-related adaptor protein 2	Grap2	2.28292e+06	2.79638e+06	2.00467e+06	1.40658e+06	1.63323e+06	2.04644e+06	1.4669e+06	861415	2.15003e+06	3.20647e+06	2.94517e+06	2.62038e+06	2.00468e+06	1.99883e+06	2.42841e+06	3.57787e+06	3.34641e+06	4.23018e+06	648506	1.00015e+06	1.24291e+06	718056	875718	1.32331e+06	7.05065e+06	4.95734e+06	9.51251e+06	1.15814e+06	1.401e+06	1.43553e+06	486836	1.86776e+06	1.19402e+06	1.2879e+06	851900	1.61378e+06	507696	1.10629e+06	829354	1.51145e+06	1.09819e+06	1.29432e+06	2.27894e+06
Q8BJM7	Q8BJM7	15	15	15	tRNA wybutosine-synthesizing protein 1 homolog	Tyw1	1.39839e+06	1.15937e+06	1.27057e+06	0	262992	108800	2.24974e+06	0	781942	1.64287e+06	1.47143e+06	993989	490914	570475	500528	4.40166e+06	3.28047e+06	4.12143e+06	1.3171e+06	1.42632e+06	818046	411747	229864	272733	1.15859e+07	8.83826e+06	1.74319e+07	1.90264e+06	1.52241e+06	2.02266e+06	130884	285542	129176	3.41998e+06	2.76994e+06	4.28269e+06	1.48577e+06	1.58664e+06	760545	105338	151490	162339	5.15785e+06
O88990	O88990	21	17	16	Alpha-actinin-3	Actn3	0	106337	0	0	0	0	0	457675	404977	0	103032	106780	4.46353e+06	5.60114e+06	4.4118e+06	0	0	145864	0	0	199207	0	0	0	0	372548	0	0	0	88289.4	0	0	82667.6	0	0	0	0	359129	0	0	0	0	0
REV__Q8VHX2	REV__Q8VHX2	1	1	1			1.54136e+07	1.34444e+07	1.05148e+07	1.72871e+06	1.61172e+06	1.85681e+06	6.36083e+06	7.3956e+06	5.88776e+06	2.24254e+07	1.72624e+07	1.63873e+07	4.18656e+06	4.11183e+06	5.14024e+06	8.28822e+06	5.86479e+06	5.57043e+06	1.18367e+07	1.13268e+07	1.03328e+07	3.33726e+06	2.49545e+06	2.83676e+06	2.78814e+07	2.45021e+07	2.51373e+07	2.31237e+07	1.19907e+07	2.08269e+07	3.81909e+06	3.68054e+06	3.05068e+06	9.77531e+06	6.53179e+06	6.75644e+06	1.35815e+07	7.13465e+06	1.30256e+07	2.77423e+06	1.77179e+06	2.73751e+06	1.38303e+07
Q3TTA7	Q3TTA7	23	16	16	E3 ubiquitin-protein ligase CBL-B	Cblb	747902	1.06973e+06	768552	36032.9	104691	109354	115217	0	0	7.50955e+06	8.56876e+06	7.0874e+06	1.01701e+06	1.24351e+06	896302	5.31353e+06	4.19392e+06	4.1206e+06	4.05232e+06	5.70432e+06	3.37285e+06	978549	1.05859e+06	1.26042e+06	1.95564e+07	1.78911e+07	2.62246e+07	5.66028e+06	5.43859e+06	6.63302e+06	389153	472019	941876	2.58442e+06	1.29895e+06	2.48852e+06	3.98661e+06	2.47898e+06	1.33465e+06	421346	886042	645546	3.86697e+06
Q8BTI9	Q8BTI9	19	17	17	Phosphatidylinositol 4,5-bisphosphate 3-kinase catalytic subunit beta isoform	Pik3cb	0	0	0	21258.7	0	0	0	0	612878	5.10808e+06	5.2744e+06	5.61435e+06	1.14072e+06	1.10773e+06	1.04774e+06	2.88431e+06	2.9412e+06	3.71691e+06	2.65222e+06	4.52275e+06	3.3397e+06	761860	2.02519e+06	1.6892e+06	6.26584e+06	7.23122e+06	9.94945e+06	5.57099e+06	5.06563e+06	6.06366e+06	1.0228e+06	2.0076e+06	1.50155e+06	3.04048e+06	1.55814e+06	3.65515e+06	1.67186e+06	3.51107e+06	1.7786e+06	807665	499514	608107	5.35941e+06
Q9R1Q7	Q9R1Q7	1	1	1	Proteolipid protein 2	Plp2	181439	213424	251594	20931.7	0	36542.3	358689	0	703742	176999	151186	163891	96041.5	142949	68000.9	30594.9	0	0	194289	217703	388590	33043.8	88123.2	0	565743	749326	603796	0	0	40173.4	0	0	0	100091	169336	163457	199015	238412	258548	58055.2	0	63633.4	163115
Q920N2	Q920N2	6	6	6	Biotin--protein ligase;Biotin--[methylmalonyl-CoA-carboxytransferase] ligase;Biotin--[propionyl-CoA-carboxylase [ATP-hydrolyzing]] ligase;Biotin--[methylcrotonoyl-CoA-carboxylase] ligase;Biotin--[acetyl-CoA-carboxylase] ligase	Hlcs	768623	1.82659e+06	1.20514e+06	342588	161152	456819	73113.1	0	0	1.20801e+06	1.49431e+06	1.82946e+06	951394	907219	917567	1.19091e+06	134434	386274	586038	593221	246775	506056	344187	983098	1.92413e+06	1.16443e+06	2.53565e+06	1.37237e+06	1.12908e+06	1.45498e+06	590260	1.15144e+06	1.20973e+06	388004	158310	250192	852002	550924	431828	386871	1.00043e+06	886920	257843
Q61735	Q61735	1	1	1	Leukocyte surface antigen CD47	Cd47	256715	294886	308846	0	51356.9	0	0	0	0	311302	323551	296656	141469	213022	128046	301345	186686	268198	332926	363461	382787	136785	77883.2	68743.6	1.53215e+06	1.04558e+06	1.13187e+06	368062	540646	428113	110872	111745	115419	197235	0	158491	410278	249138	0	104856	96500.3	114856	305886
Q09200	Q09200	6	6	6	Beta-1,4 N-acetylgalactosaminyltransferase 1	B4galnt1	326288	349118	264713	18393.3	38603.5	38526.7	206370	0	244177	281000	465357	334675	1.06165e+06	1.32808e+06	1.11485e+06	249568	731251	494907	521950	422694	233819	141305	151600	0	1.71135e+06	1.40915e+06	2.62887e+06	369465	421392	182947	163786	103284	151735	146447	0	131909	394501	498698	318160	198791	55291.4	52226.1	365784
Q99LC3	Q99LC3	2	2	2	NADH dehydrogenase [ubiquinone] 1 alpha subcomplex subunit 10, mitochondrial	Ndufa10	206413	223021	236037	73902.6	67518.8	0	0	0	0	254648	434855	336194	111513	293002	234059	129746	137788	196160	0	441961	0	174717	55480.6	104333	583371	429569	499643	357400	249872	234180	67550.3	90210.1	107748	78556	0	0	0	768398	0	95680.6	144101	95282.2	217275
Q8CIV8	Q8CIV8	5	5	5	Tubulin-specific chaperone E	Tbce	525461	568008	515856	349522	412918	297837	362495	5.73899e+06	0	976163	775268	922177	507421	749930	691533	338215	1.46634e+06	1.04091e+07	250880	718334	3.2043e+07	541202	333899	681273	1.70162e+06	1.59258e+06	1.35252e+07	2.48268e+06	795906	2.27684e+06	1.88589e+06	506952	1.01165e+06	651082	1.93097e+07	1.04669e+06	426181	1.15574e+06	696438	541758	396551	535624	857849
O70566	O70566	1	1	1	Protein diaphanous homolog 2	Diaph2	0	0	0	0	89122.9	0	0	0	0	1.52423e+06	1.08174e+06	1.3004e+06	0	410689	0	875108	0	0	1.66097e+06	1.391e+06	1.44963e+06	0	298644	442373	0	0	0	2.0483e+06	1.81174e+06	994833	499173	0	390103	889487	882923	764228	1.42155e+06	813969	1.3281e+06	422426	313526	385715	1.75171e+06
Q6ZQI3	Q6ZQI3	5	5	5	Malectin	Mlec	472282	1.0971e+06	480954	63789.9	126796	127799	253888	0	0	701725	1.27711e+06	1.07366e+06	311914	710514	302824	517698	340255	1.87658e+06	440417	809036	483995	297290	366664	389632	6.1443e+06	5.07471e+06	9.98475e+06	302757	539748	394614	298700	893570	245513	606920	166476	590633	449397	505477	468849	430810	310181	458501	1.34269e+06
Q4KUS2	Q4KUS2	1	1	1	Protein unc-13 homolog A	Unc13a	94095.7	120906	166623	949618	1.36934e+06	1.21429e+06	933453	0	893231	0	0	0	1.18087e+06	1.36153e+06	1.53825e+06	1.25895e+06	1.26554e+06	1.6458e+06	0	0	0	1.21472e+06	1.15567e+06	1.31728e+06	1.2016e+06	1.14333e+06	1.50821e+06	172290	0	0	1.10999e+06	1.33912e+06	1.39105e+06	1.08155e+06	917545	1.17826e+06	0	0	0	1.29601e+06	1.43746e+06	1.77883e+06	1.00768e+06
P21550	P21550	14	8	7	Beta-enolase	Eno3	258190	197849	216307	0	70098.8	0	0	649595	0	263596	322357	182303	951205	2.28257e+06	1.76037e+06	115160	198866	125282	0	469761	530194	0	40112	0	265067	645329	340169	0	278244	114681	0	0	0	103066	142205	106014	0	795095	316500	0	0	0	129556
Q62209	Q62209	2	2	2	Synaptonemal complex protein 1	Sycp1	0	712349	0	72545.9	0	0	0	1.7786e+06	0	0	4.24927e+06	636581	336475	219511	432944	556719	3.34854e+06	2.37963e+06	0	712323	1.05411e+07	377433	246579	240986	963088	218053	0	0	1.5443e+06	0	3.2511e+06	0	2.23982e+06	543842	952135	287030	1.11281e+06	1.44262e+06	1.07668e+06	0	150868	238134	800546
P21995	P21995	2	2	2	Embigin	Emb	439653	422531	394257	90809.4	95569.6	0	165103	0	0	602376	645621	655054	413339	289183	376728	423438	354838	473899	341559	710526	197898	197611	137722	203303	2.38546e+06	2.60143e+06	3.63154e+06	365703	936431	491245	280558	280433	350261	301950	0	143379	456889	359799	221054	285292	230845	266429	607248
Q9DC51	Q9DC51	9	4	4	Guanine nucleotide-binding protein G(k) subunit alpha	Gnai3	764174	834329	724469	138628	70279.4	137069	0	0	0	847454	783484	956399	186230	355037	449316	490121	437627	519343	927004	919258	1.12057e+06	141291	256828	233571	2.18509e+06	2.90551e+06	2.94938e+06	951592	990045	839633	67887.2	263163	312530	429682	0	345765	785237	754367	353982	316456	357583	351481	607872
P16330	P16330	6	6	6	2,3-cyclic-nucleotide 3-phosphodiesterase	Cnp	530812	511049	362910	43102.9	0	61224	0	0	0	288967	501211	381328	314651	482484	472542	539493	258304	254671	0	631263	383423	112757	56458.1	119780	2.19859e+06	2.7547e+06	2.82257e+06	592093	1.23134e+06	422866	103418	131429	0	146367	0	205488	409503	667273	444068	0	0	61765.7	584196
P53986	P53986	2	2	2	Monocarboxylate transporter 1	Slc16a1	235995	188522	268986	0	0	0	0	0	0	217958	208507	241139	74050.4	74502.9	85282.5	0	0	78004.4	234838	417138	516212	0	50894	0	907734	916568	917464	224715	305100	208017	0	46480.6	0	99703.4	111619	236263	357093	635013	443446	0	41281.9	56574.1	200240
P98083	P98083	5	5	5	SHC-transforming protein 1	Shc1	0	0	0	0	0	0	0	0	0	0	158294	160518	0	0	54423.9	0	111252	136717	145929	117682	0	106169	97210.9	90513.4	150636	237556	215393	473585	901156	493082	200550	342114	262696	400748	199877	518588	668530	340354	250434	0	161138	159705	706276
Q9JL62	Q9JL62	2	2	2	Glycolipid transfer protein	Gltp	151553	341906	0	0	0	0	0	0	0	420221	577725	0	180768	252545	233178	598717	832162	494084	0	0	0	136118	112355	180591	2.93219e+06	3.8943e+06	5.77352e+06	0	53977.6	0	96045.4	0	0	422175	0	269925	0	0	0	0	98122.1	0	736660
Q99M51	Q99M51	6	6	5	Cytoplasmic protein NCK1	Nck1	240017	450996	433666	190091	34373.4	0	221570	0	0	466217	676828	446916	202937	267005	81163.3	383736	133731	802091	260481	260285	386653	371911	79356.9	189857	1.50235e+06	298603	2.0637e+06	687473	860493	646408	235085	316938	319951	347395	377969	463665	0	447191	310437	146179	134670	217330	702310
Q9DBR0	Q9DBR0	3	3	3	A-kinase anchor protein 8	Akap8	218724	406432	491303	0	0	0	0	0	0	216712	342759	404721	120457	208909	148197	468411	117712	600707	175657	604788	444726	0	0	0	654127	714551	2.42591e+06	327655	491508	247580	0	58504.8	175764	91790	178734	309579	403182	563838	520600	0	32593.6	0	93107.2
Q70FJ1	Q70FJ1	4	4	4	A-kinase anchor protein 9	Akap9	658828	662517	690251	383022	542688	623290	407422	1.61527e+06	0	511762	429459	456805	680359	745697	483988	342054	317856	1.22264e+06	485283	600757	550375	724868	343179	758763	894863	733126	820513	562029	535917	734958	615919	430082	575205	1.02927e+06	0	237878	670241	589715	361312	367726	402194	392970	1.61322e+06
Q8BHD8	Q8BHD8	4	4	4	Protein-L-isoaspartate O-methyltransferase domain-containing protein 2	Pcmtd2	0	0	0	0	0	0	0	0	0	107249	0	0	484029	728713	777395	103349	0	180952	0	0	0	0	36660.7	0	360215	0	678345	0	0	0	0	0	0	0	0	0	0	0	0	0	0	0	112175
O35601	O35601	4	4	4	FYN-binding protein	Fyb	191312	226754	228843	0	0	0	271006	221409	466341	593468	465299	531687	0	0	50968.9	539007	191106	167128	142491	279024	269498	0	67118.3	84729.1	2.29202e+06	1.35856e+06	1.62819e+06	335416	214106	274763	0	0	0	509057	158963	191267	356301	177170	218669	25033.6	37623.9	101339	377149
Q9D0J4	Q9D0J4	1	1	1	ADP-ribosylation factor-like protein 2	Arl2	0	215369	0	99515.5	93632.9	89439.3	0	0	0	404156	397073	305274	127064	195811	286084	275760	264856	247668	0	0	0	143483	112492	178924	405666	1.04688e+06	945516	0	0	76197.3	196624	158887	130623	115472	0	112117	0	0	0	0	196998	0	219481
REV__P48760	REV__P48760	2	2	2			1.84462e+07	0	0	0	0	0	0	0	0	1.46763e+07	0	0	0	0	0	0	0	0	0	0	0	1.04108e+07	0	0	0	0	0	0	0	0	0	0	7.27091e+06	0	0	1.55834e+06	0	903497	0	9.93057e+06	0	2.77125e+06	1.14069e+06
CON__ENSEMBL:ENSBTAP00000034412	CON__ENSEMBL:ENSBTAP00000034412	5	5	5			276595	243067	380620	89718.2	91666.9	101048	0	0	0	366855	404914	300883	196730	307329	138300	640556	354155	631832	438639	160647	0	81570.9	211837	176494	1.6706e+06	1.64348e+06	1.98699e+06	0	0	92883.1	110272	194405	132993	385413	325336	181169	262286	0	82580.4	198743	88690	162521	537501
Q8VDJ3	Q8VDJ3	3	3	3	Vigilin	Hdlbp	4.54073e+06	7.02311e+06	9.71739e+06	2.33018e+06	3.6994e+06	3.44451e+06	4.53432e+06	0	801258	3.18659e+06	5.05542e+06	5.39842e+06	2.48588e+06	3.87776e+06	3.20088e+06	1.74113e+06	1.78201e+06	2.54143e+06	4.06892e+06	7.55704e+06	2.49106e+06	0	3.94237e+06	3.85194e+06	3.68756e+06	5.32201e+06	7.31731e+06	4.95121e+06	1.36464e+07	6.3248e+06	2.92389e+06	4.31792e+06	4.39143e+06	2.002e+06	1.87217e+06	1.60346e+06	5.07642e+06	4.95494e+06	5.05616e+06	2.70501e+06	3.8202e+06	2.29529e+06	2.23582e+06
P83870	P83870	2	2	2	PHD finger-like domain-containing protein 5A	Phf5a	106065	240625	238491	0	56837.5	39138.3	0	0	525726	233745	148568	276070	0	123159	175658	0	234668	71227.4	111666	95626.5	209674	57200.5	137635	178066	741769	982050	915528	0	51719.9	0	0	111752	48509	193815	224731	254296	169489	382697	262559	0	49460.1	57640.4	320136
Q9EQK5	Q9EQK5	2	2	2	Major vault protein	Mvp	204756	207290	235403	0	0	0	101455	0	0	55252.3	154539	164019	0	0	73448.6	107233	0	45824.6	325675	319118	390616	63603.9	75939.8	0	170174	305523	226438	183624	227899	124030	0	0	0	64115.7	0	94225.4	403560	699110	525302	61670.7	0	0	23863.4
P97450	P97450	2	2	2	ATP synthase-coupling factor 6, mitochondrial	Atp5j	458473	246346	379135	97450.3	0	84548.8	76047.1	0	0	289563	237498	465389	371114	266391	157692	0	0	0	0	0	0	187149	219766	170691	0	0	0	0	0	0	152512	113530	96033.4	0	0	0	0	0	0	180702	0	189086	130035
Q68FL6	Q68FL6	3	3	3	Methionine--tRNA ligase, cytoplasmic	Mars	622019	140379	404590	0	0	0	0	0	0	863692	1.23562e+06	931587	107541	0	0	88429.3	0	216987	246079	308023	178778	43342	0	60550.8	1.45977e+06	2.18381e+06	2.68039e+06	649236	1.41283e+06	917761	59308.5	48635.3	0	87774.5	0	234821	199358	476719	0	0	94984	0	597120
Q9D6J6	Q9D6J6	2	2	2	NADH dehydrogenase [ubiquinone] flavoprotein 2, mitochondrial	Ndufv2	133062	470403	522717	67698.9	0	0	0	0	0	798714	873004	683366	339868	306621	373039	282442	0	0	370916	827013	225167	206047	0	0	460047	1.6791e+06	3.43613e+06	0	74565.9	0	206265	239882	0	80558.4	0	239200	301459	192309	150405	0	312006	0	495129
A2A690	A2A690	2	2	2	Protein TANC2	Tanc2	304239	165210	170823	0	0	0	186054	0	0	161503	814187	666462	99450.9	112151	108795	108901	174320	188812	167354	262990	328154	62976.8	92829.7	95707.8	772999	2.82553e+06	1.03724e+06	197671	146979	140023	69977.5	115188	106999	91990.4	127124	150874	242511	548093	297736	43799.6	58588.4	83313.1	156163
P42228	P42228	3	3	3	Signal transducer and activator of transcription 4	Stat4	125506	334879	220831	0	0	0	0	0	0	318751	321379	245035	0	148517	0	0	0	277887	122008	108746	223704	0	38453.9	0	231988	524313	422660	209748	308860	118715	0	128611	0	41354.5	0	157989	71613.1	0	0	68065.5	63158.9	0	101137
Q9CQX2	Q9CQX2	4	4	4	Cytochrome b5 type B	Cyb5b	2.05072e+06	2.42655e+06	2.00016e+06	94949.1	132710	387893	0	0	0	2.80099e+06	3.76527e+06	4.07131e+06	1.27409e+06	2.10378e+06	1.55865e+06	495855	874161	1.77755e+06	281758	1.77772e+06	0	810839	1.03427e+06	1.02909e+06	5.63103e+06	5.55785e+06	1.29152e+07	561817	327199	490933	955763	1.4592e+06	1.06226e+06	1.105e+06	308997	1.37391e+06	1.15935e+06	385056	323485	109407	1.09415e+06	868327	1.88987e+06
Q9ERF3	Q9ERF3	3	3	3	WD repeat-containing protein 61	Wdr61	182853	221686	257569	0	0	0	384972	0	0	811108	621751	546792	0	109794	110981	549345	260749	816475	415466	318955	0	0	0	175940	1.92876e+06	1.17174e+06	1.95425e+06	289029	203582	274319	0	0	0	214373	0	268619	354157	0	0	0	0	0	551350
Q80UM7	Q80UM7	3	3	3	Mannosyl-oligosaccharide glucosidase	Mogs	342657	1.079e+06	540577	0	0	0	0	0	0	892403	1.07485e+06	731340	352126	631455	640789	637604	576558	626840	175958	0	0	0	220508	453221	3.0946e+06	3.83343e+06	3.30818e+06	816372	509159	1.02753e+06	0	0	166190	738311	0	389370	0	0	125351	0	177524	0	662667
Q8BGW0	Q8BGW0	3	3	3	Protein THEMIS	Themis	0	272227	301702	0	0	0	0	0	619297	576740	307077	682475	0	0	0	365052	0	310265	866492	475881	856139	0	0	0	1.66877e+06	2.02576e+06	1.66889e+06	723704	397792	488471	0	0	131271	360486	0	262746	260269	468598	430836	0	0	0	231448
Q99J72	Q99J72	3	3	3	DNA dC->dU-editing enzyme APOBEC-3	Apobec3	399943	393967	115675	0	0	0	0	0	0	634003	522936	637110	0	0	254142	379739	0	405206	170392	217249	138743	0	0	0	1.53982e+06	1.98932e+06	1.9134e+06	439004	275213	517324	0	0	0	291664	0	290499	190388	164632	0	0	17644.9	0	24524.1
Q01320	Q01320	4	2	2	DNA topoisomerase 2-alpha	Top2a	71549.3	239418	143969	0	0	0	0	0	0	59891.6	0	0	1.00366e+06	2.85658e+06	919473	0	0	152339	205125	316576	429731	0	0	0	263571	297798	347442	214843	189845	120680	0	0	153418	0	0	0	139597	674177	421132	0	79560.8	0	156553
P35821	P35821	2	2	2	Tyrosine-protein phosphatase non-receptor type 1	Ptpn1	162120	109395	324286	0	0	0	0	0	268605	331781	547467	171027	0	56915.3	163744	237832	0	136890	232230	183347	89188.3	69403.8	0	0	409134	1.12972e+06	1.25971e+06	172148	280264	223866	0	0	0	47803.9	0	97380.3	207192	119999	157745	83497.9	48250.6	0	0
Q8R4L0	Q8R4L0	1	1	1	Src-like-adapter 2	Sla2	0	0	0	0	0	0	0	0	0	366895	335292	330878	487432	319119	411211	722280	695463	852412	0	0	0	270747	601814	0	1.05829e+06	1.19677e+06	2.82755e+06	0	0	0	261625	590388	216081	454849	0	309425	0	0	0	178087	169158	130800	380335
P51125	P51125	3	3	3	Calpastatin	Cast	167020	82398	97347.5	0	0	0	90616.9	295109	0	84408.7	439430	442261	0	0	26638	0	0	0	133348	293133	376570	0	0	0	812051	1.0294e+06	1.29763e+06	80476.6	74878.8	202338	0	0	0	118830	0	152475	0	0	114099	0	57540.7	0	141166
Q3UPF5	Q3UPF5	3	3	3	Zinc finger CCCH-type antiviral protein 1	Zc3hav1	219284	328249	83401.6	0	0	0	0	0	0	218316	403504	299677	0	0	0	161418	0	126762	85880.7	221825	253032	0	0	38202.7	820469	855793	818805	178930	314627	287574	0	0	0	70304.6	0	107843	93434.6	273028	334642	0	0	0	30630.9
Q9CPQ8	Q9CPQ8	2	2	2	ATP synthase subunit g, mitochondrial	Atp5l	152564	0	27556.3	102932	21180	0	0	0	0	0	246908	262203	491493	526413	688323	0	0	0	0	0	0	202536	108208	227464	492749	0	0	0	0	0	115507	192144	0	290395	0	322151	0	0	0	155187	0	112797	651314
Q9CWF2;Q7TMM9	Q9CWF2;Q7TMM9	22;22	1;1	1;1	Tubulin beta-2B chain;Tubulin beta-2A chain	Tubb2b;Tubb2a	0	0	0	0	0	0	0	0	0	0	0	0	0	0	0	0	2.87014e+06	0	0	0	0	0	0	1.76538e+06	0	0	0	0	0	8.75425e+06	0	2.21736e+06	2.42064e+06	0	0	0	3.18082e+06	0	0	0	0	1.6762e+06	0
P18337	P18337	2	2	2	L-selectin	Sell	188520	142694	125007	91187.4	77933.8	0	0	0	0	296535	204896	281122	186475	229031	128247	225295	282366	220794	275239	275356	0	118120	130053	127186	1.64286e+06	773374	888543	181218	137818	284524	79979.1	116670	99219.1	149399	0	127656	98688.2	210051	263274	103463	111881	103445	225899
Q07797	Q07797	2	2	2	Galectin-3-binding protein	Lgals3bp	375200	108258	107269	0	0	0	0	0	0	640976	367304	631546	0	90776.7	0	53449.9	0	0	196755	197983	0	0	0	0	850263	1.26045e+06	910205	396297	335085	489672	0	0	0	0	0	71851.1	492946	118524	0	0	0	133643	0
Q01965	Q01965	1	1	1	T-lymphocyte surface antigen Ly-9	Ly9	241041	216533	337973	0	0	0	0	0	0	237178	261799	167197	0	0	0	220703	0	215159	0	294477	0	0	152663	175669	818243	0	1.84239e+06	287826	276251	180918	0	163516	311109	161929	0	279851	0	0	0	145255	0	0	203460
Q80VD1	Q80VD1	3	3	3	Protein FAM98B	Fam98b	85129.8	0	0	0	0	0	0	0	0	115788	214708	0	0	0	0	610719	0	796752	0	0	0	194572	0	0	1.47205e+06	1.3092e+06	664440	0	0	0	0	0	0	368902	0	207772	0	0	0	0	0	0	670801
P84228	P84228	5	5	1	Histone H3.2	Hist1h3b	0	0	0	0	0	0	1.28478e+06	0	8.05518e+06	0	0	0	0	293656	0	6.7569e+06	6.13568e+06	1.29084e+07	0	732806	5.36718e+06	0	0	0	1.10281e+08	7.71395e+07	1.19212e+08	0	0	0	0	0	0	2.17686e+06	2.98811e+06	7.09615e+06	0	2.08444e+06	6.66448e+06	0	0	0	1.32899e+06
Q99KQ4	Q99KQ4	4	4	4	Nicotinamide phosphoribosyltransferase	Nampt	2.65918e+06	0	0	900835	0	0	0	0	0	3.78427e+06	0	3.43177e+06	0	0	496738	87448.9	0	76005.8	121398	0	1.72727e+06	0	0	0	5.08065e+06	636417	1.52742e+06	0	76644	4.81339e+06	773834	0	820133	59854.4	0	0	59609.2	0	0	0	0	863180	0
Q61543	Q61543	5	5	5	Golgi apparatus protein 1	Glg1	75982.2	130303	0	46621.1	0	0	0	0	0	126464	346859	499495	172237	145860	0	303714	325161	264458	66494.3	66861.6	170434	0	162452	120548	1.36317e+06	1.34545e+06	2.80563e+06	228713	401636	310327	0	54456.7	99196.1	0	0	359831	118258	80239.6	0	0	0	58678.1	360369
REV__Q8BLN6	REV__Q8BLN6	1	1	1			0	0	0	0	0	0	0	0	0	1.35085e+06	0	0	0	0	0	0	2.4972e+06	0	0	0	0	0	0	0	0	0	0	0	0	0	0	0	0	0	0	0	0	0	0	2.23334e+06	0	0	1.62748e+06
Q8C156	Q8C156	2	2	2	Condensin complex subunit 2	Ncaph	248829	214616	250525	0	0	0	0	0	0	247822	214377	195542	0	0	0	0	0	80072.3	283418	0	326797	0	0	0	914535	781958	340382	93026.8	138443	167939	0	43761.8	0	127534	0	160682	154630	208208	350363	0	0	0	165366
A6PWD2	A6PWD2	1	1	1	Forkhead-associated domain-containing protein 1	Fhad1	0	0	0	0	0	69196.9	0	0	0	91652.8	324443	256524	0	155060	0	135262	0	153427	187728	0	455789	0	153327	140084	234397	0	483745	0	95093.9	48161.5	0	173977	171964	198571	0	379289	167886	0	0	0	198764	116870	102340
Q9Z127	Q9Z127	1	1	1	Large neutral amino acids transporter small subunit 1	Slc7a5	126810	131846	264830	0	0	0	0	0	0	106947	122214	0	0	57234.5	0	0	0	0	0	76549.1	378450	36816.5	0	0	350799	0	337152	142391	209139	111927	0	0	0	0	0	0	229957	530858	0	0	0	66343.1	103665
Q3TBT3	Q3TBT3	3	3	3	Stimulator of interferon genes protein	Tmem173	459679	281938	322066	0	0	0	0	0	0	598492	601493	382154	62387.3	181163	210922	0	123841	396457	0	88891.5	0	0	0	0	1.91914e+06	2.16279e+06	2.35447e+06	518120	274539	237662	0	0	259665	0	0	78056.1	0	0	0	0	0	0	432634
Q60604	Q60604	1	1	1	Adseverin	Scin	283457	0	333249	51565.6	106003	97502	306956	0	0	425245	378541	389979	160468	260382	154405	168780	0	159347	370817	423076	439782	163408	155917	155767	1.09172e+06	805351	1.00834e+06	407006	268380	490236	141108	184313	120585	141197	0	161457	409720	195945	264634	192782	120207	151920	213008
P49945;P29391	P49945;P29391	2;2	2;2	2;2	Ferritin light chain 2;Ferritin light chain 1	Ftl2;Ftl1	0	0	0	0	0	0	0	0	0	612808	664281	451439	0	0	0	124887	0	126047	0	0	0	0	0	57524.1	2.43132e+06	2.19636e+06	3.01215e+06	0	0	0	0	0	0	262250	0	231197	0	0	0	0	0	0	340793
P08920	P08920	2	2	2	T-cell surface antigen CD2	Cd2	457022	0	276464	0	0	0	0	0	0	502961	0	481518	268577	0	0	398387	0	374278	0	0	0	193781	0	0	1.66853e+06	1.33945e+06	1.52386e+06	0	0	454696	0	0	0	0	0	0	106598	0	114009	0	0	0	425281
Q8BNW9	Q8BNW9	5	5	5	Kelch repeat and BTB domain-containing protein 11	Kbtbd11	0	0	57920.1	0	0	0	0	0	0	0	283352	0	0	68387.6	0	108115	0	202323	67569	407459	0	27868.3	0	0	2.97756e+06	1.79661e+06	2.53992e+06	163220	82794	0	0	0	0	0	0	0	0	83438.3	0	0	0	84072.4	46447.8
Q08093	Q08093	3	3	3	Calponin-2	Cnn2	208875	164600	161340	60093.1	0	0	0	0	0	246430	148553	154067	91469.8	83035	80191.4	235900	0	140100	293770	0	258965	0	0	0	1.99336e+06	816897	853617	164046	248090	101308	105152	70353.3	85679.8	79523.1	0	82971.3	271994	145780	519724	81097.6	104749	0	123707
Q9Z0M6	Q9Z0M6	2	2	2	CD97 antigen	Cd97	197247	196075	203939	71632.2	86635.4	0	0	0	0	407986	212233	182715	154839	0	77215.7	222197	247303	220514	122354	0	0	139446	0	88152.2	865616	741983	1.09185e+06	209442	112330	334881	148897	99020.7	82924.7	124734	182895	137298	169181	182348	0	153124	96421.4	118917	271034
O08900	O08900	3	2	2	Zinc finger protein Aiolos	Ikzf3	0	232490	196978	0	0	67586.1	0	0	0	176760	332414	400511	77371.8	135899	0	101387	269802	105612	0	84609.7	0	0	104981	87422.1	921092	1.10499e+06	1.1326e+06	410686	368255	149088	0	103136	128898	0	0	138055	213712	0	0	0	86295.7	98778.2	134325
O35714	O35714	1	1	1	Tumor necrosis factor receptor superfamily member 18	Tnfrsf18	0	165239	144789	0	0	0	0	0	0	0	250620	346925	0	0	0	0	0	0	0	0	0	0	0	0	1.00535e+06	512412	646222	0	0	467748	0	0	0	0	0	0	430846	0	0	0	0	108765	0
Q8K4I3	Q8K4I3	2	2	2	Rho guanine nucleotide exchange factor 6	Arhgef6	137828	171982	208996	0	0	0	0	0	0	114030	89411.1	164592	35409.5	36718.7	0	80905.7	0	75374.7	0	82418	157956	0	53738.8	0	467724	726438	492313	136365	146488	177364	0	0	0	0	0	67468.3	96753.9	0	0	0	0	59059.4	134314
Q6A0A9	Q6A0A9	1	1	1	Constitutive coactivator of PPAR-gamma-like protein 1	FAM120A	52412	59383.2	82084.7	0	0	0	0	0	0	0	103003	0	0	0	0	0	0	0	0	248899	150264	0	0	0	171671	0	170618	0	0	61495.1	31537.8	0	0	0	0	0	120022	0	0	0	0	0	78773.3
O89110	O89110	1	1	1	Caspase-8;Caspase-8 subunit p18;Caspase-8 subunit p10	Casp8	0	100312	0	0	0	0	0	0	0	0	0	0	0	0	0	0	0	0	116184	0	0	0	0	0	0	0	342019	116836	64505.4	142508	0	0	0	0	0	0	0	0	0	63947.4	0	0	61889.1
Q5SWU9	Q5SWU9	155	155	155	Acetyl-CoA carboxylase 1;Biotin carboxylase	Acaca	1.30296e+09	1.46399e+09	1.19125e+09	3.61837e+08	3.56036e+08	3.85761e+08	5.5487e+08	6.30888e+08	5.78137e+08	8.02094e+08	8.50818e+08	7.55013e+08	2.47988e+08	2.54053e+08	2.45137e+08	5.52382e+08	4.92873e+08	5.64886e+08	6.27723e+08	6.53544e+08	6.29157e+08	3.87104e+08	3.79119e+08	4.15879e+08	1.59785e+09	1.45965e+09	2.10028e+09	7.53992e+08	7.0421e+08	7.19049e+08	4.02604e+08	4.53224e+08	4.46376e+08	4.85226e+08	3.4092e+08	4.56366e+08	5.99009e+08	4.65345e+08	5.16658e+08	4.48288e+08	4.5294e+08	4.71392e+08	8.24746e+08
Q99MN9	Q99MN9	41	41	41	Propionyl-CoA carboxylase beta chain, mitochondrial	Pccb	9.23442e+08	1.0819e+09	9.24969e+08	2.63376e+08	2.84842e+08	3.12271e+08	7.93006e+08	9.63444e+08	1.16168e+09	1.21188e+09	1.32115e+09	1.21415e+09	6.32561e+08	7.26496e+08	6.8839e+08	9.82343e+08	9.16401e+08	1.17966e+09	8.82692e+08	9.67251e+08	1.0971e+09	4.65166e+08	5.03483e+08	5.73704e+08	2.22511e+09	2.10356e+09	3.05114e+09	1.15681e+09	1.12734e+09	1.15852e+09	4.54478e+08	5.55502e+08	5.57834e+08	8.26383e+08	6.26831e+08	9.49193e+08	9.10446e+08	8.61204e+08	1.019e+09	4.92264e+08	5.27531e+08	5.82191e+08	1.09656e+09
Q3ULD5	Q3ULD5	39	39	39	Methylcrotonoyl-CoA carboxylase beta chain, mitochondrial	Mccc2	1.4686e+08	1.73743e+08	1.48269e+08	8.74373e+07	8.822e+07	9.22802e+07	1.66269e+08	1.56948e+08	2.00531e+08	1.65042e+08	1.65488e+08	1.60241e+08	2.03249e+08	2.14037e+08	2.14744e+08	2.74023e+08	2.51695e+08	3.08254e+08	1.51073e+08	1.55855e+08	1.73457e+08	1.77908e+08	1.61694e+08	1.91222e+08	3.56493e+08	3.37527e+08	4.64902e+08	1.84249e+08	1.92189e+08	1.67747e+08	1.43026e+08	1.61974e+08	1.76845e+08	1.63772e+08	1.38474e+08	1.94462e+08	1.72183e+08	1.92006e+08	1.96191e+08	1.70374e+08	1.71812e+08	1.8831e+08	2.18824e+08
P53395	P53395	31	31	31	Lipoamide acyltransferase component of branched-chain alpha-keto acid dehydrogenase complex, mitochondrial	Dbt	1.3845e+07	1.75801e+07	1.29673e+07	2.86383e+06	4.49396e+06	3.43993e+06	1.90741e+07	6.2225e+07	3.59207e+07	6.62675e+07	8.07684e+07	6.21641e+07	1.86819e+07	2.13569e+07	2.4244e+07	2.47685e+08	2.56073e+08	2.87213e+08	6.65496e+07	8.15464e+07	8.06293e+07	2.28885e+07	2.54185e+07	3.06756e+07	4.24073e+08	4.87381e+08	6.58989e+08	5.5618e+07	5.72932e+07	4.37671e+07	2.18654e+07	2.76549e+07	2.77726e+07	1.8747e+08	1.48553e+08	2.18591e+08	2.31164e+07	2.82068e+07	2.47368e+07	1.15898e+07	1.2806e+07	1.37837e+07	1.05719e+08
CON__Streptavidin	CON__Streptavidin	7	7	7			2.07851e+07	2.58073e+07	2.65715e+07	7.01943e+06	1.0789e+07	1.24566e+07	9.03363e+07	6.74957e+07	9.43769e+07	2.57604e+07	2.58317e+07	3.1371e+07	2.11358e+09	2.53453e+09	1.75045e+09	5.09631e+07	3.97647e+07	5.30383e+07	8.34092e+07	8.09653e+07	8.78104e+07	7.97699e+06	1.1674e+07	1.30755e+07	1.74724e+08	1.32921e+08	2.07323e+08	2.70111e+07	3.42816e+07	2.15185e+07	5.47237e+07	6.62103e+07	8.20342e+07	4.26182e+07	3.01623e+07	4.92981e+07	6.65306e+07	7.41378e+07	7.74929e+07	1.77823e+07	1.74367e+07	2.25041e+07	2.91246e+08
P47757	P47757	20	20	20	F-actin-capping protein subunit beta	Capzb	1.89983e+07	1.99979e+07	1.83225e+07	6.16783e+06	7.60467e+06	6.81148e+06	3.83556e+07	4.52219e+07	5.68602e+07	2.82286e+07	2.64029e+07	2.82987e+07	5.53573e+06	5.41194e+06	5.77217e+06	2.66162e+07	1.94176e+07	2.93343e+07	2.45664e+07	2.36152e+07	3.04358e+07	5.23803e+06	5.51269e+06	5.24434e+06	6.86001e+07	5.03117e+07	6.87995e+07	1.52664e+07	1.50515e+07	1.65513e+07	5.83314e+06	6.33228e+06	6.15988e+06	3.1225e+07	2.02673e+07	3.19867e+07	3.11473e+07	2.74171e+07	2.90359e+07	7.60474e+06	8.21149e+06	8.08194e+06	5.53088e+07
P54823	P54823	24	24	24	Probable ATP-dependent RNA helicase DDX6	Ddx6	1.73784e+07	1.62527e+07	1.58003e+07	2.09259e+06	2.25815e+06	2.29617e+06	2.08409e+07	3.31942e+06	1.27694e+07	1.97001e+07	1.99889e+07	2.0378e+07	1.81747e+07	4.20676e+06	1.48598e+07	4.33509e+07	3.91038e+07	4.57554e+07	1.48528e+07	1.31215e+07	1.26763e+07	3.26567e+06	3.89331e+06	4.23181e+06	1.4605e+08	1.30316e+08	1.65395e+08	1.8741e+07	1.8029e+07	1.78325e+07	3.12553e+06	3.05101e+06	2.68507e+06	3.17165e+07	2.56301e+07	3.08738e+07	1.88047e+07	1.18087e+07	1.39373e+07	3.75655e+06	3.2126e+06	3.20976e+06	4.61013e+07
Q99LP6	Q99LP6	12	12	12	GrpE protein homolog 1, mitochondrial	Grpel1	1.13017e+07	1.24204e+07	1.20945e+07	7.95568e+06	8.24641e+06	7.72755e+06	7.67472e+06	1.13149e+07	7.13488e+06	2.4643e+07	2.33081e+07	2.07428e+07	5.64463e+07	5.92186e+07	5.50357e+07	1.16138e+07	1.46406e+07	1.48502e+07	1.84e+07	1.83928e+07	1.95097e+07	1.10208e+07	1.08196e+07	1.34227e+07	1.90747e+07	2.3802e+07	2.53436e+07	3.19847e+06	3.27199e+06	2.82615e+06	1.20666e+07	1.82762e+07	1.28311e+07	7.23056e+06	7.98062e+06	7.92342e+06	1.51149e+07	1.7047e+07	1.69425e+07	1.11251e+07	1.07708e+07	1.2165e+07	1.02125e+07
Q9D0E1	Q9D0E1	23	23	23	Heterogeneous nuclear ribonucleoprotein M	Hnrnpm	1.19963e+07	1.28335e+07	1.09095e+07	1.47267e+06	1.33681e+06	1.22977e+06	7.56025e+06	4.16269e+06	6.26826e+06	1.47585e+07	1.44266e+07	1.41235e+07	5.68545e+06	5.84362e+06	4.33568e+06	1.38554e+07	1.54479e+07	1.57662e+07	1.35454e+07	1.46743e+07	1.31079e+07	3.82664e+06	2.95925e+06	2.50582e+06	4.81921e+07	5.8955e+07	5.21333e+07	1.35221e+07	1.31813e+07	1.40599e+07	2.14002e+06	3.00569e+06	2.03497e+06	6.64267e+06	6.36422e+06	6.67178e+06	1.26882e+07	1.3336e+07	1.05321e+07	3.57349e+06	2.33282e+06	2.46013e+06	1.06318e+07
P01831	P01831	5	5	5	Thy-1 membrane glycoprotein	Thy1	9.16653e+06	8.25825e+06	9.82756e+06	4.18969e+06	3.84838e+06	4.08936e+06	6.3561e+06	4.30161e+06	3.80741e+06	1.36185e+07	1.26402e+07	1.41203e+07	8.02439e+06	7.53361e+06	5.55139e+06	1.13053e+07	1.13391e+07	1.13692e+07	8.93992e+06	8.21801e+06	6.94443e+06	6.38745e+06	7.45421e+06	5.98491e+06	5.12555e+07	5.08481e+07	4.84841e+07	6.44223e+06	6.08249e+06	4.91197e+06	6.31832e+06	6.31448e+06	5.96109e+06	7.498e+06	5.71692e+06	6.3453e+06	6.44864e+06	4.52829e+06	7.9284e+06	6.35935e+06	8.99241e+06	6.7622e+06	1.3213e+07
P42932	P42932	27	27	27	T-complex protein 1 subunit theta	Cct8	6.60132e+06	7.43781e+06	7.10782e+06	688700	562529	460749	1.2271e+06	3.96376e+06	2.32587e+06	1.2247e+07	1.42223e+07	1.37241e+07	274806	570502	607454	4.96025e+06	4.2883e+06	4.87625e+06	9.61873e+06	1.03956e+07	1.03891e+07	624315	754169	947463	3.91262e+07	3.96022e+07	3.72989e+07	1.14655e+07	1.05223e+07	1.18343e+07	197505	191947	417174	3.3389e+06	3.27762e+06	3.75837e+06	1.13624e+07	9.26021e+06	9.5819e+06	988055	846640	866791	5.56085e+06
P99024;A2AQ07;CON__ENSEMBL:ENSBTAP00000025008	P99024	28;5;5	28;5;5	5;0;0	Tubulin beta-5 chain	Tubb5	2.58263e+07	3.71734e+07	2.06843e+07	2.77941e+06	2.76829e+06	2.77482e+06	8.36098e+06	8.21965e+06	7.49378e+06	3.95089e+07	4.7937e+07	3.71605e+07	1.16007e+07	1.25228e+07	1.37286e+07	3.04333e+07	2.46749e+07	3.59581e+07	2.22609e+07	2.46212e+07	2.35643e+07	5.87532e+06	5.02551e+06	4.77098e+06	1.07471e+08	8.6966e+07	1.67259e+08	3.41148e+07	3.8188e+07	3.262e+07	6.38065e+06	7.68127e+06	5.06662e+06	1.23149e+07	7.08494e+06	1.28546e+07	2.37288e+07	1.71066e+07	2.75698e+07	6.21817e+06	6.03088e+06	4.41342e+06	1.89287e+07
Q9DB20	Q9DB20	8	8	8	ATP synthase subunit O, mitochondrial	Atp5o	8.35574e+06	9.78102e+06	7.48071e+06	2.53497e+06	2.5999e+06	3.24466e+06	5.24447e+06	3.61087e+06	2.44107e+06	1.39022e+07	1.40708e+07	1.24756e+07	1.00168e+07	9.65208e+06	1.00579e+07	1.11865e+07	1.12236e+07	9.74079e+06	6.60162e+06	7.80617e+06	6.2405e+06	4.97787e+06	5.4798e+06	4.58493e+06	4.1164e+07	4.02573e+07	4.71918e+07	1.75828e+06	1.97408e+06	2.42777e+06	5.84597e+06	6.26847e+06	5.72404e+06	8.01362e+06	5.94554e+06	7.08447e+06	7.39095e+06	5.03193e+06	6.16864e+06	4.59168e+06	5.31842e+06	5.24826e+06	1.27584e+07
Q60597	Q60597	26	26	26	2-oxoglutarate dehydrogenase, mitochondrial	Ogdh	4.59106e+06	4.9938e+06	4.24035e+06	1.06291e+06	1.10657e+06	1.0863e+06	5.68346e+06	8.64921e+06	6.11711e+06	2.93884e+06	5.15613e+06	2.81997e+06	642405	1.09678e+06	1.33675e+06	6.73977e+06	8.89738e+06	1.01923e+07	1.84435e+06	2.65659e+06	1.11222e+06	1.0898e+06	1.08556e+06	1.58354e+06	2.50468e+07	2.15078e+07	3.13241e+07	5.32332e+06	4.96629e+06	5.63862e+06	1.52888e+06	2.7063e+06	2.52892e+06	6.27972e+06	4.63279e+06	7.98731e+06	3.78057e+06	4.43118e+06	3.14748e+06	2.32127e+06	3.39303e+06	3.34457e+06	1.46893e+07
Q91VR2	Q91VR2	8	8	8	ATP synthase subunit gamma, mitochondrial	Atp5c1	7.52753e+06	7.08657e+06	6.77115e+06	1.68059e+06	1.70406e+06	1.6444e+06	1.87788e+06	0	2.4015e+06	1.15789e+07	1.12711e+07	9.30712e+06	5.36876e+06	5.16105e+06	5.57279e+06	5.47146e+06	6.92336e+06	6.7665e+06	7.77235e+06	8.26976e+06	3.1053e+07	3.23431e+06	2.83678e+06	3.63973e+06	2.05212e+07	2.96078e+07	2.8805e+07	3.25921e+06	7.13022e+06	3.5151e+06	2.98389e+06	3.01286e+06	3.09018e+06	3.70011e+06	5.95454e+06	5.23173e+06	9.04899e+06	8.20153e+06	3.39552e+06	3.0608e+06	4.17613e+06	3.28974e+06	6.78867e+06
P62830	P62830	6	6	6	60S ribosomal protein L23	Rpl23	1.059e+07	1.17174e+07	8.98313e+06	1.9597e+06	2.21574e+06	2.56686e+06	8.43905e+06	8.75576e+06	7.14421e+06	1.50713e+07	1.71401e+07	1.44594e+07	2.55908e+07	2.72867e+07	3.19152e+07	8.98968e+06	8.81978e+06	8.9545e+06	9.31054e+06	1.19759e+07	9.08133e+06	4.46004e+06	3.89711e+06	3.95397e+06	4.04657e+07	3.66256e+07	4.38557e+07	2.85844e+06	2.4823e+06	2.97167e+06	3.32393e+06	3.36103e+06	3.88891e+06	9.38084e+06	7.10647e+06	8.09516e+06	1.12949e+07	1.26566e+07	1.20394e+07	3.03873e+06	3.43427e+06	3.78139e+06	1.56475e+07
P14148	P14148	17	17	17	60S ribosomal protein L7	Rpl7	1.29491e+07	1.46201e+07	1.32939e+07	815512	1.15106e+06	1.06814e+06	1.2191e+06	227735	0	1.55658e+07	1.55747e+07	1.51057e+07	1.68499e+06	2.54267e+06	3.54081e+06	4.3657e+06	5.56859e+06	7.26082e+06	1.2317e+07	1.07858e+07	1.1399e+07	1.52419e+06	2.18283e+06	1.55178e+06	4.06165e+07	4.58052e+07	5.67019e+07	1.16222e+07	1.16736e+07	1.11613e+07	920917	1.3618e+06	1.34009e+06	2.36682e+06	2.5116e+06	3.40836e+06	1.30091e+07	1.77342e+07	1.46118e+07	1.80078e+06	2.01664e+06	1.8006e+06	4.766e+06
Q9DCX2	Q9DCX2	11	11	11	ATP synthase subunit d, mitochondrial	Atp5h	9.37117e+06	9.61194e+06	1.03438e+07	2.80422e+06	3.28407e+06	2.75226e+06	2.53161e+06	0	2.20734e+06	1.58865e+07	1.46136e+07	1.17297e+07	9.01872e+06	1.03722e+07	1.03469e+07	1.04098e+07	8.8077e+06	1.61109e+07	5.95876e+06	7.0526e+06	4.61625e+06	4.78764e+06	5.19095e+06	5.60448e+06	3.38061e+07	2.50139e+07	4.18888e+07	1.80381e+06	2.10556e+06	1.31114e+06	5.15643e+06	5.4059e+06	6.08902e+06	5.89981e+06	3.76378e+06	6.70784e+06	8.00906e+06	5.13499e+06	5.78321e+06	5.17899e+06	5.72674e+06	5.34207e+06	1.09609e+07
P80314	P80314	26	26	26	T-complex protein 1 subunit beta	Cct2	1.01813e+07	1.35393e+07	9.89499e+06	144774	212170	218937	1.09529e+06	0	0	2.03894e+07	2.32765e+07	1.87998e+07	979526	1.08918e+06	1.22964e+06	1.23198e+07	1.008e+07	1.51657e+07	1.05797e+07	1.20791e+07	9.57088e+06	694384	458567	1.17561e+06	4.87481e+07	4.91366e+07	7.30208e+07	1.59576e+07	1.55272e+07	1.57421e+07	321132	500063	726046	5.56198e+06	1.304e+06	6.30683e+06	1.60763e+07	9.0824e+06	1.06506e+07	567453	1.63723e+06	1.70915e+06	6.48818e+06
P47963	P47963	8	8	8	60S ribosomal protein L13	Rpl13	1.49639e+07	1.26458e+07	1.53553e+07	1.21107e+06	1.56181e+06	1.41677e+06	3.60634e+06	2.78635e+06	2.27264e+06	1.64287e+07	1.32943e+07	1.46106e+07	2.77776e+06	2.77326e+06	2.79375e+06	5.69281e+06	5.71456e+06	4.83258e+06	1.8222e+07	1.89085e+07	1.60371e+07	2.78683e+06	2.16914e+06	2.2185e+06	1.98971e+07	2.78077e+07	2.4716e+07	1.33463e+07	1.51666e+07	1.06188e+07	1.7598e+06	1.43296e+06	1.62864e+06	3.05397e+06	4.01296e+06	3.25792e+06	2.16738e+07	2.65677e+07	1.87918e+07	1.34423e+06	2.24532e+06	1.97118e+06	4.10741e+06
Q91YQ5	Q91YQ5	23	23	23	Dolichyl-diphosphooligosaccharide--protein glycosyltransferase subunit 1	Rpn1	5.37101e+06	7.99589e+06	5.90068e+06	766230	1.02195e+06	810822	1.21821e+06	0	945812	6.798e+06	8.86874e+06	7.05603e+06	2.13927e+06	2.43051e+06	3.41119e+06	6.64878e+06	7.51689e+06	8.10478e+06	4.26134e+06	3.82528e+06	3.56417e+06	1.45051e+06	1.76988e+06	2.74326e+06	2.44288e+07	3.05959e+07	3.54472e+07	6.63365e+06	7.48886e+06	7.19926e+06	1.89458e+06	3.66297e+06	2.25926e+06	4.01496e+06	1.72565e+06	3.79237e+06	4.75386e+06	4.01372e+06	2.37801e+06	2.39876e+06	2.52351e+06	2.969e+06	5.31529e+06
P08752;B2RSH2;P20612;Q3V3I2;P50149;P27601;P27600;Q8CGK7	P08752	16;6;2;2;2;1;1;1	16;6;2;2;2;1;1;1	11;1;0;0;0;0;0;0	Guanine nucleotide-binding protein G(i) subunit alpha-2	Gnai2	4.48953e+06	4.75827e+06	5.30979e+06	548854	678709	773813	695540	304638	1.33576e+06	6.68282e+06	7.86822e+06	7.06891e+06	2.70001e+06	3.3653e+06	3.41554e+06	4.27908e+06	3.04382e+06	6.48804e+06	2.9215e+06	3.77171e+06	4.81766e+06	2.15995e+06	1.7356e+06	2.98904e+06	2.78437e+07	2.10192e+07	3.17909e+07	5.72078e+06	5.34107e+06	5.85498e+06	1.99241e+06	2.13455e+06	3.37761e+06	3.8771e+06	1.05489e+06	4.15062e+06	4.24056e+06	4.26554e+06	2.95915e+06	2.65775e+06	2.23111e+06	2.6685e+06	5.70079e+06
Q61753	Q61753	15	15	15	D-3-phosphoglycerate dehydrogenase	Phgdh	6.34183e+06	5.63607e+06	7.07961e+06	803082	749136	864133	1.3396e+06	0	1.57923e+06	9.70093e+06	7.82333e+06	8.75904e+06	3.21981e+06	2.64668e+06	2.41303e+06	3.99639e+06	4.35353e+06	4.4691e+06	6.99891e+06	5.33407e+06	5.65086e+06	1.5278e+06	1.33919e+06	1.51328e+06	2.72233e+07	3.90208e+07	2.84492e+07	9.88744e+06	1.09705e+07	6.94844e+06	1.23817e+06	1.29075e+06	1.26774e+06	2.57133e+06	2.688e+06	2.3039e+06	6.37858e+06	6.29574e+06	5.38096e+06	1.21096e+06	1.60773e+06	1.79419e+06	3.8331e+06
P11835;P26011	P11835	19;1	19;1	18;0	Integrin beta-2	Itgb2	4.73781e+06	4.47859e+06	4.45851e+06	864493	871975	586598	692289	753856	733038	6.37675e+06	7.48579e+06	6.2661e+06	2.47042e+06	2.37417e+06	3.11841e+06	2.86451e+06	3.32822e+06	4.16723e+06	3.65424e+06	4.60101e+06	3.36738e+06	1.73371e+06	1.48354e+06	1.44925e+06	1.94141e+07	1.8422e+07	1.97332e+07	6.30035e+06	6.99818e+06	5.43702e+06	1.38685e+06	2.06674e+06	2.33807e+06	1.88231e+06	1.15852e+06	2.75935e+06	5.29201e+06	4.60155e+06	4.1228e+06	1.35754e+06	1.78224e+06	1.579e+06	3.35824e+06
Q8VEK3	Q8VEK3	22	22	22	Heterogeneous nuclear ribonucleoprotein U	Hnrnpu	5.63599e+06	8.40264e+06	5.49857e+06	1.03227e+06	895789	994124	2.0904e+06	0	936533	1.37193e+07	1.40283e+07	9.44711e+06	1.49545e+06	1.11777e+06	1.1368e+06	1.12514e+07	9.28653e+06	1.20715e+07	7.10816e+06	8.81125e+06	7.80803e+06	1.99456e+06	1.59385e+06	1.32847e+06	5.95817e+07	4.84092e+07	7.44099e+07	9.53314e+06	9.55471e+06	8.53537e+06	1.35562e+06	1.03499e+06	945534	3.09885e+06	3.84459e+06	3.80234e+06	1.15161e+07	1.02233e+07	9.98001e+06	943863	1.62302e+06	1.26371e+06	1.04524e+07
P11983	P11983	24	24	24	T-complex protein 1 subunit alpha	Tcp1	8.84962e+06	9.97141e+06	8.91603e+06	907618	1.06623e+06	1.44604e+06	2.66847e+06	0	1.88911e+06	1.58043e+07	1.69617e+07	1.57568e+07	1.12648e+06	893440	1.34087e+06	8.45539e+06	8.57446e+06	7.8708e+06	1.19466e+07	1.24137e+07	1.37807e+07	1.23364e+06	1.14768e+06	1.27277e+06	4.1855e+07	4.78919e+07	5.97121e+07	1.31753e+07	1.30477e+07	1.25243e+07	866671	894171	1.05499e+06	4.14801e+06	3.58079e+06	4.36994e+06	1.39179e+07	1.39529e+07	9.49039e+06	1.31592e+06	1.28316e+06	1.87787e+06	4.36111e+06
P27659	P27659	14	14	14	60S ribosomal protein L3	Rpl3	8.28249e+06	1.00156e+07	9.48388e+06	423758	398472	621440	500942	823381	1.06585e+06	1.00437e+07	1.01484e+07	9.25594e+06	1.25807e+06	2.06907e+06	1.41231e+06	5.51058e+06	3.63906e+06	5.89453e+06	8.04992e+06	8.12595e+06	6.58051e+06	1.33796e+06	1.13078e+06	1.62608e+06	3.08134e+07	3.41744e+07	4.50925e+07	1.33888e+07	1.23871e+07	7.91354e+06	769713	693453	773204	2.01042e+06	1.96294e+06	2.03856e+06	1.07485e+07	1.28726e+07	7.73731e+06	1.11744e+06	842832	1.02662e+06	2.21766e+06
P42225	P42225	23	23	23	Signal transducer and activator of transcription 1	Stat1	6.72223e+06	6.67302e+06	5.25938e+06	1.31856e+06	2.28072e+06	1.80553e+06	3.10429e+06	3.15191e+06	2.91301e+06	9.26376e+06	8.059e+06	6.55418e+06	5.24518e+06	5.69087e+06	5.97323e+06	5.87018e+06	4.0056e+06	6.5289e+06	5.71991e+06	6.62551e+06	4.93194e+06	4.16991e+06	3.9745e+06	3.22269e+06	4.17783e+07	3.73912e+07	5.36761e+07	9.19111e+06	7.98249e+06	9.18578e+06	4.0079e+06	4.06084e+06	3.7453e+06	5.22509e+06	2.01452e+06	4.5209e+06	6.94411e+06	6.34839e+06	5.81871e+06	2.92513e+06	3.66067e+06	3.24452e+06	9.13078e+06
Q68FD5;REV__Q6L8S8	Q68FD5	41;1	41;1	41;1	Clathrin heavy chain 1	Cltc	4.02393e+06	5.54819e+06	5.23067e+06	372041	510116	409870	515945	8.20616e+06	0	6.63046e+06	7.92232e+06	5.76359e+06	1.00597e+06	1.63071e+06	1.58071e+06	1.3135e+07	1.14293e+07	1.80425e+07	2.98234e+06	3.16685e+06	3.17144e+06	955044	1.14688e+06	1.2784e+06	3.1317e+07	3.26472e+07	5.04297e+07	8.33013e+06	7.80317e+06	8.32849e+06	644065	913614	1.43746e+06	707026	364795	937291	5.94021e+06	5.47398e+06	6.25854e+06	260281	522756	505878	1.59494e+06
P19973	P19973	10	10	10	Lymphocyte-specific protein 1	Lsp1	2.58056e+06	2.98322e+06	3.17242e+06	785873	821864	667631	1.83476e+06	1.80537e+06	1.95821e+06	4.35133e+06	5.01412e+06	4.11473e+06	315797	456701	467928	1.54408e+06	970936	2.26693e+06	1.97207e+06	2.73377e+06	2.65352e+06	649859	396994	363688	1.53264e+07	1.20263e+07	1.53639e+07	4.64975e+06	4.4801e+06	4.40024e+06	109656	458541	414289	1.30377e+06	500118	1.19636e+06	8.4876e+06	6.13333e+06	7.64233e+06	890590	1.75068e+06	1.53193e+06	2.72884e+06
P19783	P19783	6	6	6	Cytochrome c oxidase subunit 4 isoform 1, mitochondrial	Cox4i1	3.03129e+06	2.59024e+06	3.05124e+06	793759	1.25837e+06	1.17521e+06	1.44404e+06	0	1.75244e+06	3.54607e+06	4.16453e+06	2.67866e+06	2.93438e+06	1.69814e+06	2.07232e+06	856169	648873	1.30306e+06	923409	1.19765e+06	1.07968e+06	1.58566e+06	1.61218e+06	1.84643e+06	1.03425e+07	9.85517e+06	1.13965e+07	648670	762862	664058	1.79298e+06	1.59243e+06	1.95823e+06	2.09084e+06	2.14401e+06	2.02396e+06	2.76983e+06	1.87412e+06	2.84965e+06	1.99835e+06	1.87093e+06	2.36599e+06	3.55344e+06
P68372;Q9D6F9	P68372;Q9D6F9	28;20	6;3	3;2	Tubulin beta-4B chain;Tubulin beta-4A chain	Tubb4b;Tubb4a	7.30789e+06	7.6925e+06	7.20546e+06	906957	886038	826436	1.63794e+06	0	2.20507e+06	9.3547e+06	9.82998e+06	9.1148e+06	3.3761e+06	3.78991e+06	4.38015e+06	1.01663e+07	7.00096e+06	1.12485e+07	6.4173e+06	6.09455e+06	6.58254e+06	1.90271e+06	1.09375e+06	1.86642e+06	2.57281e+07	1.81299e+07	1.47135e+07	8.3996e+06	1.01203e+07	8.2023e+06	2.10399e+06	2.2009e+06	2.3619e+06	3.40582e+06	1.46249e+06	3.39909e+06	5.36693e+06	4.58516e+06	6.55591e+06	1.33235e+06	1.6975e+06	1.88209e+06	4.65324e+06
Q9R233	Q9R233	7	7	7	Tapasin	Tapbp	1.80549e+06	1.74481e+06	2.26423e+06	347296	740174	1.08487e+06	700402	0	444410	2.36674e+06	2.35441e+06	2.34321e+06	1.3465e+06	1.51722e+06	1.03991e+06	1.72886e+06	2.45385e+06	2.29889e+06	1.16074e+06	1.44357e+06	1.07676e+06	870155	1.11494e+06	1.4276e+06	7.62512e+06	9.29397e+06	1.14717e+07	2.13216e+06	2.80657e+06	1.68419e+06	1.11216e+06	1.72814e+06	1.99485e+06	952311	1.30531e+06	1.23361e+06	1.49728e+06	1.23888e+06	598422	991521	1.26738e+06	999136	1.65076e+06
Q9DB77	Q9DB77	11	11	11	Cytochrome b-c1 complex subunit 2, mitochondrial	Uqcrc2	2.32814e+06	2.48703e+06	2.77282e+06	172836	139004	228312	632526	0	819758	3.22635e+06	3.51881e+06	2.94791e+06	870871	838909	964722	1.25932e+06	896745	1.38078e+06	2.24644e+06	2.63953e+06	2.89444e+06	515491	721100	441861	7.8222e+06	7.01435e+06	8.73343e+06	2.71432e+06	2.65798e+06	2.22677e+06	292506	334855	386445	1.29164e+06	876111	1.21998e+06	2.56847e+06	3.44973e+06	2.07728e+06	462755	304292	588906	1.96451e+06
Q9D8E6	Q9D8E6	18	18	18	60S ribosomal protein L4	Rpl4	9.20334e+06	1.04754e+07	1.83876e+07	742470	885993	7.20079e+06	5.80515e+06	0	4.24789e+06	7.58643e+06	2.05198e+07	7.45702e+06	4.02938e+06	2.54668e+06	2.57909e+06	1.32601e+07	8.04248e+06	1.68248e+07	1.0958e+07	6.11634e+06	9.43593e+06	4.98494e+06	1.54991e+06	1.50622e+06	3.02817e+07	3.14394e+07	6.41625e+07	1.74767e+07	1.91712e+07	1.86789e+07	1.20605e+06	1.65435e+06	1.36967e+06	2.12503e+06	1.12288e+06	5.71243e+06	1.2368e+07	1.08228e+07	1.24189e+07	1.2112e+06	1.29836e+06	1.26592e+06	3.28983e+06
Q9D0I9	Q9D0I9	18	18	18	Arginine--tRNA ligase, cytoplasmic	Rars	4.73148e+06	5.43191e+06	3.85661e+06	460471	149021	477438	0	0	0	6.27521e+06	7.29544e+06	6.08071e+06	645131	1.05699e+06	787214	2.49677e+06	2.68921e+06	2.59663e+06	4.92553e+06	3.97509e+06	2.22051e+06	422972	336428	960966	1.7234e+07	1.18609e+07	1.89661e+07	6.12002e+06	4.93725e+06	5.9921e+06	459078	232738	293341	1.61314e+06	222321	1.2884e+06	5.74263e+06	5.12754e+06	3.82797e+06	282881	820399	670483	2.82377e+06
P41241	P41241	14	14	14	Tyrosine-protein kinase CSK	Csk	896615	1.11259e+06	562543	336569	444294	339147	161710	0	0	1.03481e+07	1.08338e+07	9.50374e+06	2.71047e+06	2.44066e+06	2.67138e+06	7.80763e+06	7.58042e+06	8.87838e+06	4.35459e+06	4.58794e+06	5.79392e+06	1.84443e+06	2.22181e+06	3.11345e+06	1.53118e+07	1.57866e+07	2.02869e+07	7.77545e+06	6.0874e+06	6.94736e+06	1.99501e+06	2.6922e+06	1.96523e+06	3.52792e+06	3.01511e+06	3.93217e+06	4.4149e+06	3.84932e+06	4.2505e+06	1.44595e+06	1.49428e+06	1.74256e+06	5.1466e+06
P80313	P80313	22	22	22	T-complex protein 1 subunit eta	Cct7	4.63994e+06	5.16146e+06	5.18677e+06	66315.5	0	175900	976379	0	1.27577e+06	6.95601e+06	7.64233e+06	7.72033e+06	92898	303257	135658	5.79789e+06	4.71909e+06	7.0911e+06	5.53539e+06	8.77548e+06	9.18427e+06	152266	180289	195053	2.72926e+07	2.64511e+07	3.77757e+07	6.83616e+06	7.70677e+06	6.40177e+06	42351.9	51317.1	59146.8	2.69864e+06	1.63889e+06	2.68156e+06	7.98385e+06	8.32222e+06	6.68085e+06	157706	154213	58220.8	2.69731e+06
Q9CQQ7	Q9CQQ7	5	5	5	ATP synthase subunit b, mitochondrial	Atp5f1	2.42089e+06	2.25051e+06	3.06927e+06	555905	527812	407455	3.52326e+06	5.75032e+06	3.48235e+06	3.0767e+06	1.97328e+06	2.49426e+06	1.66886e+06	1.60508e+06	2.0448e+06	1.97888e+06	2.95997e+06	2.27088e+06	4.19812e+06	4.88592e+06	5.32058e+06	1.05167e+06	750594	701660	1.10315e+07	1.18919e+07	1.06094e+07	608723	623796	287850	1.19604e+06	1.24993e+06	1.01312e+06	2.22188e+06	2.73732e+06	2.42292e+06	4.92964e+06	5.73995e+06	5.39963e+06	1.195e+06	984713	1.24127e+06	2.32473e+06
P51881	P51881	11	11	5	ADP/ATP translocase 2	Slc25a5	4.07378e+06	4.80455e+06	3.70973e+06	1.22614e+06	1.10007e+06	1.11195e+06	3.16985e+06	0	867728	5.13194e+06	6.54109e+06	5.51183e+06	3.90903e+06	3.41457e+06	4.21029e+06	4.02396e+06	3.80208e+06	4.48376e+06	5.64622e+06	5.68272e+06	6.36208e+06	2.31494e+06	1.88586e+06	1.7634e+06	1.97949e+07	2.17644e+07	2.16674e+07	3.61221e+06	1.67914e+06	3.71585e+06	2.60031e+06	2.44529e+06	2.30839e+06	4.30564e+06	2.0105e+06	2.49986e+06	4.09053e+06	3.61861e+06	4.85354e+06	1.9596e+06	1.55239e+06	1.73007e+06	3.56024e+06
P14115	P14115	5	5	5	60S ribosomal protein L27a	Rpl27a	7.93134e+06	8.02585e+06	7.34133e+06	1.2738e+06	1.11899e+06	1.15506e+06	1.24185e+06	0	956316	9.35138e+06	9.83588e+06	8.25405e+06	4.61515e+06	4.46566e+06	2.93262e+06	3.68064e+06	3.44676e+06	4.34568e+06	7.48964e+06	6.83506e+06	5.89037e+06	2.32007e+06	1.63418e+06	2.02734e+06	2.24896e+07	1.97881e+07	1.99624e+07	4.02796e+06	3.02294e+06	4.10691e+06	1.58149e+06	2.01253e+06	1.64957e+06	2.32741e+06	1.5844e+06	2.57456e+06	7.55862e+06	4.87969e+06	5.66173e+06	1.8117e+06	2.39241e+06	2.09367e+06	3.84937e+06
P70168	P70168	13	13	13	Importin subunit beta-1	Kpnb1	875687	994330	875295	171479	390775	300269	307706	0	0	1.56161e+06	1.60956e+06	1.76194e+06	379134	672113	797088	7.07458e+06	8.10118e+06	1.27096e+07	783122	350877	749760	0	403878	287374	7.22985e+06	9.42553e+06	1.60043e+07	1.6164e+06	2.03947e+06	1.25699e+06	262299	459258	361277	803139	156873	550377	3.42397e+06	3.99261e+06	2.28968e+06	370964	146932	399803	1.11314e+06
P62754	P62754	6	6	6	40S ribosomal protein S6	Rps6	5.86416e+06	5.4437e+06	6.11066e+06	404579	333192	367820	1.5118e+06	0	1.52163e+06	5.69211e+06	6.34959e+06	6.27469e+06	1.91714e+06	2.13583e+06	1.59275e+06	3.70737e+06	3.29852e+06	3.52149e+06	8.7961e+06	9.62112e+06	7.78128e+06	993007	965302	470365	1.64748e+07	1.75867e+07	1.94756e+07	6.70005e+06	6.63519e+06	5.38335e+06	847648	833299	714758	2.29014e+06	2.06416e+06	2.25701e+06	9.50825e+06	1.24196e+07	1.03664e+07	1.0309e+06	943862	1.16568e+06	3.01429e+06
P01899;P01897;P01900;P01896;P01898;P01895;P14427	P01899;P01897	16;8;4;3;3;2;2	16;8;4;3;3;2;2	11;6;1;2;1;1;1	H-2 class I histocompatibility antigen, D-B alpha chain;H-2 class I histocompatibility antigen, L-D alpha chain	H2-D1;H2-L	6.1423e+06	5.81126e+06	5.5862e+06	677220	1.85241e+06	1.30847e+06	1.06026e+06	0	0	7.71991e+06	8.35093e+06	7.83523e+06	3.17165e+06	3.38707e+06	2.45605e+06	4.42839e+06	3.6058e+06	4.42197e+06	2.92545e+06	4.86903e+06	3.09176e+06	2.19492e+06	3.3118e+06	2.80357e+06	1.71208e+07	1.6877e+07	2.12589e+07	6.35614e+06	7.58147e+06	6.73592e+06	2.27738e+06	2.57244e+06	2.75113e+06	2.26009e+06	1.23973e+06	2.46499e+06	5.29165e+06	3.01637e+06	3.22724e+06	2.70993e+06	3.40102e+06	3.19475e+06	4.10863e+06
P04187;P08882;P26262	P04187	12;1;1	12;1;1	12;1;1	Granzyme B(G,H)	Gzmb	3.07371e+06	2.84394e+06	3.22884e+06	273326	486685	496419	1.22982e+06	1.09535e+06	530704	5.06898e+06	5.4223e+06	4.29945e+06	682049	975196	644300	3.52903e+06	3.18865e+06	4.28785e+06	3.26683e+06	2.80586e+06	3.3087e+06	470286	365694	445825	1.13298e+07	1.01359e+07	1.48202e+07	1.13516e+06	1.59902e+06	1.27572e+06	349330	326347	309729	2.23003e+06	1.42464e+06	2.02362e+06	3.47241e+06	1.51512e+06	1.92067e+06	505423	680313	530664	3.40849e+06
Q9JJI8	Q9JJI8	5	5	5	60S ribosomal protein L38	Rpl38	3.52006e+06	2.82421e+06	2.53697e+06	854985	930077	917127	1.35313e+06	0	0	3.02142e+06	2.68461e+06	2.991e+06	1.05815e+07	9.32281e+06	1.08278e+07	531061	471440	589305	0	218375	92515.4	2.56233e+06	1.67049e+06	1.76033e+06	3.10299e+06	4.20643e+06	2.02755e+06	0	331493	322418	1.81799e+06	1.89827e+06	1.60049e+06	1.08162e+06	859386	879689	1.06033e+06	237980	445705	1.99583e+06	1.61207e+06	1.50712e+06	4.62439e+06
Q9D880	Q9D880	4	4	4	Mitochondrial import inner membrane translocase subunit TIM50	Timm50	814269	932005	946535	0	62769.6	68721.1	183604	0	0	855805	965273	926304	276553	389979	249428	631566	432340	701531	765678	858627	957412	186427	53394.6	138868	1.4903e+06	1.53635e+06	1.76368e+06	875579	1.02357e+06	573371	216477	77291.2	68306.8	161555	0	213336	757033	997693	915476	140817	66309.8	155335	154057
Q9CZ13	Q9CZ13	9	9	9	Cytochrome b-c1 complex subunit 1, mitochondrial	Uqcrc1	3.85609e+06	4.092e+06	3.92772e+06	259643	397140	398062	910309	0	184027	4.81116e+06	4.42451e+06	5.98744e+06	1.23048e+06	1.09271e+06	1.27177e+06	1.96734e+06	1.79224e+06	2.13313e+06	3.04319e+06	3.18138e+06	2.12965e+06	736634	696455	980689	9.34523e+06	9.0135e+06	1.07504e+07	3.83996e+06	4.62112e+06	4.30875e+06	634527	948940	671341	1.29204e+06	1.16846e+06	1.60588e+06	1.43329e+06	3.79865e+06	1.60873e+06	697089	1.26077e+06	1.21382e+06	1.64842e+06
P01901;P04223;P14428;P03991;P14426	P01901;P04223	13;8;6;6;5	10;5;3;3;3	7;4;2;2;2	H-2 class I histocompatibility antigen, K-B alpha chain;H-2 class I histocompatibility antigen, K-K alpha chain	H2-K1	2.77789e+06	2.54865e+06	3.1155e+06	778383	932988	794238	453571	0	0	5.45457e+06	4.4566e+06	4.40049e+06	2.39901e+06	2.41849e+06	2.93273e+06	1.91279e+06	1.88903e+06	2.69088e+06	1.45146e+06	2.09096e+06	2.03827e+06	1.84956e+06	1.36739e+06	1.57277e+06	1.54103e+07	1.05747e+07	1.78816e+07	3.99493e+06	3.2727e+06	3.29526e+06	2.14118e+06	1.53526e+06	1.91772e+06	1.95124e+06	1.21072e+06	1.4419e+06	1.39457e+06	1.73229e+06	1.67678e+06	1.91786e+06	1.93348e+06	1.90521e+06	2.98053e+06
P28063	P28063	9	9	9	Proteasome subunit beta type-8	Psmb8	1.67434e+06	2.18818e+06	2.72558e+06	142211	341477	490251	1.16473e+06	1.50461e+06	1.94671e+06	4.75045e+06	4.12626e+06	4.74287e+06	663184	611947	633233	2.37978e+06	1.7631e+06	2.36645e+06	4.42709e+06	4.4187e+06	5.1374e+06	983946	1.22647e+06	1.12681e+06	1.33178e+07	1.32657e+07	1.39747e+07	824663	1.25113e+06	1.05192e+06	506132	721542	768731	2.29749e+06	2.51465e+06	1.93328e+06	3.9958e+06	2.57035e+06	3.49118e+06	752737	1.09592e+06	1.06102e+06	3.20716e+06
P15864	P15864	12	12	2	Histone H1.2	Hist1h1c	755106	867735	904589	384251	537406	540707	2.81672e+06	3.85667e+06	4.67642e+06	768452	804015	858422	980994	1.24436e+06	1.44742e+06	1.76786e+06	1.77973e+06	1.78233e+06	1.47815e+06	1.844e+06	2.50038e+06	1.13283e+06	1.23126e+06	1.32833e+06	5.64247e+06	5.95664e+06	6.28944e+06	778099	1.4096e+06	542838	690483	903165	933598	1.45899e+06	1.44339e+06	2.24929e+06	1.81383e+06	3.47879e+06	2.86671e+06	1.03393e+06	1.14801e+06	1.44556e+06	1.83906e+06
Q8BG81	Q8BG81	9	9	9	Polymerase delta-interacting protein 3	Poldip3	2.64614e+06	2.49257e+06	2.57553e+06	377723	383439	604151	499553	432096	0	2.8491e+06	3.01265e+06	2.97201e+06	2.53505e+06	2.19177e+06	2.09506e+06	1.57324e+06	1.42441e+06	1.78777e+06	3.06413e+06	3.46429e+06	2.39525e+06	593623	592401	593049	3.35458e+06	2.58847e+06	3.66186e+06	2.24444e+06	3.09548e+06	3.02739e+06	362159	607335	877534	672495	236026	796979	2.33938e+06	2.66646e+06	1.99167e+06	488174	871353	649714	896900
Q8VDM4	Q8VDM4	16	16	16	26S proteasome non-ATPase regulatory subunit 2	Psmd2	2.32777e+06	2.46588e+06	2.29811e+06	226444	359851	132738	467018	0	1.43118e+06	3.80283e+06	3.67405e+06	3.24721e+06	448578	428928	329417	4.11617e+06	3.96353e+06	6.0135e+06	4.37889e+06	4.7145e+06	6.31548e+06	474199	579641	546073	9.85425e+06	1.35457e+07	1.3879e+07	4.22056e+06	4.41401e+06	3.87674e+06	240450	619981	59571.2	1.60553e+06	230788	1.52166e+06	3.64405e+06	3.48847e+06	4.05779e+06	44530.1	420612	353286	1.66046e+06
Q8VEM8	Q8VEM8	8	8	8	Phosphate carrier protein, mitochondrial	Slc25a3	1.1785e+06	1.38867e+06	1.26964e+06	416801	302133	359220	418813	0	590994	1.93806e+06	1.79372e+06	1.72563e+06	745365	1.06765e+06	967586	1.41871e+06	1.22047e+06	1.76141e+06	2.0313e+06	1.63078e+06	2.01379e+06	473228	446454	578142	7.91588e+06	7.73483e+06	1.11588e+07	909711	925346	450134	517833	549722	648828	635373	652071	757685	1.82266e+06	2.99626e+06	2.06292e+06	477198	505295	513150	1.37378e+06
P20152;P31001;P15331	P20152	15;3;3	13;2;2	11;0;1	Vimentin	Vim	461922	477686	377416	1.09022e+06	1.16871e+06	1.36025e+06	1.55256e+06	942472	1.56435e+06	517953	1.01002e+06	632339	101827	202046	257776	1.36465e+06	476443	1.452e+06	258782	202976	170892	467206	180768	536552	4.58198e+06	2.27839e+06	5.43977e+06	630294	1.1241e+06	325720	176965	345929	223376	798063	389424	990874	721895	1.3144e+06	1.32464e+06	407335	756078	636486	1.96964e+06
P43275	P43275	7	3	3	Histone H1.1	Hist1h1a	2.22612e+06	1.96259e+06	2.48489e+06	1.18915e+06	1.22221e+06	1.16754e+06	2.51466e+06	2.07039e+06	1.86886e+06	2.56279e+06	2.85107e+06	2.44622e+06	2.57432e+06	3.63035e+06	3.32214e+06	3.54179e+06	3.68709e+06	3.87411e+06	2.4353e+06	3.00179e+06	2.44919e+06	2.3975e+06	2.21325e+06	2.6344e+06	1.56682e+07	1.80767e+07	1.55959e+07	2.44211e+06	2.5164e+06	2.44254e+06	1.81617e+06	2.00046e+06	2.12548e+06	2.57881e+06	2.85637e+06	2.64103e+06	2.69274e+06	2.66969e+06	3.45591e+06	2.45142e+06	2.27077e+06	2.3621e+06	4.23955e+06
Q62167;Q62095;P16381;Q61496	Q62167;Q62095;P16381	15;13;12;2	14;12;11;2	14;12;11;2	ATP-dependent RNA helicase DDX3X;ATP-dependent RNA helicase DDX3Y;Putative ATP-dependent RNA helicase Pl10	Ddx3x;Ddx3y;D1Pas1	1.54697e+06	1.41961e+06	1.425e+06	161669	294142	174117	492496	434335	395599	1.64088e+06	2.20478e+06	1.83392e+06	418689	811884	691834	3.78792e+06	3.72263e+06	5.94265e+06	738691	1.94587e+06	848480	380111	422247	243508	5.99832e+06	7.55945e+06	8.67736e+06	1.52192e+06	1.88414e+06	1.50373e+06	306152	500710	199636	974967	1.40431e+06	1.08093e+06	1.75191e+06	1.60228e+06	1.0522e+06	274436	349188	403684	1.18637e+06
P97855	P97855	9	9	8	Ras GTPase-activating protein-binding protein 1	G3bp1	1.08684e+06	1.93264e+06	1.3463e+06	0	0	0	960403	1.01881e+06	1.23515e+06	2.25381e+06	3.41147e+06	2.19182e+06	0	0	0	2.83328e+06	2.61815e+06	3.53336e+06	1.16978e+06	1.04684e+06	1.75524e+06	0	44578.9	0	1.02442e+07	7.21225e+06	1.27103e+07	1.28805e+06	1.55679e+06	1.74014e+06	0	0	0	1.45231e+06	0	594652	1.04884e+06	1.08869e+06	2.37479e+06	27472.4	47772.2	0	1.99961e+06
P43277	P43277	11	1	1	Histone H1.3	Hist1h1d	962153	942326	1.18498e+06	395105	498310	420567	3.3085e+06	3.35685e+06	4.4654e+06	846062	787915	1.03812e+06	994364	1.11292e+06	1.18239e+06	1.67395e+06	1.58416e+06	2.05421e+06	2.47877e+06	2.28108e+06	2.96549e+06	1.15607e+06	1.04564e+06	1.36592e+06	5.55816e+06	5.07498e+06	6.19707e+06	904321	1.47302e+06	692262	664592	995455	909538	1.31544e+06	1.56688e+06	1.79177e+06	1.7048e+06	2.1838e+06	3.20603e+06	899803	1.08813e+06	1.31304e+06	1.72742e+06
P06745	P06745	19	19	12	Glucose-6-phosphate isomerase	Gpi	2.83396e+06	3.89736e+06	2.93991e+06	160591	0	141894	626580	0	174263	1.40268e+07	1.64797e+07	1.16412e+07	224606	421811	130777	0	156327	143359	4.3862e+06	5.56995e+06	6.02937e+06	677318	520863	1.80689e+06	6.47509e+07	6.0216e+07	1.12413e+08	9.30929e+06	9.50294e+06	8.53597e+06	694501	674380	393364	2.46928e+06	1.0836e+06	2.9493e+06	3.71033e+06	3.5374e+06	5.50567e+06	1.4781e+06	1.58405e+06	1.84801e+06	2.52851e+06
Q9JKF1	Q9JKF1	29	29	27	Ras GTPase-activating-like protein IQGAP1	Iqgap1	2.3892e+06	3.65303e+06	1.9344e+06	465144	335405	341596	2.00455e+06	0	528013	4.0344e+06	6.85172e+06	4.87692e+06	2.0603e+06	2.02714e+06	2.48547e+06	8.95785e+06	7.2457e+06	8.64819e+06	1.1714e+06	906402	1.51557e+06	876011	1.84343e+06	1.36594e+06	2.93802e+07	3.12415e+07	4.89367e+07	4.28979e+06	3.79859e+06	6.24604e+06	696444	922238	1.50222e+06	4.63131e+06	1.99861e+06	5.76619e+06	2.3021e+06	2.10905e+06	1.41436e+06	734803	1.40184e+06	1.25868e+06	7.46609e+06
Q6ZWV3;P86048	Q6ZWV3;P86048	7;5	7;5	7;5	60S ribosomal protein L10;60S ribosomal protein L10-like	Rpl10;Rpl10l	7.02622e+06	7.07366e+06	5.13035e+06	334007	574650	627097	407505	1.05785e+06	953106	7.95838e+06	8.70688e+06	7.58249e+06	2.11569e+06	2.3536e+06	3.43214e+06	4.34784e+06	3.40042e+06	4.48557e+06	4.48794e+06	6.51656e+06	4.38849e+06	973179	1.66248e+06	1.44948e+06	1.53471e+07	1.76468e+07	2.14098e+07	3.12216e+06	2.84151e+06	3.34677e+06	1.05575e+06	1.21499e+06	971684	1.17939e+06	910781	1.80774e+06	6.81731e+06	4.96885e+06	6.56467e+06	1.77523e+06	1.18224e+06	1.33921e+06	2.37319e+06
P26039;Q71LX4	P26039	28;3	28;3	28;3	Talin-1	Tln1	65240.5	110143	0	0	23439.3	0	0	0	0	177542	240707	162851	0	0	0	1.03128e+06	1.0671e+06	1.97956e+06	85203.1	0	0	30549	0	0	7.56611e+06	6.9382e+06	1.07953e+07	0	0	0	0	0	0	423791	0	148241	0	616263	812089	0	0	0	510103
P17225;Q91Z31	P17225	11;1	11;1	10;0	Polypyrimidine tract-binding protein 1	Ptbp1	2.19028e+06	3.17999e+06	1.45087e+06	203298	145175	679492	1.61182e+06	0	0	4.71506e+06	5.73768e+06	4.77308e+06	1.1138e+06	1.40866e+06	1.40752e+06	1.23903e+07	1.18127e+07	1.60003e+07	1.41472e+06	2.06753e+06	2.02769e+06	1.04154e+06	640054	983686	3.94681e+07	3.55215e+07	6.21316e+07	3.29518e+06	2.19171e+06	3.43466e+06	588977	727622	470060	4.42893e+06	3.29208e+06	5.39248e+06	3.31446e+06	3.34766e+06	4.02713e+06	619406	959291	605897	4.09326e+06
O35955	O35955	6	6	6	Proteasome subunit beta type-10	Psmb10	1.02177e+06	1.47166e+06	5.37071e+06	1.03433e+07	137038	295053	1.37463e+07	2.92499e+06	531066	4.69213e+06	4.13777e+06	3.9645e+06	4.90847e+06	321910	321247	1.5408e+06	1.04973e+06	1.20405e+06	4.8469e+06	2.62355e+06	5.25412e+06	1.30419e+06	726919	5.65322e+06	1.8335e+07	1.13301e+07	1.36143e+07	5.55649e+06	788918	3.37378e+06	378241	901569	4.28148e+06	4.02017e+06	1.59876e+06	1.34116e+06	5.32371e+06	3.02805e+06	6.40146e+06	826210	906512	3.21803e+06	4.58662e+06
Q8R1B4	Q8R1B4	12	12	12	Eukaryotic translation initiation factor 3 subunit C	Eif3c	555884	544540	793973	33241.8	0	0	220753	0	0	1.28879e+06	793785	1.11906e+06	0	60133.2	229211	1.68269e+06	1.23957e+06	1.6777e+06	757914	667363	858044	0	0	42395.8	5.73103e+06	4.34223e+06	4.1143e+06	1.38676e+06	1.22594e+06	622299	0	0	0	350534	150575	500847	794441	1.08392e+06	760937	56874.8	62869.9	0	1.12922e+06
Q6ZWN5	Q6ZWN5	11	11	11	40S ribosomal protein S9	Rps9	3.54224e+06	5.32558e+06	4.89751e+06	630988	391542	349351	438512	407833	639022	7.3534e+06	9.59345e+06	8.83993e+06	692116	975356	824026	3.36053e+06	4.11618e+06	4.15669e+06	7.58091e+06	6.93838e+06	6.06138e+06	534958	903082	544233	2.73839e+07	2.7577e+07	2.79382e+07	3.6174e+06	5.96e+06	3.00253e+06	358635	495277	332702	1.67713e+06	1.71312e+06	1.75399e+06	9.58894e+06	7.84789e+06	6.23618e+06	575346	856900	654691	2.22913e+06
Q8CGP6;Q8R1M2;Q8CGP7;Q8CGP5;Q8BFU2;P22752	Q8CGP6;Q8R1M2;Q8CGP7;Q8CGP5;Q8BFU2;P22752	5;5;5;5;5;5	1;1;1;1;1;1	1;1;1;1;1;1	Histone H2A type 1-H;Histone H2A.J;Histone H2A type 1-K;Histone H2A type 1-F;Histone H2A type 3;Histone H2A type 1	Hist1h2ah;H2afj;Hist1h2ak;Hist1h2af;Hist3h2a;Hist1h2ab	1.03394e+06	852232	835585	641192	679206	648862	1.08351e+06	0	420360	1.24476e+06	1.17788e+06	1.1272e+06	1.55195e+06	1.50013e+06	1.30788e+06	1.36234e+06	813856	1.14412e+06	826783	679547	278778	1.90604e+06	2.00104e+06	529801	1.48008e+07	1.53362e+07	1.09157e+07	189108	202235	404076	954791	902587	720255	2.66377e+06	3.20308e+06	2.2498e+06	1.80465e+06	761991	989080	1.57071e+06	2.42062e+06	1.56393e+06	2.17275e+06
Q3U1J4	Q3U1J4	21	21	21	DNA damage-binding protein 1	Ddb1	3.44863e+06	3.37818e+06	3.86613e+06	531391	532349	518748	1.87891e+06	1.11355e+06	592102	5.08024e+06	5.37856e+06	5.85686e+06	851527	1.46434e+06	1.2341e+06	3.87381e+06	3.74366e+06	4.43647e+06	3.54064e+06	3.60011e+06	2.71512e+06	760472	1.48902e+06	602531	1.43264e+07	1.08827e+07	1.12295e+07	4.82702e+06	5.15277e+06	5.34805e+06	591854	634846	461092	2.31552e+06	1.85225e+06	2.39595e+06	4.4801e+06	3.56273e+06	3.29985e+06	1.1427e+06	1.10174e+06	734749	2.48194e+06
P14685	P14685	12	12	12	26S proteasome non-ATPase regulatory subunit 3	Psmd3	2.4978e+06	2.98378e+06	3.06993e+06	283414	253940	173865	0	0	0	4.29447e+06	5.03599e+06	3.88179e+06	781449	1.32285e+06	661374	3.92945e+06	3.11375e+06	4.82138e+06	3.82256e+06	3.97727e+06	3.64181e+06	1.26936e+06	1.19189e+06	1.27389e+06	1.29164e+07	9.29683e+06	1.96236e+07	4.76828e+06	5.78881e+06	4.56293e+06	859038	1.20729e+06	470394	1.76329e+06	913593	2.53403e+06	3.98049e+06	2.88798e+06	2.34551e+06	1.00995e+06	1.12424e+06	971517	2.84772e+06
Q501J6	Q501J6	17	17	12	Probable ATP-dependent RNA helicase DDX17	Ddx17	229827	265101	303538	122058	146550	95699.1	571596	0	292696	695269	503427	804918	275830	114888	120746	2.50479e+06	3.0225e+06	2.99554e+06	184061	380966	753975	122241	112051	69069.8	3.75641e+06	3.95285e+06	4.86862e+06	637359	671054	450734	24172	73687	53404.6	599385	795428	952851	610608	822984	637726	103364	174505	100550	1.40687e+06
Q76MZ3;Q7TNP2	Q76MZ3	17;2	17;2	17;2	Serine/threonine-protein phosphatase 2A 65 kDa regulatory subunit A alpha isoform	Ppp2r1a	1.95248e+06	1.90226e+06	1.58089e+06	306467	240442	153732	253611	0	1.43725e+06	3.6989e+06	3.91965e+06	4.08947e+06	795242	952964	1.25294e+06	7.53173e+06	7.08354e+06	9.13657e+06	2.45012e+06	2.53493e+06	1.73578e+06	556853	457502	521987	1.84153e+07	2.04692e+07	2.35048e+07	2.90161e+06	3.26105e+06	2.77188e+06	527099	842177	761456	1.84464e+06	161961	2.03908e+06	2.14504e+06	3.25081e+06	2.20084e+06	372176	809596	573232	2.72895e+06
Q8BGG7	Q8BGG7	16	16	16	Ubiquitin-associated and SH3 domain-containing protein B	Ubash3b	1.29126e+06	2.02137e+06	695893	191563	91028.1	60441.6	658532	887175	507191	5.53132e+06	5.62316e+06	5.32859e+06	1.82303e+06	2.77941e+06	2.41314e+06	7.57802e+06	7.30938e+06	8.70702e+06	590463	1.3411e+06	746356	385897	314826	629594	5.73103e+06	5.29608e+06	8.70881e+06	887361	642093	666027	0	17888.1	222456	1.02453e+06	67038.6	931023	309654	742024	149117	0	61234.2	0	635838
Q9Z1X4;Q91WM1	Q9Z1X4	15;2	15;2	15;2	Interleukin enhancer-binding factor 3	Ilf3	165301	95070.2	0	63033.8	84389.5	0	65625.4	0	0	192587	405662	218968	0	0	22388.3	2.89816e+06	2.34142e+06	2.43746e+06	216149	156886	0	0	0	0	1.37765e+06	1.36088e+06	1.41077e+06	224491	257449	98028	0	0	0	62309.6	0	0	368314	191373	0	0	71780.1	33639.7	0
Q02053	Q02053	28	28	24	Ubiquitin-like modifier-activating enzyme 1	Uba1	754496	1.06583e+06	1.09082e+06	198776	208324	84598.1	0	3.99289e+06	0	6.9637e+06	7.64017e+06	7.60791e+06	93286.2	124414	83590.7	3.37013e+06	3.5471e+06	3.9532e+06	2.18737e+06	2.73359e+06	1.63082e+06	110462	116803	84808.7	4.42614e+07	4.48771e+07	6.33968e+07	3.97677e+06	4.38469e+06	4.64242e+06	0	115403	141656	411047	58984.7	220979	3.1684e+06	2.52764e+06	1.691e+06	111710	123019	107866	743211
Q3TXS7	Q3TXS7	15	15	15	26S proteasome non-ATPase regulatory subunit 1	Psmd1	2.03378e+06	2.67259e+06	2.18377e+06	382292	225951	0	203286	0	0	3.26108e+06	4.79888e+06	3.47585e+06	561382	727965	244323	2.75711e+06	2.29566e+06	4.15339e+06	1.30019e+06	3.07696e+06	4.60693e+06	669104	507514	624549	1.08097e+07	1.25347e+07	1.74375e+07	4.79836e+06	3.60145e+06	4.55909e+06	173777	667606	443617	1.71026e+06	660618	1.25625e+06	3.43801e+06	2.95553e+06	2.39277e+06	649299	502917	443620	2.22234e+06
P00405	P00405	3	3	3	Cytochrome c oxidase subunit 2	Mtco2	2.87296e+06	5.12143e+06	1.9122e+06	601256	379308	591797	689344	0	225881	5.09986e+06	7.15689e+06	4.47279e+06	2.91881e+06	2.28083e+06	3.29472e+06	2.98514e+06	3.16847e+06	3.15257e+06	2.08958e+06	1.45553e+06	2.36324e+06	2.06727e+06	1.39067e+06	2.82652e+06	1.74968e+07	1.507e+07	3.3792e+07	972008	544546	1.1204e+06	2.13341e+06	2.29065e+06	2.21808e+06	2.07013e+06	1.60377e+06	2.05573e+06	0	884300	1.98282e+06	1.70722e+06	1.84864e+06	2.07882e+06	3.65327e+06
Q8K1B8	Q8K1B8	17	17	17	Fermitin family homolog 3	Fermt3	2.68941e+06	2.95582e+06	2.39709e+06	0	0	27792.3	0	0	0	3.30138e+06	3.2758e+06	3.09863e+06	107029	0	0	223667	0	361080	2.02043e+06	1.31339e+06	1.90506e+06	0	91993	0	1.67814e+07	1.75785e+07	1.98442e+07	4.08858e+06	3.96529e+06	3.85765e+06	0	0	0	411395	0	282960	2.75902e+06	1.3409e+06	1.56763e+06	0	89530.5	0	888689
P60843	P60843	16	16	9	Eukaryotic initiation factor 4A-I	Eif4a1	918676	910340	993172	211497	250803	110513	0	0	0	4.87267e+06	4.16467e+06	4.816e+06	0	75847.5	49618.1	2.89901e+06	1.95327e+06	3.43351e+06	442571	497326	588267	0	78259.7	132807	2.01075e+07	1.79238e+07	2.88306e+07	2.7648e+06	3.97735e+06	3.01934e+06	0	0	37825.1	172429	0	74228	748568	946361	292042	231527	143410	148355	440879
P35278;P61021	P35278	6;2	6;2	4;0	Ras-related protein Rab-5C	Rab5c	535273	751319	787313	118231	0	0	299565	0	0	597140	621262	529458	273460	402918	297608	947064	884522	830777	369356	351840	466164	96847.5	110583	345425	1.5195e+06	2.63746e+06	1.17383e+06	122825	188990	69526.4	81663.7	250517	137573	247555	222932	165712	710674	583184	847796	122427	239655	0	192496
Q9JLQ0	Q9JLQ0	10	10	10	CD2-associated protein	Cd2ap	2.31022e+06	2.86481e+06	2.79819e+06	483593	764485	746866	681481	0	1.19914e+06	2.80881e+06	3.07538e+06	2.64861e+06	484251	558378	429221	1.41603e+06	2.20896e+06	2.18042e+06	1.05528e+06	1.74511e+06	2.22116e+06	379931	647280	658648	2.44726e+06	2.52555e+06	3.97127e+06	3.26027e+06	2.87434e+06	2.71341e+06	728919	543064	892878	1.6225e+06	689826	1.78679e+06	1.56223e+06	1.17076e+06	1.34647e+06	717866	757558	758033	3.18599e+06
Q8VDN2	Q8VDN2	14	14	9	Sodium/potassium-transporting ATPase subunit alpha-1	Atp1a1	1.10519e+06	1.61278e+06	1.29227e+06	154654	52314	66833.6	150213	0	0	2.01587e+06	1.68667e+06	1.97754e+06	465842	665610	744350	1.05212e+06	473245	1.4695e+06	1.79304e+06	2.13163e+06	2.00394e+06	173065	133046	248856	7.87598e+06	6.93124e+06	8.35015e+06	2.11859e+06	2.5244e+06	2.276e+06	214662	188741	153575	904021	361903	736303	2.31164e+06	1.47548e+06	2.1253e+06	183785	189264	334727	1.62046e+06
P35980	P35980	5	5	5	60S ribosomal protein L18	Rpl18	8.20229e+06	1.12789e+07	8.27974e+06	564126	539166	642764	1.47343e+06	0	1.09474e+06	8.26656e+06	9.42972e+06	8.76614e+06	1.19956e+06	1.41507e+06	1.68269e+06	2.14385e+06	2.47303e+06	2.25803e+06	8.33401e+06	1.08323e+07	6.08732e+06	1.1361e+06	818937	933562	1.8599e+07	2.06015e+07	2.63499e+07	7.503e+06	1.12915e+07	7.44792e+06	731446	518951	1.03956e+06	1.41037e+06	1.34699e+06	1.2896e+06	1.11088e+07	4.17812e+06	1.06621e+07	829365	848515	985453	2.72338e+06
P80315	P80315	17	16	16	T-complex protein 1 subunit delta	Cct4	2.3569e+06	2.03202e+06	2.01185e+06	382338	258816	458264	0	0	0	3.4619e+06	3.62139e+06	3.6477e+06	143905	261264	0	5.96336e+06	6.05382e+06	6.57537e+06	1.57529e+06	2.68347e+06	3.1147e+06	72146.9	76502.7	107843	1.70977e+07	1.53962e+07	2.36244e+07	4.09719e+06	3.40852e+06	3.68476e+06	113842	0	37392.4	907708	200166	690981	3.94411e+06	3.98566e+06	3.72769e+06	252532	297662	222223	1.2754e+06
Q9D8W5	Q9D8W5	10	10	10	26S proteasome non-ATPase regulatory subunit 12	Psmd12	1.64302e+06	1.81225e+06	1.84026e+06	109683	74046.8	0	652920	0	0	1.9313e+06	1.5874e+06	2.79801e+06	395430	678255	266770	3.12266e+06	1.7631e+06	3.81742e+06	2.12336e+06	3.6052e+06	3.99609e+06	610342	730209	683833	9.48769e+06	5.83995e+06	5.8434e+06	2.46994e+06	3.74668e+06	2.16734e+06	504512	858915	772055	1.49947e+06	489933	1.53081e+06	2.30696e+06	2.30835e+06	1.2917e+06	745923	463575	609592	2.11716e+06
P49717	P49717	15	15	15	DNA replication licensing factor MCM4	Mcm4	702719	588806	518877	0	0	0	0	602909	0	1.32321e+06	2.29484e+06	1.84465e+06	0	0	0	1.06414e+06	238037	1.14458e+06	220278	81749.7	0	0	0	0	6.71914e+06	9.00845e+06	9.05864e+06	1.51166e+06	2.09953e+06	1.25183e+06	0	0	0	18469.1	51779.1	175948	393276	972412	607966	0	0	0	285931
Q3U7R1	Q3U7R1	8	8	8	Extended synaptotagmin-1	Esyt1	1.39876e+06	1.13424e+06	1.26459e+06	0	29206.5	56261.3	0	0	278818	2.01945e+06	1.70106e+06	1.62973e+06	435563	494221	349645	2.65203e+06	2.47659e+06	3.7268e+06	268680	751019	888438	0	105026	33302.2	6.18494e+06	7.98991e+06	1.00654e+07	2.35813e+06	2.34241e+06	1.17127e+06	0	326509	48306.2	903914	0	958364	510416	552464	473966	0	85495.7	102927	1.62113e+06
Q9CXY6	Q9CXY6	10	10	10	Interleukin enhancer-binding factor 2	Ilf2	257483	49876.9	84541.7	69783.8	47298.4	235485	0	0	0	752798	467184	338819	0	0	0	3.95034e+06	5.36293e+06	5.71477e+06	0	0	0	0	0	0	1.93131e+06	2.04105e+06	5.03229e+06	483445	181805	128857	67549	0	0	132235	0	0	260053	723870	0	0	0	0	86591.5
Q9WUA3	Q9WUA3	20	20	19	6-phosphofructokinase type C	Pfkp	1.24421e+06	1.26715e+06	744349	0	0	0	558038	360683	666451	3.43128e+06	3.93878e+06	2.27684e+06	115518	298703	747125	3.88595e+06	4.59586e+06	4.43729e+06	335000	715828	352425	165309	252911	92066.6	2.96686e+07	2.76985e+07	2.96945e+07	2.5571e+06	2.16211e+06	1.7369e+06	255185	1.3901e+06	105237	2.40542e+06	691738	2.54073e+06	343873	1.16696e+06	250272	270405	124726	129980	5.12833e+06
Q9WVJ2	Q9WVJ2	8	8	8	26S proteasome non-ATPase regulatory subunit 13	Psmd13	880392	1.4498e+06	1.71056e+06	76919.9	1.44841e+06	253902	2.17469e+06	5.23876e+06	552384	1.72293e+06	2.06047e+06	2.2529e+06	461426	1.98775e+06	1.25182e+06	959638	1.98411e+06	2.30004e+06	1.81199e+06	2.47991e+06	2.08434e+06	575571	1.3325e+06	1.69155e+06	5.62057e+06	6.87774e+06	4.36878e+06	2.51971e+06	2.40064e+06	2.40712e+06	376544	310857	1.11193e+06	1.40075e+06	1.6119e+06	1.95956e+06	2.19151e+06	2.25635e+06	1.87491e+06	398650	361431	1.92478e+06	1.95393e+06
Q921M3	Q921M3	18	18	18	Splicing factor 3B subunit 3	Sf3b3	454731	706627	485594	0	0	69013.6	0	0	0	983176	3.16588e+06	1.49083e+06	48372.8	194088	134499	1.9332e+06	2.35848e+06	2.64771e+06	1.25035e+06	1.18379e+06	1.15558e+06	48231.6	47330.4	0	9.2872e+06	7.18345e+06	1.7113e+07	2.46452e+06	1.56002e+06	1.91988e+06	44106.6	0	99363.3	383222	541344	433662	1.57982e+06	2.04063e+06	1.29726e+06	0	90999.4	29269.9	2.16395e+06
P61027	P61027	4	2	2	Ras-related protein Rab-10	Rab10	550362	897833	766632	105585	189519	141654	297842	0	603482	962563	1.2409e+06	937447	270891	608796	193401	961217	950000	1.6922e+06	692739	626560	1.17998e+06	115170	187778	369093	2.88109e+06	1.19398e+06	1.29865e+06	110032	100409	79797	218446	288131	374488	439741	0	388649	374707	758042	1.0456e+06	112482	222391	476656	534002
Q8BHN3	Q8BHN3	20	20	20	Neutral alpha-glucosidase AB	Ganab	1.4324e+06	1.05163e+06	1.08778e+06	232543	267981	333243	60596.5	0	0	3.12879e+06	2.87668e+06	2.71184e+06	367265	483352	484835	2.82077e+06	1.70455e+06	2.58642e+06	339820	279605	0	693177	811596	876800	1.49249e+07	1.16945e+07	1.64811e+07	2.18405e+06	2.3187e+06	2.17863e+06	285521	563224	577923	1.76102e+06	533279	1.27354e+06	779924	445254	471569	784645	1.25357e+06	1.09244e+06	2.26289e+06
P25206	P25206	18	18	18	DNA replication licensing factor MCM3	Mcm3	2.15762e+06	3.09963e+06	1.79536e+06	165867	541627	282346	1.71045e+06	375667	801375	4.08782e+06	5.63754e+06	4.4307e+06	0	228724	832095	3.9942e+06	4.00802e+06	4.0252e+06	2.10499e+06	2.90682e+06	2.34966e+06	134533	848335	526406	2.12791e+07	2.16019e+07	3.19048e+07	4.37494e+06	3.75608e+06	3.17051e+06	488741	490075	419975	2.72856e+06	1.10296e+06	3.24487e+06	3.05457e+06	3.13955e+06	3.96766e+06	511673	936078	762842	3.917e+06
O35286;A2A4P0	O35286	8;1	8;1	8;1	Putative pre-mRNA-splicing factor ATP-dependent RNA helicase DHX15	Dhx15	279642	608299	354848	0	0	0	0	0	0	897506	1.00429e+06	741509	64355.1	98124.4	0	2.70597e+06	2.96238e+06	3.88729e+06	98605.4	312763	130982	79375.9	143988	75842.2	4.1355e+06	3.89648e+06	4.92043e+06	574932	662930	642710	0	0	0	441184	0	633585	965684	184295	781338	86406.8	0	109072	1.29768e+06
P57784	P57784	5	5	5	U2 small nuclear ribonucleoprotein A	Snrpa1	395702	381275	262460	0	48077.1	0	0	0	0	824085	608270	712636	44231.5	0	0	1.03033e+06	1.12323e+06	1.2037e+06	274883	174291	225499	144815	71438.7	56209.8	2.525e+06	2.07544e+06	3.76945e+06	76439.5	0	127356	0	0	0	480043	487185	427187	188335	113309	0	104716	110697	0	656461
Q8CHP5	Q8CHP5	2	2	2	Partner of Y14 and mago	Wibg	207230	122905	274378	0	0	0	354132	0	734088	346283	160884	409046	0	0	0	325836	363309	459482	264393	458739	407037	0	0	0	1.13911e+06	885928	1.49967e+06	49790.4	0	0	0	0	0	784424	236315	260101	335445	387887	220792	0	38281.9	0	267135
Q99NB9	Q99NB9	14	14	14	Splicing factor 3B subunit 1	Sf3b1	387170	361953	276748	0	0	239909	139697	0	481625	165745	143743	289871	0	117159	63293.2	1.43535e+06	1.65779e+06	2.23348e+06	222214	254710	183847	0	0	0	1.42071e+06	1.36041e+06	1.15597e+06	393820	158948	33984	0	126907	140939	41640.4	0	70762.2	221528	1.08558e+06	232476	0	0	0	314320
P47915	P47915	5	5	5	60S ribosomal protein L29	Rpl29	2.15067e+06	1.57189e+06	2.71039e+06	302999	347120	528053	804536	2.80152e+06	1.04485e+06	4.06091e+06	1.42056e+06	2.59314e+06	761705	282400	516499	873833	1.50585e+06	684213	4.56795e+06	3.37658e+06	4.55911e+06	734595	459176	498111	4.79233e+06	5.48415e+06	3.06808e+06	1.98331e+06	2.17403e+06	216614	384449	266954	922623	1.05993e+06	1.15613e+06	515977	2.64105e+06	6.11247e+06	3.69265e+06	985452	960041	1.00858e+06	1.41066e+06
P32067	P32067	11	11	11	Lupus La protein homolog	Ssb	1.22519e+06	1.67113e+06	1.31333e+06	0	0	0	256153	0	577145	3.18089e+06	4.16496e+06	2.82476e+06	0	0	224251	348202	517660	448887	1.609e+06	1.21797e+06	1.18338e+06	0	31541.6	64305.9	1.17739e+07	1.1289e+07	1.82901e+07	2.36993e+06	1.90421e+06	1.87426e+06	0	0	0	845231	205259	987147	497683	586313	937259	0	44938.9	0	861670
P07310	P07310	10	10	9	Creatine kinase M-type	Ckm	0	0	0	0	0	0	207378	5.16303e+06	1.26235e+06	0	0	0	1.84105e+07	2.066e+07	2.16037e+07	214458	0	0	0	0	0	0	0	0	0	0	0	0	0	235501	0	0	0	0	0	0	0	0	0	76503.2	0	0	0
Q99JY0	Q99JY0	6	6	6	Trifunctional enzyme subunit beta, mitochondrial;3-ketoacyl-CoA thiolase	Hadhb	1.69153e+06	2.07901e+06	1.3931e+06	325901	240939	64355.7	0	0	0	1.79173e+06	1.853e+06	1.73107e+06	659469	1.26007e+06	637735	1.56157e+06	2.74947e+06	1.3811e+06	548541	512271	475322	405683	317241	565284	5.27226e+06	5.12671e+06	7.83409e+06	1.38641e+06	1.88779e+06	1.21881e+06	293167	340080	459274	753593	188181	728214	501429	1.08598e+06	712736	666740	540612	696635	1.33055e+06
P56399	P56399	8	8	8	Ubiquitin carboxyl-terminal hydrolase 5	Usp5	708082	719745	856333	88002	68184.7	101945	365496	0	1.77502e+06	1.02425e+06	924498	1.09563e+06	95950.3	272987	162685	984348	699087	2.12522e+06	754990	1.16489e+06	783842	97645.3	329564	170382	5.96583e+06	4.63566e+06	8.0581e+06	838509	1.57615e+06	1.05377e+06	98755.1	176955	0	788485	149282	615243	1.23993e+06	1.88127e+06	1.79607e+06	143875	155584	238809	667436
Q8BMS1	Q8BMS1	12	12	12	Trifunctional enzyme subunit alpha, mitochondrial;Long-chain enoyl-CoA hydratase;Long chain 3-hydroxyacyl-CoA dehydrogenase	Hadha	1.29686e+06	2.03713e+06	2.48155e+06	170366	58756.2	108792	283200	698492	3.01356e+06	2.59381e+06	2.18391e+06	3.13594e+06	683117	671512	801368	1.56182e+06	916174	2.95023e+06	2.21266e+06	4.57886e+06	6.89013e+06	153612	167841	356937	9.20301e+06	7.40591e+06	1.11667e+07	3.36524e+06	3.64523e+06	2.86265e+06	11915.2	436185	519225	942279	906492	1.91302e+06	4.18905e+06	3.93922e+06	4.83279e+06	220527	519165	733585	1.52876e+06
CON__ENSEMBL:ENSBTAP00000024146;Q6GQT1	CON__ENSEMBL:ENSBTAP00000024146	4;1	4;1	4;1			0	0	0	0	0	0	0	0	6.04416e+06	77058.6	0	0	0	0	0	0	0	0	0	0	0	0	0	0	0	0	128405	0	0	0	0	0	0	22984.2	0	0	964748	1.10898e+06	840581	0	0	0	792591
P97457	P97457	10	10	10	Myosin regulatory light chain 2, skeletal muscle isoform	Mylpf	0	0	0	0	0	0	0	0	0	0	0	0	1.16319e+07	9.90658e+06	8.15299e+06	0	0	37175.7	0	0	0	0	0	0	0	0	0	0	0	0	0	0	0	0	0	0	0	0	0	0	0	0	0
Q5XJY5	Q5XJY5	7	7	7	Coatomer subunit delta	Arcn1	185230	140796	280253	0	0	0	115083	1.23959e+06	333517	446201	186623	401749	100564	193968	58613.3	822845	371026	973816	228872	168410	320309	33251.9	81163.4	58836.4	2.53242e+06	2.11993e+06	1.09604e+06	217497	266892	136781	0	46573.1	0	183449	84118.4	293367	628997	273078	165009	129469	161503	72310.8	67785.3
Q62351	Q62351	12	12	12	Transferrin receptor protein 1	Tfrc	1.45422e+06	1.59887e+06	1.70639e+06	0	0	0	0	0	0	1.48805e+06	1.82192e+06	2.28064e+06	256219	539351	653840	321487	428347	338539	1.87849e+06	2.1231e+06	2.13775e+06	55165	78269.2	85009.8	2.46393e+06	1.82923e+06	2.40528e+06	2.8667e+06	2.72224e+06	1.88746e+06	107263	0	65399.1	93354.3	158035	162956	2.18125e+06	2.83037e+06	2.50388e+06	14939.3	115423	78511.3	327757
Q8K310	Q8K310	11	11	11	Matrin-3	Matr3	397810	1.03346e+06	642162	0	132848	0	0	0	0	1.08227e+06	1.35036e+06	961467	80812.3	0	469332	5.29482e+06	5.2127e+06	7.85548e+06	0	292825	0	151739	145262	161904	2.584e+06	1.90566e+06	2.98069e+06	826939	779082	0	68215.1	193940	351097	0	0	0	420562	1.35359e+06	1.12621e+06	0	0	160733	0
Q9CQN1	Q9CQN1	8	7	7	Heat shock protein 75 kDa, mitochondrial	Trap1	641289	555529	763661	0	115309	0	0	0	234664	920160	475212	696491	89861.3	160548	135614	373325	194261	347140	497215	619751	442537	51891.9	52145.3	0	1.62157e+06	945242	1.3985e+06	846282	897550	1.0068e+06	110575	94387.7	68444.7	83666.8	80929.2	70829.2	720976	656073	539410	133607	0	187534	124041
Q8BGQ7	Q8BGQ7	10	10	10	Alanine--tRNA ligase, cytoplasmic	Aars	0	71511.7	0	0	0	0	0	0	0	773516	716077	837010	0	0	0	845344	530651	1.11122e+06	308705	55570.6	112770	0	0	0	2.64106e+06	2.47191e+06	3.11419e+06	660311	437164	49272.2	0	0	0	0	0	0	37168.2	315843	292296	0	0	0	0
Q8BK67	Q8BK67	12	12	12	Protein RCC2	Rcc2	1.41899e+06	683699	1.07171e+06	23345.9	0	0	0	0	0	3.22251e+06	3.19551e+06	3.18348e+06	112314	0	132114	556282	297915	1.11942e+06	748312	1.22062e+06	831743	171830	137509	122482	1.30879e+07	1.6256e+07	1.89903e+07	2.74864e+06	3.15399e+06	2.94178e+06	72678.1	0	0	657988	276207	534989	643693	1.01754e+06	234298	101352	237761	149800	1.14292e+06
Q99JI4	Q99JI4	10	10	10	26S proteasome non-ATPase regulatory subunit 6	Psmd6	1.69518e+06	1.75702e+06	1.39062e+06	156312	73942.9	123891	0	0	0	2.24493e+06	3.34097e+06	1.98382e+06	490414	599089	754703	2.355e+06	2.40751e+06	2.86999e+06	1.07691e+06	1.95204e+06	1.33499e+06	808064	936074	567124	8.57271e+06	8.61785e+06	1.18135e+07	2.33101e+06	1.88625e+06	1.59498e+06	552071	1.00632e+06	527649	940088	365935	806339	899550	1.14114e+06	1.37764e+06	545453	678449	568103	1.66469e+06
P11103	P11103	11	11	11	Poly [ADP-ribose] polymerase 1	Parp1	874310	1.26414e+06	503037	0	0	0	142395	0	247573	1.3763e+06	1.77545e+06	1.34157e+06	0	0	0	1.44726e+06	1.38793e+06	1.78711e+06	781720	855358	569463	0	55876.2	54719.2	4.6776e+06	3.81582e+06	6.1114e+06	1.18461e+06	1.20787e+06	1.1338e+06	0	64360.8	0	206345	0	119557	1.03807e+06	971071	949500	190358	0	213568	769004
Q6ZWY3	Q6ZWY3	3	1	1	40S ribosomal protein S27-like	Rps27l	427636	971032	477482	0	208369	0	0	0	0	249227	548475	268840	465797	1.21077e+06	379904	0	0	0	0	122309	0	272384	718305	198410	271527	1.19636e+06	743757	0	0	0	169423	493982	197909	109518	96322.1	0	0	0	71269	526703	653687	233494	477547
P03930	P03930	1	1	1	ATP synthase protein 8	Mtatp8	298900	259393	285077	193685	197703	180835	331072	0	0	122018	139893	208832	429679	443896	402038	0	0	0	0	0	0	159218	201682	132441	0	0	0	0	0	0	182706	145298	174307	59548.5	0	69316.2	0	0	0	263784	337922	272536	215348
O35658	O35658	6	6	6	Complement component 1 Q subcomponent-binding protein, mitochondrial	C1qbp	2.11167e+06	2.35557e+06	878032	285177	845768	894992	597963	0	0	6.07029e+06	4.86679e+06	5.13148e+06	899047	1.67224e+06	1.0017e+06	1.88995e+06	2.28528e+06	3.61113e+06	2.34897e+06	2.48427e+06	4.07037e+06	1.24597e+06	1.59824e+06	1.29535e+06	1.26998e+07	1.19726e+07	1.63858e+07	1.41766e+06	1.32997e+06	2.1019e+06	1.30482e+06	1.15338e+06	546630	1.73203e+06	374723	1.76721e+06	2.23312e+06	2.63964e+06	3.03314e+06	1.13669e+06	1.27764e+06	1.78086e+06	2.11537e+06
P49718	P49718	13	13	13	DNA replication licensing factor MCM5	Mcm5	735945	1.25496e+06	975161	0	159375	0	348715	0	0	1.95331e+06	2.12737e+06	1.75584e+06	138343	195958	68824.5	1.72279e+06	343283	1.46185e+06	746001	706385	463043	328690	372254	417434	1.21151e+07	1.25014e+07	1.43975e+07	1.99299e+06	1.92399e+06	2.20997e+06	59721.9	156469	178366	999559	352215	1.32912e+06	828084	478905	321179	169738	160319	361807	2.18534e+06
Q61699	Q61699	11	8	8	Heat shock protein 105 kDa	Hsph1	798692	775454	881120	0	0	0	159579	198495	358296	1.69576e+06	1.75789e+06	1.20756e+06	0	0	0	343427	352919	412093	1.20434e+06	1.76417e+06	1.23396e+06	0	25146.6	0	2.41989e+06	3.22965e+06	2.84292e+06	1.11577e+06	1.44257e+06	792963	0	0	0	426770	157162	337865	1.44183e+06	1.28763e+06	1.60166e+06	0	29349.9	114368	710733
Q8CIG8	Q8CIG8	4	4	4	Protein arginine N-methyltransferase 5	Prmt5	257825	248959	311717	0	0	28321	0	2.18388e+06	701874	423389	678971	489541	0	23484	0	364748	296636	362810	291853	305063	352733	0	0	0	1.65417e+06	1.23811e+06	1.86886e+06	238939	476831	468408	0	0	0	105578	0	59226.4	328420	550477	266939	0	0	0	252751
Q9QUI0;Q62159;P62746	Q9QUI0;Q62159	10;7;2	10;7;2	10;7;2	Transforming protein RhoA;Rho-related GTP-binding protein RhoC	Rhoa;Rhoc	1.13963e+06	1.27252e+06	1.94341e+06	393482	83766.5	165989	796701	0	161331	3.48708e+06	3.31249e+06	3.67032e+06	572016	1.31259e+06	1.03459e+06	2.28271e+06	1.08833e+06	1.67507e+06	2.22826e+06	2.44577e+06	2.71159e+06	308515	406825	213449	1.62863e+07	1.34671e+07	2.05075e+07	590005	470236	238839	133229	264874	501164	876236	364891	1.54287e+06	2.42673e+06	3.45718e+06	3.08386e+06	398554	376278	346740	2.20317e+06
P15702	P15702	2	2	2	Leukosialin	Spn	351506	467933	528509	49457.4	138798	115400	466740	1.03182e+06	1.3406e+06	248021	488334	494890	277009	225119	174421	117962	165551	308353	540165	691060	1.01143e+06	112783	153047	229057	611863	912705	1.06491e+06	440985	355220	374023	80606.3	149043	213238	108242	173481	403607	326241	415205	504256	85949.8	196534	219777	156553
CON__Q9NSB2;CON__Q6ISB0	CON__Q9NSB2;CON__Q6ISB0	20;20	16;16	13;13			227414	263525	200183	0	0	0	0	0	0	254741	335507	240148	562994	756913	529683	0	236558	277014	0	96884.9	398527	0	0	0	464865	857076	366299	0	379537	0	2.26999e+06	2.34056e+06	2.52976e+06	162677	202062	145902	0	400230	0	0	0	0	228673
P68368	P68368	20	5	3	Tubulin alpha-4A chain	Tuba4a	2.60786e+06	2.71745e+06	1.50053e+06	524712	307798	585664	305372	0	292982	2.47915e+06	3.76311e+06	2.0553e+06	851227	1.23872e+06	888445	1.41385e+06	1.53754e+06	1.48705e+06	1.65641e+06	1.18937e+06	1.06501e+06	457701	763410	1.05025e+06	5.33759e+06	6.65487e+06	1.22806e+07	2.21401e+06	1.09252e+06	2.11187e+06	764452	636511	580473	670104	754893	719936	1.37767e+06	843671	2.65371e+06	400054	547824	516575	1.20041e+06
Q920B9	Q920B9	8	8	8	FACT complex subunit SPT16	Supt16h	0	84443.8	0	0	0	0	0	0	0	222385	144295	540981	0	0	0	813333	873621	734386	0	0	192086	0	0	0	1.0228e+06	1.05769e+06	4.02066e+06	360985	166652	145222	0	0	0	0	0	0	189722	92545	320419	0	0	0	82041.2
Q9DBG6	Q9DBG6	9	9	9	Dolichyl-diphosphooligosaccharide--protein glycosyltransferase subunit 2	Rpn2	1.35878e+06	1.57871e+06	1.59447e+06	113902	87357.8	114412	142392	0	702458	2.33082e+06	2.10464e+06	1.92488e+06	635809	773189	890618	1.49148e+06	1.94318e+06	1.90262e+06	359754	640415	1.23979e+06	491515	388342	423200	1.05971e+07	7.91948e+06	1.12901e+07	2.69486e+06	2.28979e+06	2.25739e+06	540939	442751	592388	1.15882e+06	0	1.02225e+06	983658	809077	475234	319659	398524	358989	1.85878e+06
Q8CG47	Q8CG47	12	12	12	Structural maintenance of chromosomes protein 4	Smc4	380441	1.10084e+06	795692	0	0	0	246487	1.23231e+06	798691	488035	856732	778686	0	357440	155452	358115	0	616360	1.17611e+06	1.67494e+06	1.2759e+06	156942	154544	276867	7.44312e+06	4.43449e+06	3.97013e+06	1.51933e+06	2.01758e+06	1.05965e+06	25699.9	0	41870	283609	235335	505484	575128	2.0197e+06	2.09886e+06	95451.5	0	39960.1	294064
P35550;Q80WS3	P35550	6;2	6;2	6;2	rRNA 2-O-methyltransferase fibrillarin	Fbl	591547	502432	411667	76661.3	149915	0	0	0	0	1.36398e+06	820201	1.12299e+06	101682	188761	221944	1.89505e+06	1.72132e+06	1.42979e+06	0	350078	0	86373.1	49370.8	119300	4.30509e+06	4.93837e+06	3.47869e+06	748083	412005	439844	0	47581.1	59500.1	367820	219863	296441	550345	577596	735972	71956.9	65245.4	84511	651837
Q8BKC5	Q8BKC5	10	10	10	Importin-5	Ipo5	0	510198	526188	0	0	0	0	0	1.64944e+06	445711	1.06645e+06	750902	0	387362	119264	3.76909e+06	3.39232e+06	5.73124e+06	199811	1.50618e+06	2.0193e+06	0	0	0	3.14484e+06	862754	6.75143e+06	967396	1.14011e+06	772635	0	0	230776	347034	0	551270	1.76158e+06	2.85619e+06	3.53659e+06	0	0	0	152564
P42232;P42230	P42232;P42230	6;6	6;6	6;6	Signal transducer and activator of transcription 5B;Signal transducer and activator of transcription 5A	Stat5b;Stat5a	503229	497534	818042	27879.9	43621.3	66583.4	223960	650046	0	726366	495902	832685	65995.8	234159	315953	446763	467489	463700	968847	929191	1.11737e+06	211305	116440	156181	3.4839e+06	4.83382e+06	3.14095e+06	1.12323e+06	1.2598e+06	597313	114657	155128	141842	293575	789563	533014	586402	1.30534e+06	723363	153832	109612	189761	710432
P01590	P01590	2	2	2	Interleukin-2 receptor subunit alpha	Il2ra	424345	210073	464246	0	0	0	0	0	0	147519	177084	574691	0	0	0	144446	0	48778.9	292031	351586	373600	0	0	0	570901	352007	186018	202224	198124	510312	0	67366.3	0	44731.5	0	0	294669	567588	274500	0	0	0	53698.8
Q9EPL8	Q9EPL8	8	8	8	Importin-7	Ipo7	89250.7	0	0	0	0	0	0	0	0	0	0	116997	0	0	0	102802	0	426840	0	0	0	0	0	0	711902	523030	1.5213e+06	69345.2	206066	97550.2	0	0	55242	0	0	0	76439.9	0	171263	0	0	0	88501.2
Q91VC3	Q91VC3	12	10	10	Eukaryotic initiation factor 4A-III	Eif4a3	420469	646276	738123	0	39208.4	0	0	0	258889	1.08999e+06	791138	1.21913e+06	322126	0	87240.7	1.51614e+06	2.17329e+06	2.6894e+06	1.32465e+06	431792	526506	116369	129055	53444.7	3.78963e+06	3.98588e+06	4.40365e+06	888481	1.04217e+06	763582	0	65821.9	0	175194	88702	167531	1.37492e+06	2.2212e+06	1.39926e+06	0	154301	186201	491586
CON__Q2UVX4	CON__Q2UVX4	3	3	3			0	0	0	0	0	0	0	0	0	0	0	0	0	0	0	0	0	0	0	0	0	0	0	0	0	0	0	0	0	0	0	0	0	0	0	0	587123	696602	428278	0	0	0	1.12398e+07
P07742	P07742	12	12	12	Ribonucleoside-diphosphate reductase large subunit	Rrm1	484361	177704	386129	0	0	0	213894	0	376819	1.53073e+06	2.52821e+06	2.00066e+06	0	0	163131	2.41234e+06	2.03841e+06	3.27483e+06	260738	225638	1.1752e+06	91601.3	0	282803	8.6165e+06	1.12971e+07	1.53013e+07	1.85122e+06	1.60253e+06	1.80258e+06	0	0	0	549532	175296	979230	918100	1.31984e+06	1.19256e+06	82463.9	58643.6	130538	1.72084e+06
Q9D0F9	Q9D0F9	12	12	12	Phosphoglucomutase-1	Pgm1	176052	81729.3	149487	0	0	0	0	0	0	1.4781e+06	1.53057e+06	1.08705e+06	189834	160694	224563	91325.5	0	437155	147839	316431	615540	0	0	0	9.72626e+06	7.00234e+06	1.07791e+07	667517	915426	552371	118232	0	133146	70312.6	78962.8	139766	279324	1.43719e+06	1.18553e+06	45819.6	0	43091.5	323947
P26638	P26638	6	6	6	Serine--tRNA ligase, cytoplasmic	Sars	343303	551014	126997	0	0	0	0	0	0	1.66885e+06	1.35511e+06	1.21041e+06	0	0	0	652182	523644	631931	413352	199907	305675	0	0	0	5.86206e+06	5.07171e+06	6.00821e+06	876734	799442	972236	0	0	0	336562	0	60746.3	586582	460353	384018	0	0	0	290911
CON__Q3ZBD7	CON__Q3ZBD7	10	3	3			0	0	0	0	0	51023.6	0	0	0	0	0	0	133660	97775.9	0	3.19239e+06	2.86431e+06	6.04513e+06	0	0	0	0	0	0	0	0	0	0	0	0	0	0	0	0	0	0	1.35577e+06	2.06068e+06	2.01034e+06	0	0	0	0
P12787	P12787	3	3	3	Cytochrome c oxidase subunit 5A, mitochondrial	Cox5a	871397	818344	410081	97093.2	145924	220400	0	0	0	626143	619248	889507	962718	888539	903090	0	0	0	0	0	0	542853	555092	612013	165782	598366	346701	0	0	0	597802	404720	722847	376383	0	126992	140112	0	237363	113410	359270	498387	922638
Q8BMJ2	Q8BMJ2	13	13	13	Leucine--tRNA ligase, cytoplasmic	Lars	2.25123e+06	2.46204e+06	1.95343e+06	194880	205816	311883	532699	0	0	3.36924e+06	3.2794e+06	2.65984e+06	417666	260302	210498	2.26145e+06	1.46776e+06	3.61064e+06	1.45727e+06	2.52567e+06	919521	296957	302599	375162	6.0606e+06	4.7084e+06	1.11293e+07	3.68298e+06	2.72631e+06	3.75187e+06	321624	314533	531517	478507	0	656650	2.26986e+06	1.88043e+06	1.0409e+06	459876	374670	275151	2.20451e+06
P24161;P29020	P24161;P29020	5;3	5;3	5;3	T-cell surface glycoprotein CD3 zeta chain;T-cell surface glycoprotein CD3 eta chain	Cd247	763357	1.33632e+06	1.64079e+06	588570	650629	800882	942482	0	533312	533077	473831	1.35486e+06	0	340763	168648	420461	0	111916	309061	254419	0	0	151324	186443	1.15533e+06	1.77737e+06	3.35002e+06	0	0	126347	0	0	0	227585	0	599306	1.12432e+06	548391	963677	267166	0	103595	800090
P23116	P23116	10	10	10	Eukaryotic translation initiation factor 3 subunit A	Eif3a	0	0	83566.9	0	0	0	0	0	0	0	46138.6	64531.4	80385.2	0	0	1.54141e+06	660854	2.06244e+06	0	0	0	0	0	0	2.21368e+06	1.04319e+06	3.65631e+06	293440	272547	221909	0	0	0	70629.2	31221.1	77800.2	102578	100914	57772.2	0	0	0	39670.2
Q9EPU0	Q9EPU0	6	6	6	Regulator of nonsense transcripts 1	Upf1	49535.5	118668	108281	0	0	0	0	0	0	225566	81225.9	160483	0	0	0	229134	0	81390.5	100330	167062	366528	0	0	0	997724	834107	934315	290751	168770	441957	0	0	0	176129	131923	0	467821	405867	263181	30624.8	0	0	96704.9
Q80WJ7	Q80WJ7	4	4	4	Protein LYRIC	Mtdh	187509	156281	114972	0	0	0	0	0	0	154928	137315	108875	55725.5	62711.6	47476	430180	718914	461871	0	0	93869	0	0	0	1.12226e+06	648058	612321	0	89419.6	40429.2	0	76907.5	0	133532	114461	81243.6	161802	408127	0	0	0	0	205265
Q8BJW6	Q8BJW6	6	6	6	Eukaryotic translation initiation factor 2A	Eif2a	104940	63153.9	263879	0	0	0	421453	518319	404644	632333	595393	814278	0	0	0	758519	489050	965907	431982	396800	295061	0	0	0	3.47867e+06	3.03857e+06	3.70982e+06	306095	706638	300265	0	0	0	834144	242661	697335	484085	305164	426710	0	34099	0	802039
Q9R190;Q924K8;Q8K4B0	Q9R190	6;1;1	6;1;1	6;1;1	Metastasis-associated protein MTA2	Mta2	338232	322201	402336	0	0	0	237632	288629	0	665445	410611	607378	0	46989.3	74139.6	191777	0	238556	775200	1.09258e+06	705993	0	0	0	1.27911e+06	2.04774e+06	2.1044e+06	430406	526109	558002	0	0	0	110752	134715	205694	1.07737e+06	1.28657e+06	555938	41125.8	56322.3	0	247068
P39054;P39053;Q8BZ98	P39054	9;4;3	9;4;3	9;4;3	Dynamin-2	Dnm2	0	0	120896	0	55652.5	0	0	0	0	0	163934	147313	0	77461.8	0	326407	460951	395089	0	0	0	0	0	0	3.39023e+06	2.33762e+06	4.7384e+06	72956.6	182212	260067	78830.9	0	0	228493	0	136403	0	0	0	0	0	0	242801
Q8VH51	Q8VH51	6	6	6	RNA-binding protein 39	Rbm39	0	0	0	0	0	0	0	0	0	0	0	0	0	0	0	136331	0	102340	0	0	0	0	0	0	274678	190129	463023	0	35025.3	0	0	0	0	0	0	0	62213.5	0	0	0	0	0	0
Q9D1G1;Q6PHN9;Q8K386	Q9D1G1	9;2;2	4;0;0	4;0;0	Ras-related protein Rab-1B	Rab1b	1.17887e+06	1.48572e+06	1.03323e+06	68977.9	203929	312112	0	0	0	1.74971e+06	2.02363e+06	1.99207e+06	314206	627877	403476	1.61369e+06	833199	2.12835e+06	776287	466493	511593	280432	491446	381515	4.65741e+06	3.25721e+06	7.83366e+06	0	111787	139315	377438	380260	585594	748664	0	703810	319487	612538	380077	418911	327258	527458	1.04709e+06
Q9CPP0	Q9CPP0	2	2	2	Nucleoplasmin-3	Npm3	377029	719731	720162	95313.2	245995	0	0	0	0	690338	652081	774130	172859	240087	111081	761884	385211	340006	1.28547e+06	1.32274e+06	144234	0	350462	334407	1.77912e+06	2.3656e+06	3.20784e+06	758285	331717	181903	0	60548.5	194201	699586	1.02805e+06	1.11959e+06	765390	1.08884e+06	1.11531e+06	200675	212664	408728	916265
Q3THK7	Q3THK7	10	10	10	GMP synthase [glutamine-hydrolyzing]	Gmps	134294	215823	0	91258.1	238930	56902.8	0	0	0	309618	716336	596582	36586.4	53561.3	34917.7	1.08394e+06	509473	1.65826e+06	77182.2	250315	0	0	31908.6	61483.9	2.97489e+06	3.46071e+06	7.46291e+06	172608	701867	171457	0	0	0	36839.4	0	0	82007	221067	303453	0	0	0	67168.1
P42567	P42567	5	5	5	Epidermal growth factor receptor substrate 15	Eps15	0	0	0	0	0	0	0	0	0	1.16171e+06	1.05363e+06	881566	81042.6	0	0	738607	180432	639049	796793	1.05093e+06	514267	60729	0	0	1.62717e+06	1.41966e+06	1.90202e+06	439476	684440	816640	0	0	0	198571	0	268602	436483	393177	222719	0	0	0	448233
P97370	P97370	3	3	3	Sodium/potassium-transporting ATPase subunit beta-3	Atp1b3	1.38998e+06	1.94669e+06	1.0891e+06	350948	249607	449135	186332	0	0	2.07194e+06	2.23643e+06	1.84713e+06	477321	445044	594024	1.30998e+06	316762	1.21746e+06	1.08667e+06	731553	308410	616475	583254	703765	6.15404e+06	7.49708e+06	1.14367e+07	1.76512e+06	2.26285e+06	1.08913e+06	627646	834363	971726	894403	261201	467649	433169	999854	535468	590196	751648	490255	899006
P54822	P54822	4	4	4	Adenylosuccinate lyase	Adsl	376895	182914	242914	0	0	0	0	0	0	851046	773772	680230	0	28058.4	0	286657	390384	81290	343495	178914	270231	0	0	0	2.99253e+06	5.4761e+06	3.62599e+06	723209	806696	427321	0	0	0	172936	0	60844.2	491955	678970	863909	0	0	0	172552
Q61703;CON__Q9TRI1	Q61703;CON__Q9TRI1	6;3	6;3	6;3	Inter-alpha-trypsin inhibitor heavy chain H2	Itih2	0	0	0	0	0	0	264038	0	0	0	0	0	0	0	0	0	0	0	0	0	0	0	0	0	0	0	0	40171.1	0	0	0	0	0	0	0	0	476989	299477	64148.3	0	0	0	2.89897e+06
P26516	P26516	9	9	9	26S proteasome non-ATPase regulatory subunit 7	Psmd7	2.35032e+06	2.0925e+06	1.46226e+06	15176.6	0	0	280033	750349	0	3.85015e+06	3.74498e+06	3.36987e+06	231302	295606	511104	2.17775e+06	1.34742e+06	3.18009e+06	829232	2.49226e+06	2.75253e+06	438290	1.1702e+06	587321	1.04442e+07	9.72115e+06	1.13427e+07	3.55772e+06	2.6497e+06	3.28193e+06	459078	865203	737187	1.86855e+06	537343	1.47101e+06	1.64196e+06	1.81459e+06	672165	412901	776775	1.07987e+06	1.7799e+06
Q9Z1Q9	Q9Z1Q9	13	13	13	Valine--tRNA ligase	Vars	1.09285e+06	1.24386e+06	1.16628e+06	0	54004.7	114799	325154	0	0	1.91063e+06	1.82293e+06	1.67924e+06	0	0	74029.3	284264	153399	559679	2.34087e+06	2.22733e+06	2.00949e+06	0	45086.6	0	9.07041e+06	9.26681e+06	8.91248e+06	1.76795e+06	2.08269e+06	1.75827e+06	0	0	0	646407	254453	359058	2.36297e+06	3.1706e+06	3.06934e+06	0	0	30003.8	652038
Q9DBR1	Q9DBR1	9	9	9	5-3 exoribonuclease 2	Xrn2	217980	533367	440710	0	0	0	1.41806e+06	1.39361e+06	914707	602509	717012	1.11462e+06	0	0	40492.5	1.08488e+06	1.52518e+06	1.927e+06	213739	220772	468028	0	0	0	7.33217e+06	4.75139e+06	7.95634e+06	684854	539130	266658	0	0	0	1.98076e+06	569026	2.0353e+06	271489	228133	295753	0	0	0	2.39927e+06
Q03267;P81183	Q03267	4;1	4;1	3;0	DNA-binding protein Ikaros	Ikzf1	501133	424817	422249	118243	255656	126209	0	0	0	941315	1.01235e+06	1.07795e+06	132759	304485	439653	166860	278387	536875	102339	359358	784247	292461	187289	368581	2.39251e+06	1.18532e+06	1.82559e+06	703548	650526	630824	354825	268457	274820	275608	0	60055.9	524500	421935	194195	178579	275732	289273	498070
Q9ESZ8	Q9ESZ8	7	7	7	General transcription factor II-I	Gtf2i	405428	261679	209047	0	0	0	0	0	0	367730	347708	306925	102901	0	0	197766	137022	169962	175796	254038	118695	0	0	0	854193	685877	1.16376e+06	390318	310305	227588	0	0	37058	45074.8	0	0	317668	317333	348288	0	0	21169.5	88167
Q9JIF7	Q9JIF7	6	6	6	Coatomer subunit beta	Copb1	0	131571	0	63791.1	0	0	0	0	0	75063.7	56469	155120	0	0	0	433812	813088	823544	0	114833	120677	0	0	0	1.62838e+06	1.41365e+06	1.00761e+06	240307	0	0	0	0	0	136588	0	0	54888.6	188803	0	0	0	0	194379
O88544	O88544	2	2	2	COP9 signalosome complex subunit 4	Cops4	134635	156337	149633	29316.6	48167.4	0	0	0	0	179318	170739	181956	37015.7	0	0	0	117181	144477	340828	453183	529181	0	43728.8	52369.4	681561	825427	620462	204972	212997	138018	0	58918.6	0	131938	60533.5	0	350663	755435	404027	0	0	53120.4	129612
Q9Z1N5	Q9Z1N5	13	4	4	Spliceosome RNA helicase Ddx39b	Ddx39b	552032	804118	584175	116283	123991	0	0	0	0	1.51721e+06	1.50323e+06	1.38923e+06	214739	212501	203555	1.25069e+06	1.12816e+06	1.06741e+06	919793	361319	238119	217064	237299	380870	4.92603e+06	1.02763e+07	1.06229e+07	1.21492e+06	837271	1.06394e+06	252049	145187	76925.3	498477	426327	290997	821871	1.27057e+06	324683	353031	315410	138311	383878
Q8BY71	Q8BY71	3	3	3	Histone acetyltransferase type B catalytic subunit	Hat1	245270	497562	215289	0	105777	0	0	0	0	761361	622082	692198	0	69596	145533	136380	0	209803	394445	439382	122565	0	45805.4	119366	745103	0	1.38345e+06	767638	483538	813567	58797.9	55811.4	0	131504	0	59013.5	690466	507191	115021	70026.8	0	0	265274
P62274	P62274	1	1	1	40S ribosomal protein S29	Rps29	207096	238765	293173	99853	85655.8	101476	0	0	0	227859	160812	190078	207376	182712	227082	0	0	0	0	0	0	121762	110429	139939	0	0	0	0	0	0	63914.1	0	67054.7	71353.2	0	142797	92436.8	0	0	118577	178905	148600	242512
P46978	P46978	4	4	4	Dolichyl-diphosphooligosaccharide--protein glycosyltransferase subunit STT3A	Stt3a	140205	120328	0	0	0	0	0	0	0	176415	0	55486.5	0	0	0	301709	0	294035	0	0	0	0	0	0	716294	662511	635648	171287	51565.6	43128.3	0	0	0	0	0	90203.3	51241.5	0	161076	0	0	0	0
Q8BTV2	Q8BTV2	5	5	5	Cleavage and polyadenylation specificity factor subunit 7	Cpsf7	0	95518.8	0	0	0	0	0	0	546606	0	0	0	0	0	0	0	460098	349925	380972	0	0	0	0	0	67191.4	0	0	0	0	0	221893	0	0	0	0	158058	66494.6	513350	749480	0	0	0	0
Q9CQA3	Q9CQA3	4	4	4	Succinate dehydrogenase [ubiquinone] iron-sulfur subunit, mitochondrial	Sdhb	540623	573005	450008	49488.7	437274	225123	253249	0	573638	860418	700740	594617	215329	370819	206686	391402	210009	403229	579420	1.08953e+06	552037	275686	257836	177093	2.92306e+06	2.8778e+06	2.69619e+06	0	140525	0	58866.6	311135	96902.9	446206	245826	545087	238530	812156	587381	168682	410895	322529	381349
Q3U9G9	Q3U9G9	4	4	4	Lamin-B receptor	Lbr	230729	502489	596594	0	0	0	0	0	0	588882	294330	630737	295340	110764	304786	550608	276823	276981	425502	529303	546728	170804	192288	154188	3.13779e+06	2.45649e+06	1.71629e+06	626497	1.15096e+06	639372	142702	197403	178730	223751	237680	445289	1.25544e+06	1.16155e+06	795100	78075.9	64689	125612	754108
CON__Q3SZR3	CON__Q3SZR3	6	6	6			0	11521.3	0	68153.4	0	0	0	0	0	0	0	0	5.35453e+06	6.75905e+06	6.75595e+06	0	362172	0	0	0	0	0	0	0	295713	0	1.28376e+06	108680	238001	0	0	0	0	0	0	0	0	0	0	0	83582.8	0	0
Q8VE37	Q8VE37	4	4	4	Regulator of chromosome condensation	Rcc1	0	0	0	0	0	0	0	0	0	0	0	0	0	0	0	451464	0	368775	84975.9	70880	0	0	0	0	313998	0	1.13222e+06	0	0	0	0	0	0	85379.4	0	0	101936	0	172406	0	0	0	142559
Q80UP5;Q6PD24	Q80UP5	5;1	5;1	5;1	Ankyrin repeat domain-containing protein 13A	Ankrd13a	2.19613e+06	69793.9	0	0	0	0	0	0	1.48382e+07	4.07072e+06	1.28123e+06	4.32257e+06	0	71051.4	4.80054e+06	2.63089e+06	879064	4.74937e+06	1.34352e+06	1.41462e+06	1.4564e+06	18769	192954	205332	2.04007e+06	2.50781e+06	2.73234e+06	2.79676e+06	1.05481e+06	1.40131e+06	184702	42377	147095	436001	407739	339583	1.08362e+06	1.07004e+06	620575	142124	48009.9	0	352737
P56135	P56135	2	2	2	ATP synthase subunit f, mitochondrial	Atp5j2	601639	959291	859121	289908	464700	343394	1.26144e+06	0	869362	445618	511728	609293	1.67331e+06	1.27702e+06	1.05921e+06	0	0	0	0	0	0	444770	0	503781	605063	626836	0	0	0	0	341970	346183	378251	334064	271371	677637	211911	0	413225	0	325551	499720	889268
Q6P1F6;Q6ZWR4;Q925E7	Q6P1F6	4;1;1	4;1;1	4;1;1	Serine/threonine-protein phosphatase 2A 55 kDa regulatory subunit B alpha isoform	Ppp2r2a	526143	547209	696894	30175.9	0	26555.1	0	0	0	182341	385332	352950	0	66555.7	80752	498710	1.00064e+06	1.12952e+06	719706	395257	599452	69938	0	0	1.60332e+06	665036	1.69579e+06	585571	763409	223122	0	53455.6	0	392199	370739	361771	578766	650609	230287	0	87290.1	0	376201
Q9D0T1	Q9D0T1	2	2	2	NHP2-like protein 1	Nhp2l1	565147	414467	582156	113671	207710	235503	0	0	0	680304	447775	611918	449557	288128	290765	67584.8	0	87256.4	0	0	0	437013	263312	414305	1.4678e+06	1.93951e+06	1.47747e+06	0	0	0	306981	267532	401914	456171	353420	365790	287321	144347	0	396863	366058	380366	531785
Q9D7N9	Q9D7N9	2	2	2	Adipocyte plasma membrane-associated protein	Apmap	0	0	74359.8	0	0	33001.8	0	0	0	0	0	0	0	0	0	0	0	196440	0	77449.8	0	0	0	0	200820	0	517120	0	61638.7	93171.3	0	0	0	0	0	0	0	0	0	0	0	0	133567
P22646	P22646	2	2	2	T-cell surface glycoprotein CD3 epsilon chain	Cd3e	1.24847e+06	1.6257e+06	793906	547915	622820	685131	606937	0	0	1.21229e+06	1.43297e+06	1.2448e+06	343183	342459	309534	787821	444293	817316	350331	399688	446468	211042	58125.7	166477	3.33791e+06	2.24058e+06	5.4466e+06	112550	549219	58300.1	0	288201	251533	490462	0	485751	1.24683e+06	276878	585513	384423	386567	358922	590290
CON__O76013;B1AQ75	CON__O76013	11;4	8;2	8;2			0	0	0	0	0	0	0	0	0	0	0	0	0	0	57454.2	0	212439	0	0	0	0	0	0	0	22765.7	0	0	0	0	0	1.56775e+06	1.31068e+06	1.3246e+06	0	0	0	0	0	0	0	0	0	0
Q91ZW3;Q6PGB8	Q91ZW3	5;1	5;1	5;1	SWI/SNF-related matrix-associated actin-dependent regulator of chromatin subfamily A member 5	Smarca5	0	36337.2	32864.2	0	189584	136434	0	0	0	0	52552.6	135678	0	12718	0	392592	403289	339067	59129.3	223786	76082.4	0	0	41115.7	322197	0	529858	67153.9	224742	135568	0	0	0	0	0	51228.5	118898	208832	357209	0	0	0	50163.5
Q9EST5	Q9EST5	6	3	3	Acidic leucine-rich nuclear phosphoprotein 32 family member B	Anp32b	1.00263e+06	1.37014e+06	360657	102279	0	0	0	0	0	3.73841e+06	2.92057e+06	1.16097e+06	357754	151308	0	475907	0	172186	1.08849e+06	1.24063e+06	383139	292919	294194	780155	1.65296e+07	1.44354e+07	1.27736e+07	2.02801e+06	1.88821e+06	2.04307e+06	0	125302	122261	418875	0	241313	848886	353963	476594	314165	139129	268386	1.09089e+06
Q61646	Q61646	2	2	2	Haptoglobin;Haptoglobin alpha chain;Haptoglobin beta chain	Hp	0	0	0	0	0	0	0	0	0	0	0	38746.9	0	0	0	0	0	73614.9	118415	0	0	0	0	77778.5	0	0	0	87521.3	0	60844.3	0	52521.6	0	51174.2	0	60164.1	5.82728e+06	3.84584e+06	3.49741e+06	30984.7	66173.7	66555.7	2.24451e+07
Q91VH2	Q91VH2	7	7	7	Sorting nexin-9	Snx9	0	0	0	0	0	0	461489	0	401907	22390.9	0	0	0	0	0	1.66338e+06	1.77092e+06	1.90327e+06	0	0	0	0	0	0	3.18986e+06	3.02779e+06	5.03414e+06	0	0	0	0	0	0	852832	279998	724797	0	0	0	0	0	0	1.22793e+06
Q9R1T2	Q9R1T2	8	8	8	SUMO-activating enzyme subunit 1	Sae1	227292	155258	518711	0	0	0	0	0	0	874362	935433	788723	0	0	0	0	0	0	277491	470125	603909	0	0	0	3.55203e+06	3.21886e+06	4.79234e+06	630813	1.15945e+06	400450	0	0	0	0	0	107018	524500	699855	743233	0	0	0	246021
Q9ERK4	Q9ERK4	8	8	8	Exportin-2	Cse1l	0	0	195877	0	0	0	0	0	847478	85002.6	300301	123600	0	0	0	1.79616e+06	1.67171e+06	2.53682e+06	173927	316885	563181	0	0	0	2.12097e+06	774070	1.90728e+06	74570.1	126127	483452	0	0	0	50911	593060	0	122667	1.00035e+06	436853	0	0	0	184842
Q8CIE6	Q8CIE6	7	7	7	Coatomer subunit alpha;Xenin;Proxenin	Copa	101938	685161	636938	0	0	0	196343	0	0	290319	631391	629120	0	0	0	1.13995e+06	801760	800542	0	0	0	0	0	0	2.49763e+06	2.34212e+06	1.74617e+06	847579	604938	430635	0	0	0	193187	0	114412	250813	132551	0	0	0	0	511774
Q8VDP4	Q8VDP4	6	6	6	DBIRD complex subunit KIAA1967 homolog		63712	159659	90455.5	0	0	0	0	0	0	434470	595177	570894	42584.2	0	0	720967	723831	555593	110204	98597.2	0	0	0	0	1.48556e+06	1.20906e+06	1.20457e+06	271161	345482	104568	0	0	0	130960	0	0	269382	559268	328879	0	0	0	296449
CON__O43790	CON__O43790	31	30	3			0	0	0	0	0	0	0	0	0	0	0	0	0	0	0	0	0	0	0	0	0	0	0	0	0	0	0	0	0	154839	2.78886e+06	2.60481e+06	2.91208e+06	0	0	0	0	0	0	0	0	0	0
P17426;P17427	P17426	6;2	6;2	6;2	AP-2 complex subunit alpha-1	Ap2a1	0	0	0	43329	0	0	0	0	0	0	215600	326982	0	0	0	163422	0	0	0	0	0	0	0	0	1.1017e+06	554638	2.40627e+06	136188	0	0	0	0	0	0	0	100980	0	0	0	0	0	0	0
P47811	P47811	5	5	5	Mitogen-activated protein kinase 14	Mapk14	0	0	0	0	0	0	0	0	0	118348	106626	88125.3	0	0	0	0	67471.2	0	96406.6	0	0	0	0	0	624017	866753	646877	0	132082	76363	0	0	0	0	0	0	159247	227964	0	0	0	0	0
Q9CR59	Q9CR59	1	1	1	Growth arrest and DNA damage-inducible proteins-interacting protein 1	Gadd45gip1	62719.9	59765.1	90622.5	0	0	0	0	0	0	77048	70688.4	115813	0	0	0	34675.6	0	0	163814	144153	189185	0	0	0	129297	252705	166334	0	0	0	0	0	0	33109.8	0	0	132373	245927	147575	0	0	0	48668.3
Q6P4T2	Q6P4T2	9	9	9	U5 small nuclear ribonucleoprotein 200 kDa helicase	Snrnp200	0	0	0	0	0	0	0	0	0	0	0	0	0	0	0	186942	87518.4	399126	0	0	0	0	0	0	327684	0	151803	0	0	0	0	0	0	0	0	0	493396	0	255275	0	0	0	0
Q91ZJ5	Q91ZJ5	4	4	4	UTP--glucose-1-phosphate uridylyltransferase	Ugp2	0	0	0	0	0	0	0	0	0	0	0	0	0	0	0	0	48288.1	0	48382.1	0	0	0	0	0	145563	0	0	0	0	0	0	0	0	0	0	0	0	0	0	0	0	0	0
P62843	P62843	5	5	5	40S ribosomal protein S15	Rps15	733008	1.6477e+06	2.13904e+06	0	0	0	730270	0	2.52697e+06	1.75527e+06	1.32507e+06	2.1248e+06	175663	0	82399.3	3.54361e+06	1.69275e+06	5.8596e+06	2.22609e+06	3.66603e+06	4.84846e+06	249865	75209.6	39721.8	8.93427e+06	6.74139e+06	1.66178e+07	140233	203723	132231	0	57908.3	63925.4	793468	208537	1.40338e+06	3.21811e+06	3.87986e+06	5.96947e+06	104435	46718.6	70424.5	553523
Q9CX56	Q9CX56	4	4	4	26S proteasome non-ATPase regulatory subunit 8	Psmd8	2.09924e+06	539216	740994	123032	0	167541	0	0	0	742697	1.37512e+06	989961	490536	390166	368313	822869	774898	258460	354025	942519	0	406876	308684	350602	3.58111e+06	3.53208e+06	9.6685e+06	2.39729e+06	823225	309751	353607	395473	503757	714801	237536	905038	981479	580030	327219	485810	236597	337713	1.48653e+06
Q5SUA5;Q5SYD0	Q5SUA5	13;1	13;1	13;1	Unconventional myosin-Ig	Myo1g	798667	593889	716290	0	47614.4	66188.6	99154.9	0	0	1.24661e+06	1.0213e+06	1.13986e+06	0	0	91609.6	71494.2	0	109260	374749	61826.2	107968	0	0	0	3.24144e+06	3.70118e+06	5.27795e+06	1.00305e+06	1.48256e+06	652952	67749.9	0	74088.7	172228	0	114879	1.4926e+06	836767	860221	53122.6	143164	46493	522994
P42227	P42227	8	8	8	Signal transducer and activator of transcription 3	Stat3	863401	262999	730795	0	0	0	54992.5	533613	0	801127	835611	984084	94400.8	117826	101679	198094	191248	300741	316647	316867	404905	0	69993.5	45229.2	2.83425e+06	1.85243e+06	3.01798e+06	888953	1.12107e+06	332419	151009	0	106834	267620	0	151139	308231	639607	414493	0	0	0	1.64174e+06
O88456	O88456	3	3	3	Calpain small subunit 1	Capns1	86906.9	131855	76656.5	0	0	0	0	0	258626	115194	834071	477341	0	0	198183	1.37728e+06	1.70668e+06	910181	735155	192608	450237	0	67162.1	0	695247	933382	1.48729e+06	0	0	0	0	0	0	67176.1	211509	537960	340848	368616	472975	0	0	0	140832
P61222	P61222	7	7	7	ATP-binding cassette sub-family E member 1	Abce1	133830	78560.5	0	0	0	0	0	0	0	161450	405662	307717	0	0	0	276161	119169	319508	0	348789	126046	0	0	0	1.84895e+06	1.22878e+06	2.6811e+06	411925	255920	151609	0	0	0	0	0	0	0	0	0	0	0	0	0
Q9JKV1	Q9JKV1	1	1	1	Proteasomal ubiquitin receptor ADRM1	Adrm1	127334	202421	106032	0	0	0	202575	0	712320	168104	199227	229087	59927.9	91195.9	92026.4	123198	104069	162135	382473	571849	787976	0	0	187046	301516	468097	607496	179567	270456	167002	0	62393.4	0	97556.8	0	175656	232119	304841	426687	56433.4	94410.8	112593	80537.1
P03958	P03958	3	3	3	Adenosine deaminase	Ada	0	0	0	0	26222.5	0	0	0	0	0	0	0	24395	0	47289.9	0	0	0	0	0	0	0	0	0	124103	0	193532	20610.4	0	0	0	0	0	0	0	0	0	0	0	0	0	32546.4	32093.8
Q9Z0E6;Q8CFB4	Q9Z0E6	8;1	8;1	6;0	Interferon-induced guanylate-binding protein 2	Gbp2	480290	452728	336988	0	0	0	0	0	0	3.26956e+06	1.81933e+06	2.4269e+06	0	59119.8	0	84985.1	0	0	1.17856e+06	1.49369e+06	1.4057e+06	213456	64526.5	81457.7	1.35976e+07	1.04478e+07	1.08225e+07	2.2468e+06	1.74818e+06	2.37854e+06	0	0	66032.5	234918	0	137193	1.00189e+06	857330	554371	306200	182210	204120	565700
Q9D6U8	Q9D6U8	4	4	4	Protein FAM162A	Fam162a	584173	642570	994423	182577	220210	178297	0	0	0	889712	858631	1.05317e+06	1.41324e+06	1.06954e+06	1.27578e+06	597077	899232	982417	68331.6	0	0	697284	183229	299018	3.10068e+06	7.31788e+06	5.09378e+06	78306.5	0	132567	180892	650105	606519	632020	790704	568736	0	0	0	239432	536262	526699	1.50592e+06
Q921M7;Q8BHZ0	Q921M7	8;1	8;1	8;1	Protein FAM49B	Fam49b	293025	502219	555115	46933	100274	0	429871	0	0	1.22294e+06	1.31773e+06	1.30674e+06	281436	332364	288191	1.70031e+06	0	1.44719e+06	847744	464477	514146	36192.1	101115	241175	6.18129e+06	4.7821e+06	8.91874e+06	550601	671840	85264.9	117690	221535	323609	451296	102503	0	141996	292722	419772	38131.7	196633	197438	307936
P10852	P10852	7	7	7	4F2 cell-surface antigen heavy chain	Slc3a2	1.1876e+06	714933	872424	57398.3	0	88327.2	0	0	0	1.40812e+06	1.36396e+06	1.4497e+06	184183	80105.5	155798	120902	0	162764	742287	846696	275171	42935.4	45107.5	0	2.65298e+06	2.35481e+06	2.25456e+06	1.32343e+06	1.88919e+06	1.04637e+06	0	55795.3	112949	173337	0	0	1.12292e+06	388036	616979	0	0	85926.6	412323
Q78ZA7	Q78ZA7	5	3	3	Nucleosome assembly protein 1-like 4	Nap1l4	420834	357637	483174	84421.2	82269.9	62240.9	455682	0	0	682783	527382	763630	180735	116926	96773.1	414484	470672	424006	474753	632934	545472	106385	236272	116550	2.47317e+06	2.72795e+06	2.57066e+06	667918	642065	513962	0	96655.7	130903	194817	310941	302469	452602	587008	976079	0	177800	125947	611928
Q9QZQ8;Q8CCK0	Q9QZQ8	6;1	6;1	6;1	Core histone macro-H2A.1	H2afy	0	165977	0	149065	119063	82962.6	0	0	0	0	182580	0	250713	0	142234	1.08285e+06	1.59866e+06	1.53307e+06	0	42293.1	0	0	131765	0	3.28061e+06	3.13561e+06	3.41934e+06	91902.8	0	86120.9	0	0	129935	190342	124875	150828	0	113940	240498	0	0	0	211315
Q80X50	Q80X50	3	3	3	Ubiquitin-associated protein 2-like	Ubap2l	142752	252636	221165	0	0	0	309345	0	0	405004	628255	506743	45768.8	90135.8	73249.1	545324	736339	677178	442650	342488	374264	0	57429.8	154842	1.12063e+06	967979	564101	390954	270947	414918	0	42943.4	0	57427.2	0	116565	490821	484244	329201	0	0	94205.8	138225
Q8K224	Q8K224	4	4	4	N-acetyltransferase 10	Nat10	0	0	0	0	0	0	0	0	0	0	0	0	0	0	0	327731	377322	458888	0	0	0	0	0	0	0	0	0	0	0	0	0	0	0	0	0	0	156414	155172	0	0	0	0	0
Q91VD9	Q91VD9	10	10	10	NADH-ubiquinone oxidoreductase 75 kDa subunit, mitochondrial	Ndufs1	1.37877e+06	1.45292e+06	1.1425e+06	65014.4	118336	94130.6	348798	0	249417	1.82566e+06	1.64092e+06	1.36553e+06	385997	859098	653717	788793	849430	1.06605e+06	1.89093e+06	758682	818978	172427	273942	396402	4.65887e+06	4.0346e+06	6.20206e+06	1.9451e+06	1.98573e+06	1.5694e+06	0	293703	68831.5	936668	108858	502942	1.18458e+06	1.20792e+06	1.19535e+06	111917	161207	138596	983884
P63037	P63037	5	5	5	DnaJ homolog subfamily A member 1	Dnaja1	444456	1.88664e+06	764946	181023	0	85837	0	0	0	1.53113e+06	1.90882e+06	1.57764e+06	0	592733	549210	392629	236615	1.59131e+06	351220	358250	250471	0	42637.3	471882	3.30507e+06	2.10506e+06	1.69636e+06	1.72915e+06	1.68209e+06	1.85985e+06	300838	114221	114903	457040	0	433215	652410	684210	60824.2	194317	207731	44800.7	653197
Q9CR16	Q9CR16	7	7	7	Peptidyl-prolyl cis-trans isomerase D	Ppid	5.16198e+06	353449	293623	0	0	0	0	0	0	1.09477e+06	1.45215e+06	1.51331e+06	0	0	0	88586	128997	0	208701	341671	384586	43708.3	0	0	3.96676e+06	3.89075e+06	7.01473e+06	1.0795e+06	789732	810721	0	0	0	0	0	82997	227202	225612	0	0	0	0	187616
P51859	P51859	5	5	4	Hepatoma-derived growth factor	Hdgf	253071	203770	171624	0	0	0	0	0	0	693613	782520	1.42128e+06	0	0	0	575853	169829	132234	481944	263299	231291	0	0	32382.4	2.52524e+06	2.2515e+06	3.7175e+06	422351	220701	504344	0	0	0	81513.5	0	0	286834	482257	284666	0	0	268757	236150
P11942	P11942	3	3	3	T-cell surface glycoprotein CD3 gamma chain	Cd3g	568901	540338	484226	319790	391475	315531	306900	0	0	242321	362916	355856	0	298957	164848	615178	375091	263173	216564	222333	182919	111681	174252	189914	2.34105e+06	1.64826e+06	1.04294e+06	89151.2	85116.2	0	85800.2	206498	188356	265723	0	242017	405739	0	0	354350	323184	267255	371299
P54071	P54071	5	5	5	Isocitrate dehydrogenase [NADP], mitochondrial	Idh2	90690.2	0	0	0	0	44247.3	0	0	0	298842	878946	575665	0	0	0	0	0	0	0	0	0	0	0	0	3.76359e+06	2.28043e+06	5.75986e+06	364547	148439	307205	0	0	0	0	0	0	0	0	0	0	105755	182371	0
Q9EQH3	Q9EQH3	5	5	5	Vacuolar protein sorting-associated protein 35	Vps35	0	235983	258287	0	0	0	0	0	0	421533	379908	328468	0	0	0	527052	0	81949.1	0	176230	0	0	0	0	2.86844e+06	3.55119e+06	3.85897e+06	152417	342704	339647	0	0	0	0	0	0	203914	70658.6	0	0	0	0	0
Q8BTM8;Q8VHX6	Q8BTM8	15;3	15;3	12;0	Filamin-A	Flna	85898.9	0	122524	0	90836.2	30427	0	0	0	0	0	0	0	0	0	3.13517e+06	2.10251e+06	3.84412e+06	0	0	0	0	0	0	526521	406995	648115	171040	267411	219184	0	0	0	32866.7	0	67791.1	122271	83309.1	105213	79560.9	0	0	0
P13864	P13864	6	6	6	DNA (cytosine-5)-methyltransferase 1	Dnmt1	208632	83694.2	0	0	0	0	0	0	0	0	0	0	0	0	0	133452	165935	140657	0	0	0	0	0	0	2.17633e+06	3.40461e+06	3.62101e+06	111403	88795.2	0	0	0	0	45749.4	0	0	0	152922	0	0	0	0	192463
P70698	P70698	6	6	5	CTP synthase 1	Ctps1	0	0	0	41338	0	0	0	0	0	197611	53411.6	0	0	0	0	827340	1.07064e+06	1.21351e+06	0	121137	146714	0	0	0	488746	540936	576555	0	98895.1	41825.6	0	0	0	0	0	0	160637	0	52352.7	0	0	0	0
O70404	O70404	2	2	2	Vesicle-associated membrane protein 8	Vamp8	144422	223361	130631	0	0	0	0	0	0	159144	62930.5	106397	101285	70005.9	221320	0	0	0	0	0	0	0	84489.3	104217	198946	0	473939	0	0	0	73247	63329.7	101040	76473.4	0	0	70559.5	0	0	75194.5	0	85304	116220
O88712;P56546	O88712	3;1	3;1	3;1	C-terminal-binding protein 1	Ctbp1	0	0	0	0	0	0	0	0	0	0	0	0	0	0	0	181548	103077	0	0	0	63272.3	0	0	0	391068	1.02851e+06	861616	0	0	0	0	0	0	0	0	0	0	0	0	0	0	0	0
P97807	P97807	5	5	5	Fumarate hydratase, mitochondrial	Fh	572716	0	0	0	0	0	0	0	0	1.20707e+06	1.7917e+06	1.50149e+06	0	0	0	1.41822e+06	559574	1.79074e+06	467226	221389	722568	0	0	0	6.14102e+06	4.82018e+06	9.59136e+06	731135	904916	448813	0	0	0	0	0	279010	675446	792015	93744.4	0	0	0	211181
Q62077	Q62077	6	6	6	1-phosphatidylinositol 4,5-bisphosphate phosphodiesterase gamma-1	Plcg1	228292	76293.3	285361	0	0	0	3.16263e+06	5.60837e+06	3.283e+06	460610	612874	768038	169289	432199	306480	692625	623929	716822	368447	249444	1.01435e+06	398274	220907	393634	1.82669e+06	1.06435e+06	1.3845e+06	948078	1.38214e+06	791942	304389	311204	352958	527892	501564	627385	271580	171260	148462	236086	203765	462922	852278
Q1HFZ0	Q1HFZ0	7	7	7	tRNA (cytosine(34)-C(5))-methyltransferase	Nsun2	744831	1.09534e+06	905390	0	0	0	0	0	0	1.97836e+06	2.01241e+06	1.11932e+06	33060.2	384011	0	444868	317600	578595	725455	657466	491208	0	0	0	4.71568e+06	4.46069e+06	5.30328e+06	1.26281e+06	1.18841e+06	1.278e+06	0	0	0	0	0	324675	599856	904018	442109	0	0	76940.5	82330.9
Q9QZE5;Q9QXK3	Q9QZE5	5;1	5;1	5;1	Coatomer subunit gamma-1	Copg1	0	141717	0	0	0	0	0	0	0	225739	222003	88437.3	141925	70256.9	0	1.02522e+06	735003	1.59097e+06	0	0	0	0	0	62731.8	294678	1.56351e+06	2.25498e+06	251535	257603	0	0	0	0	59254.6	0	0	0	0	0	0	0	43233.3	175104
Q00PI9	Q00PI9	6	6	6	Heterogeneous nuclear ribonucleoprotein U-like protein 2	Hnrnpul2	0	0	0	0	0	0	0	0	0	0	0	0	0	0	0	0	0	762595	0	0	0	0	0	0	474427	0	430402	35357.9	105185	0	0	0	0	0	0	0	150771	0	151842	0	0	0	96317.2
Q3TBD2	Q3TBD2	9	9	9	Minor histocompatibility protein HA-1	Hmha1	571509	244416	417476	57354.2	0	0	391057	0	948321	756615	313034	727609	199678	246549	101661	1.35553e+06	962110	1.70126e+06	558103	478641	502555	0	65633.2	40603.7	4.92201e+06	7.68474e+06	7.89657e+06	494519	471078	285233	114565	88503.9	94935.9	958255	819061	917197	233073	549956	489826	0	98171.4	166744	1.28008e+06
Q7TNV0	Q7TNV0	5	5	5	Protein DEK	Dek	628820	179706	302019	52564	0	0	76572.2	0	0	561457	664713	603647	0	0	55264.2	550353	483123	481314	429255	204592	703399	0	64897.3	0	4.73782e+06	4.16753e+06	5.27624e+06	577374	503757	672403	96755.5	92859.5	0	200855	0	394643	268230	254452	0	338828	0	96684.3	654010
Q91V92	Q91V92	10	10	10	ATP-citrate synthase	Acly	0	0	70943	0	0	0	0	0	0	553663	1.07417e+06	834039	0	0	0	938378	1.07968e+06	1.18133e+06	66095.2	0	0	0	0	0	3.99474e+06	4.10284e+06	6.97673e+06	806016	372872	154587	0	0	0	0	0	0	479690	163467	0	0	0	0	0
P15379	P15379	3	3	3	CD44 antigen	Cd44	310820	270254	245535	88217.7	114126	216469	0	0	0	646980	543223	494923	180835	208175	259748	234916	258958	197660	351753	439909	420816	129805	128298	164068	1.44979e+06	1.51205e+06	3.2763e+06	380222	495521	538383	158032	0	254836	217392	0	134938	497142	0	0	160357	163703	205115	348971
P32233	P32233	4	4	4	Developmentally-regulated GTP-binding protein 1	Drg1	45008.7	57702.3	0	0	0	0	0	0	0	566785	406583	290449	0	0	0	1.31058e+06	816130	1.30804e+06	150609	142501	220693	0	0	0	1.52984e+06	1.21326e+06	2.78784e+06	230789	72139.9	201161	0	0	0	397903	0	360071	164518	245427	291904	0	0	0	714944
P59325	P59325	5	5	5	Eukaryotic translation initiation factor 5	Eif5	305067	432469	308546	0	0	0	0	0	0	773874	755831	616012	166397	69840.3	63632	526579	233687	336364	168802	0	101005	0	0	0	2.23107e+06	1.8265e+06	2.65377e+06	637642	382581	801368	0	57217.1	0	106530	0	83464.2	135680	206040	164089	0	54400.6	0	220908
Q9D883;Q8BGJ9	Q9D883	5;2	5;2	5;2	Splicing factor U2AF 35 kDa subunit	U2af1	0	108352	215456	0	92824.8	37837.7	0	0	0	77419.2	219024	330251	0	0	0	1.30232e+06	950384	1.85038e+06	242997	84433.6	131181	0	0	0	685126	1.67433e+06	3.47043e+06	352411	122837	233856	0	0	0	0	0	77681.7	321883	836519	583254	0	0	0	91947.4
P62835	P62835	8	8	2	Ras-related protein Rap-1A	Rap1a	362037	379287	289918	69638.8	0	99978.1	0	0	0	316617	194810	377201	138799	111977	194037	428868	308916	443812	0	0	0	226318	118967	0	1.31195e+06	821755	1.44615e+06	93345.3	107489	0	98646.2	215131	0	234718	0	241536	140483	0	0	73612.3	84297	146123	431754
Q99LT0	Q99LT0	2	2	2	Protein dpy-30 homolog	Dpy30	174723	457839	438257	0	0	0	0	0	0	511272	511239	621773	0	134764	190058	421044	0	699257	184399	663640	1.20235e+06	0	0	0	0	0	0	0	0	0	0	107915	114067	0	0	410082	769658	994415	1.05515e+06	0	71577.9	0	73830.9
Q99JF8;Q9JMG7;Q3UMU9	Q99JF8	5;1;1	4;0;0	4;0;0	PC4 and SFRS1-interacting protein	Psip1	526278	534574	273543	0	0	0	0	0	0	635700	744493	597572	0	75406.9	0	624958	966047	693078	0	0	0	0	0	53839.2	1.18384e+06	0	794054	137697	517732	398276	0	0	0	0	0	0	156559	203259	0	0	0	0	0
Q9JIK5	Q9JIK5	4	4	4	Nucleolar RNA helicase 2	Ddx21	194127	57204	49933.2	0	0	0	0	0	0	199254	272489	90286.2	0	0	0	571212	797823	965396	0	283818	0	0	0	0	129504	74322.5	1.23273e+06	0	183068	0	0	0	0	77636.9	0	0	149348	268955	544666	0	0	0	0
Q99MR6	Q99MR6	5	5	5	Serrate RNA effector molecule homolog	Srrt	39254.5	96962.7	43303.2	28056.1	0	0	0	0	0	0	86532.1	0	0	0	0	0	0	137831	73560.9	441452	307276	0	31165.1	0	784301	797135	705984	60703.6	278637	67242.7	0	0	0	64175.8	0	0	202563	0	208540	0	0	0	25932.4
Q9CT10	Q9CT10	2	2	2	Ran-binding protein 3	Ranbp3	45889.9	59261.1	0	0	0	0	0	0	0	111562	99288.3	109986	0	0	0	37285.1	0	0	119813	161595	203093	38667.4	0	0	468040	563728	505165	64776.2	64338.4	37784.1	0	0	0	0	0	0	105669	134354	125814	0	0	0	45330.2
P17710;Q3TRM8	P17710	13;1	13;1	11;0	Hexokinase-1	Hk1	285517	44842.6	254798	0	0	0	0	0	0	611310	791196	264515	37814.4	211847	63079.2	679298	602951	1.22796e+06	140413	442524	335720	67923.3	41958.5	0	6.7706e+06	4.64535e+06	7.37011e+06	984404	1.09253e+06	730456	25571.6	0	0	129017	140830	624792	335913	619790	407762	35995.2	0	0	589577
Q78PY7	Q78PY7	9	9	9	Staphylococcal nuclease domain-containing protein 1	Snd1	33629.4	0	0	0	0	0	0	0	0	613259	649376	673874	0	0	0	1.77405e+06	1.19894e+06	2.5271e+06	0	271434	0	0	0	0	4.33879e+06	4.824e+06	7.68735e+06	405049	1.13644e+06	503144	0	0	0	254729	0	366065	0	74517.8	166837	0	0	0	172062
Q3UEB3	Q3UEB3	4	4	4	Poly(U)-binding-splicing factor PUF60	Puf60	115154	121309	142998	87408.3	0	0	0	0	0	412122	592875	605447	84770.1	393825	211300	564373	922896	1.72071e+06	0	0	123769	131877	60852.6	137764	1.38896e+06	2.15351e+06	3.08345e+06	199487	797632	661417	0	0	0	253553	0	545534	300036	362655	0	77940.3	182634	276029	716861
P70349	P70349	2	2	2	Histidine triad nucleotide-binding protein 1	Hint1	356211	512540	388783	0	0	0	0	0	0	1.67866e+06	1.25743e+06	1.29885e+06	0	126790	0	0	0	0	364436	0	0	0	171660	172113	4.06713e+06	4.10844e+06	2.28999e+06	0	181609	0	0	107152	154888	0	129940	0	0	0	0	250360	0	152958	211292
Q9R0Q3	Q9R0Q3	2	2	2	Transmembrane emp24 domain-containing protein 2	Tmed2	393532	396451	293557	55927.9	63819.2	0	0	0	0	608884	765255	774361	63741.1	248659	0	148443	213164	602322	144727	875841	248331	75736.4	169909	112403	1.44711e+06	2.38034e+06	3.53191e+06	0	0	0	173661	338808	271622	231940	124002	309940	180339	361811	0	0	150562	257942	462617
Q6P069	Q6P069	3	3	3	Sorcin	Sri	0	0	0	0	0	0	527281	853255	0	884463	529684	0	0	129733	0	125580	0	159822	0	472086	0	87617.7	0	0	2.82914e+06	3.74581e+06	3.70512e+06	0	0	0	131480	0	146639	0	200986	298124	0	0	448725	0	0	0	384313
P61620;Q9JLR1	P61620	4;1	4;1	4;1	Protein transport protein Sec61 subunit alpha isoform 1	Sec61a1	227950	198119	128608	0	0	0	432844	0	0	471228	168797	317969	166842	151134	195876	565928	287853	605601	461319	404282	231769	59670.3	43434.1	0	1.07973e+06	1.49226e+06	695524	211977	416706	79314.3	165523	60717.3	135071	101611	277749	337109	537972	314651	536091	84571.5	0	131036	371232
Q920E5	Q920E5	1	1	1	Farnesyl pyrophosphate synthase	Fdps	162778	361853	255416	0	0	0	0	0	0	448508	528893	345290	0	0	50836.3	0	0	0	262713	0	432082	85845.9	0	119937	1.98812e+06	1.49349e+06	3.48523e+06	0	511615	185541	0	0	0	147756	0	219931	0	242360	514768	0	123483	212775	0
Q8BH43	Q8BH43	5	5	5	Wiskott-Aldrich syndrome protein family member 2	Wasf2	0	202563	0	0	0	0	482132	0	0	115284	235283	186875	0	0	0	563680	164499	757306	0	133140	0	0	0	0	1.05889e+06	1.95629e+06	1.93404e+06	299644	199190	0	0	0	0	381285	607311	629137	0	0	0	0	0	0	453804
O08547	O08547	4	4	4	Vesicle-trafficking protein SEC22b	Sec22b	260981	610386	226039	0	0	0	241608	0	0	334128	486708	518579	128666	139237	147673	354762	376839	575382	0	0	306226	0	100358	0	1.55685e+06	1.22883e+06	1.61467e+06	0	0	30341.1	0	0	0	0	0	0	0	145807	285634	114351	69948.1	0	296594
Q8BU30	Q8BU30	6	6	6	Isoleucine--tRNA ligase, cytoplasmic	Iars	417068	242272	554130	0	0	0	0	0	0	205060	182724	364952	0	0	51871.6	109135	0	97147.6	0	0	0	0	0	0	1.19811e+06	1.51096e+06	1.9904e+06	655994	467738	836728	0	0	0	0	0	74334.5	602521	0	139295	0	0	0	138871
P01029	P01029	3	3	2	Complement C4-B;Complement C4 beta chain;Complement C4 alpha chain;C4a anaphylatoxin;Complement C4 gamma chain	C4b	0	0	0	0	0	0	0	0	0	0	0	0	0	0	0	0	0	0	0	0	0	0	0	0	0	0	0	0	0	0	0	0	0	0	0	0	263655	459782	360644	0	0	0	1.81945e+06
Q8CCF0	Q8CCF0	3	3	3	U4/U6 small nuclear ribonucleoprotein Prp31	Prpf31	266661	242513	313887	0	0	0	72793.6	0	229494	350312	205299	402475	0	36376.9	121070	129418	188050	223496	403336	489681	571813	60053.3	0	0	798182	379836	911415	311237	373307	170664	0	0	0	26418.6	111316	236796	96222.6	487001	596509	0	24647.2	32006.5	265475
Q9CRB9	Q9CRB9	2	2	2	Coiled-coil-helix-coiled-coil-helix domain-containing protein 3, mitochondrial	Chchd3	205560	385307	555749	80695.5	72936.2	0	0	0	0	409431	348500	426049	0	118788	128425	317709	141271	328637	399187	0	0	0	0	0	468016	934446	781160	98328.3	121623	34294.9	103901	85785.1	0	0	66685.1	0	466416	283558	0	123099	93736	104623	90448.8
Q9DB05;P28663	Q9DB05	5;2	5;2	5;2	Alpha-soluble NSF attachment protein	Napa	185875	193775	337556	52893.3	0	0	0	0	0	108796	423949	373767	75607.6	0	52345.3	104674	0	227648	173936	0	0	0	68076.7	0	951044	0	762786	111610	395434	116603	0	0	0	47944.2	0	0	194261	415155	377656	0	0	52464	0
Q9Z1F9	Q9Z1F9	5	5	5	SUMO-activating enzyme subunit 2	Uba2	64199.6	67902.8	68829.8	0	0	0	0	0	86481	150236	242462	114128	0	0	0	0	0	0	295943	177992	0	0	0	0	1.19006e+06	1.5762e+06	1.19618e+06	105677	164982	186045	0	0	0	0	0	0	149326	244491	116874	0	0	0	0
O09131;Q8K2Q2	O09131;Q8K2Q2	2;1	2;1	2;1	Glutathione S-transferase omega-1;Glutathione S-transferase omega-2	Gsto1;Gsto2	0	0	0	31944.2	0	0	0	0	0	106687	47285.3	91889.2	0	0	0	228223	264472	229576	0	0	0	0	0	0	509489	0	439753	0	0	0	0	0	0	0	0	0	0	0	0	0	0	0	0
Q9JK23	Q9JK23	1	1	1	Proteasome assembly chaperone 1	Psmg1	0	0	57986.9	0	0	0	0	0	0	220463	221585	82053.5	0	0	0	74649.2	0	0	0	232484	136498	0	0	0	0	0	0	0	0	0	0	0	0	94504.4	0	0	163438	0	0	0	0	0	74058.2
P18572	P18572	7	7	7	Basigin	Bsg	1.90007e+06	2.22197e+06	2.21933e+06	363379	359647	64688.8	1.50385e+06	0	1.07875e+06	1.94708e+06	1.57387e+06	1.53852e+06	1.10838e+06	721636	646150	1.82167e+06	1.26881e+06	1.72516e+06	2.78518e+06	2.77517e+06	1.63192e+06	592513	1.32105e+06	163920	8.80751e+06	6.12942e+06	6.2745e+06	3.0146e+06	3.55753e+06	1.8733e+06	762288	1.1993e+06	587267	1.40102e+06	506481	1.41384e+06	2.67131e+06	2.49361e+06	1.96988e+06	1.08984e+06	968209	754321	2.21398e+06
Q60749	Q60749	6	6	6	KH domain-containing, RNA-binding, signal transduction-associated protein 1	Khdrbs1	749487	736583	1.01529e+06	67840.3	0	68925.5	1.04531e+06	3.04887e+06	0	451437	952597	1.02947e+06	93615.5	233705	112075	1.5781e+06	1.84753e+06	1.62685e+06	396421	737800	425476	76772.9	45259.6	344723	5.12494e+06	5.47869e+06	9.6147e+06	605503	839516	416719	68681.6	59526.7	0	769116	1.08232e+06	1.39987e+06	437294	873397	524887	215645	47442.7	0	738342
Q9Z0N1	Q9Z0N1	10	10	3	Eukaryotic translation initiation factor 2 subunit 3, X-linked	Eif2s3x	452110	784682	937071	0	0	0	0	0	0	1.96921e+06	952986	857827	0	0	0	509194	897967	1.03986e+06	592755	936400	714949	0	0	0	5.12664e+06	6.38013e+06	3.90722e+06	735794	931337	1.12365e+06	0	0	0	733770	805003	934646	1.01456e+06	358359	411104	0	0	0	785561
Q9D0M3	Q9D0M3	5	5	5	Cytochrome c1, heme protein, mitochondrial	Cyc1	759627	876906	500817	336013	278860	348240	298787	0	0	1.84369e+06	1.27916e+06	1.35115e+06	1.28677e+06	1.20959e+06	1.17726e+06	830900	1.02988e+06	661376	77549.6	154576	368396	551733	472106	577346	2.28375e+06	1.0937e+06	1.17066e+06	587682	529561	111802	359192	467003	439457	467646	471328	213765	547950	263492	522905	420206	488455	204120	940186
Q9Z0H4;P28659	Q9Z0H4	4;1	4;1	4;1	CUGBP Elav-like family member 2	Celf2	342962	387607	455232	93931	36560.7	98349.7	89311.1	0	128505	502842	474968	492050	462371	233077	294153	235123	284797	300230	106940	101248	99493.9	374575	69215.8	90997	3.27867e+06	2.05156e+06	1.70106e+06	708065	466195	551855	134668	159093	201005	171801	171762	98053.5	138061	0	76467.1	174008	127695	134804	315668
P61087	P61087	3	3	3	Ubiquitin-conjugating enzyme E2 K	Ube2k	326702	391511	427641	0	226876	129827	0	0	0	500442	0	439207	0	0	120245	771129	0	128919	447747	512706	451574	111318	109370	102651	2.1846e+06	2.15501e+06	2.14667e+06	0	0	198964	0	0	0	0	254341	0	0	350536	695101	0	88035.9	0	0
P55258;Q9DD03;Q9CZT8;P35276;P63011;P62823	P55258	6;2;2;2;2;2	4;1;1;1;1;1	3;0;0;0;0;0	Ras-related protein Rab-8A	Rab8a	117983	130747	113290	0	36217.5	101829	0	0	0	391828	504160	404242	167932	300239	245828	294262	0	221222	162494	230359	311948	0	0	0	1.87206e+06	1.7857e+06	3.53746e+06	0	0	0	0	0	0	0	0	0	140517	188845	197313	0	92767.3	0	101085
P12382	P12382	4	3	2	6-phosphofructokinase, liver type	Pfkl	0	0	0	0	0	0	0	0	0	0	231081	0	0	0	0	0	0	161974	0	0	0	0	0	0	2.08582e+06	1.04188e+06	2.78101e+06	0	0	0	0	0	0	0	0	0	0	0	0	0	0	0	90599.2
Q3TEA8	Q3TEA8	4	4	4	Heterochromatin protein 1-binding protein 3	Hp1bp3	0	0	42265	0	0	0	0	0	0	0	0	0	0	0	0	92116.3	0	122746	104874	133191	0	0	0	0	425545	1.87127e+06	2.15251e+06	0	0	0	0	0	0	0	0	0	84805.8	333798	0	0	0	0	0
Q8BTW3	Q8BTW3	1	1	1	Exosome complex component MTR3	Exosc6	178050	165281	192839	47830.5	51009.3	0	0	0	0	224983	147316	0	67730	78369.8	102768	107741	134859	0	267949	270671	0	0	63111.7	0	423222	463620	461571	82270.5	114535	71331	0	0	69383.3	0	167874	230064	357796	509451	0	0	57989.5	84252.9	130749
P06332	P06332	2	2	2	T-cell surface glycoprotein CD4	Cd4	89361.6	242499	263996	128238	65785.2	0	157784	0	0	0	270115	291324	0	0	0	0	0	0	305070	356942	0	0	0	0	611036	274446	254760	149869	0	97211.6	0	0	0	0	0	0	379048	708572	252140	0	0	0	69862.2
Q9D0B6	Q9D0B6	2	2	2	Protein PBDC1	Pbdc1	0	82647.8	0	36642.9	0	0	0	0	0	322092	291841	345752	198566	166169	178556	154857	0	242626	0	0	0	53688.7	0	0	901067	904353	417693	77449	0	0	0	0	55841.9	97337.7	0	0	0	0	0	0	120197	0	116855
P20801	P20801	3	3	3	Troponin C, skeletal muscle	Tnnc2	0	0	0	0	0	0	0	0	0	0	0	0	1.26886e+06	1.37061e+06	1.16221e+06	0	0	134014	0	0	0	0	0	0	0	0	0	0	0	0	0	0	0	0	0	0	0	0	0	0	0	0	0
Q8R035	Q8R035	1	1	1	Peptidyl-tRNA hydrolase ICT1, mitochondrial	Ict1	90481.8	103696	166585	0	0	0	0	0	0	159316	115503	126489	0	0	0	106509	0	76262.8	241673	290428	261948	0	0	0	421044	366379	0	0	0	0	0	0	0	0	0	0	223510	450569	245478	0	74213.8	90767.2	87339.1
Q11136	Q11136	2	2	2	Xaa-Pro dipeptidase	Pepd	0	0	0	61855.7	45054.7	0	0	0	0	153497	107006	0	0	0	0	133112	0	0	0	0	0	0	0	0	672899	921863	1.02244e+06	88566.3	116277	0	0	0	0	0	82405.7	0	0	40795.3	0	0	53263.1	0	0
Q8VDW0	Q8VDW0	14	14	5	ATP-dependent RNA helicase DDX39A	Ddx39a	748329	440064	312335	49401.8	0	0	0	0	0	744659	1.52395e+06	714683	75441.9	66635.8	120078	361310	302037	684938	461773	394512	359221	103291	80022.5	0	4.39511e+06	4.56796e+06	7.72734e+06	713809	1.09068e+06	729999	0	43731.8	77224.3	259257	0	101159	424938	251745	413847	89003.9	0	0	410930
Q9CPQ3	Q9CPQ3	3	3	3	Mitochondrial import receptor subunit TOM22 homolog	Tomm22	685204	711880	445067	102045	0	0	0	0	0	669382	418525	511332	0	231221	112053	572889	0	538654	395631	465331	103863	0	0	0	1.67352e+06	0	796047	184084	145773	0	0	120013	188931	174392	0	209592	544294	630642	683529	0	168044	0	0
Q8BH59;Q9QXX4	Q8BH59;Q9QXX4	4;2	4;2	4;2	Calcium-binding mitochondrial carrier protein Aralar1;Calcium-binding mitochondrial carrier protein Aralar2	Slc25a12;Slc25a13	319072	320128	259939	0	44702.5	0	0	0	0	470552	139383	198068	212359	89342.6	102620	255994	135879	234256	339366	201632	0	0	0	0	1.19055e+06	1.21239e+06	1.04705e+06	322572	514182	450422	0	54345.7	53565.5	88036.3	0	72273.6	538764	174441	483994	0	40495.6	55303.6	121679
P45591	P45591	3	2	2	Cofilin-2	Cfl2	0	0	0	0	0	0	200507	0	0	0	0	0	0	0	73875.5	2.36411e+06	2.04281e+06	4.23495e+06	0	0	0	0	0	0	0	0	0	0	0	0	0	0	0	0	0	0	0	378152	544343	0	0	0	0
O08808	O08808	2	2	2	Protein diaphanous homolog 1	Diaph1	0	0	0	0	0	0	0	0	0	0	0	0	0	0	0	0	0	73855.5	0	0	0	0	0	0	0	0	72544	0	0	0	0	0	0	0	0	0	0	0	32383	0	0	0	0
Q3V3R1	Q3V3R1	13	13	13	Monofunctional C1-tetrahydrofolate synthase, mitochondrial	Mthfd1l	253680	596970	380353	0	0	0	146771	0	0	1.50939e+06	1.28631e+06	1.02318e+06	0	27504.3	0	0	92660.6	51033	813151	1.27093e+06	190255	0	0	0	6.95138e+06	7.22262e+06	9.25932e+06	795083	1.05768e+06	571654	0	0	0	333462	90172	57239.4	278351	434327	167422	0	0	66063	870194
Q9QYJ0	Q9QYJ0	5	5	5	DnaJ homolog subfamily A member 2	Dnaja2	371532	860864	795492	0	0	85410.5	250868	511778	570469	618919	773441	597209	73733.3	135632	151975	464548	78507.5	313758	661150	1.39902e+06	681637	68632.3	58344.4	0	1.87985e+06	2.14409e+06	2.21414e+06	1.1159e+06	897985	624916	74225.4	158374	122704	174419	0	451471	829273	1.08218e+06	1.00547e+06	111785	75881	136980	164163
Q9JMA1	Q9JMA1	4	4	4	Ubiquitin carboxyl-terminal hydrolase 14	Usp14	294719	318794	332381	0	0	58628.1	0	0	258253	715312	259137	793626	0	47898.6	42636.8	468946	0	917282	252006	367347	223019	0	157548	0	3.71688e+06	3.36694e+06	2.79581e+06	575911	638038	298224	0	0	0	140609	180003	122659	376724	411579	342802	19007.1	0	0	321785
Q8BPU7;Q8BHL5	Q8BPU7	5;1	5;1	5;1	Engulfment and cell motility protein 1	Elmo1	542793	317644	405658	32445.2	0	0	302788	0	0	622816	690338	430144	265552	156996	289874	266721	276369	339923	389388	195241	213597	149103	94769.3	0	1.26755e+06	3.35193e+06	1.67302e+06	645249	621200	84201.1	0	60825.9	0	388686	199700	347156	577001	992379	322563	0	74441.7	69147.2	541133
Q9D0L8	Q9D0L8	6	6	6	mRNA cap guanine-N7 methyltransferase	Rnmt	60964.7	148288	0	0	0	0	321459	0	0	68807.2	194853	78071.6	62214.9	56044.8	0	693803	0	1.07296e+06	176722	0	245519	0	0	0	2.2582e+06	2.09905e+06	3.27488e+06	105861	0	54109.7	0	0	0	170785	156584	243717	0	204898	0	0	0	0	679391
Q07813	Q07813	3	3	3	Apoptosis regulator BAX	Bax	258641	392377	251043	0	0	0	0	0	0	387136	667274	380767	0	198762	195296	91634	0	334222	239382	0	0	87268.1	257494	0	2.21903e+06	1.74448e+06	2.61051e+06	97209.1	0	0	0	165705	112823	205263	0	129451	0	0	0	116926	117889	142108	356113
Q9Z277	Q9Z277	2	2	2	Tyrosine-protein kinase BAZ1B	Baz1b	149164	199851	212902	0	0	0	0	0	0	134741	0	43012.7	342949	3.26409e+06	1.8755e+06	0	0	0	576259	158622	845400	78436.5	72903	25151.1	37942.5	0	272437	34833	132919	153398	27126.6	75307.6	51571.3	50941.8	0	86038.6	318659	90049.2	420832	0	57398.6	69398.6	25710.7
Q8C0X0	Q8C0X0	1	1	1	Lebercilin-like protein	Lca5l	0	277977	0	46495.9	83218	0	249249	0	0	251799	211586	348757	142559	219217	118974	158223	461974	0	350074	354818	0	0	152248	174031	743606	1.50155e+06	1.18444e+06	0	234718	189491	50101.3	161255	0	167620	278359	0	350375	300272	367813	83007.3	112759	176146	0
Q62203	Q62203	3	3	3	Splicing factor 3A subunit 2	Sf3a2	131454	0	230429	0	0	0	0	0	0	192149	262303	249195	0	30879.8	0	316032	271877	353649	260165	267312	110877	0	0	0	1.00529e+06	1.3013e+06	780292	181926	166062	181975	0	0	0	66838.1	91396.2	74346.5	165862	345048	0	0	0	0	278522
Q61147	Q61147	2	1	1	Ceruloplasmin	Cp	0	0	0	0	0	0	0	0	0	0	0	0	0	0	0	0	0	0	0	0	0	0	0	0	0	0	0	0	0	0	0	0	0	0	0	0	285502	496040	0	0	0	0	2.22256e+06
Q9CQC6	Q9CQC6	5	3	3	Basic leucine zipper and W2 domain-containing protein 1	Bzw1	140973	51793.5	195076	0	0	0	0	0	0	223724	55316.5	107704	25321.6	0	0	69186	0	161272	187880	158293	162908	0	0	0	858548	1.52529e+06	987188	69841.8	274638	59736.1	31645.4	0	42087.4	0	0	0	99062.9	0	116480	0	0	0	27846.6
Q6PB66	Q6PB66	5	5	5	Leucine-rich PPR motif-containing protein, mitochondrial	Lrpprc	70230.5	135647	73366.6	0	0	0	0	0	0	281278	146021	298406	0	0	0	0	0	82318.2	86309.4	132717	166811	0	0	0	621900	890173	784035	129630	410546	291596	0	0	0	0	70116.8	85092.3	153647	199236	178962	0	0	0	0
Q9QYA2	Q9QYA2	2	2	2	Mitochondrial import receptor subunit TOM40 homolog	Tomm40	253827	178485	295793	0	0	40983.5	0	0	0	0	140735	172166	0	0	0	321365	0	339594	0	135837	0	52942.2	0	59431.9	726051	215924	838958	117966	312228	268123	56453.7	82597	0	54937.2	0	0	219998	0	0	0	0	0	186491
P56391	P56391	1	1	1	Cytochrome c oxidase subunit 6B1	Cox6b1	312271	283585	252896	73043.4	108016	79661.8	227119	0	0	223737	189817	192208	303427	201085	181119	0	0	0	0	0	0	142179	134919	128727	236149	0	111356	0	0	0	115162	117911	131935	96995.7	0	98702.7	0	0	0	164412	163407	181173	191048
Q9CQ62	Q9CQ62	2	2	2	2,4-dienoyl-CoA reductase, mitochondrial	Decr1	0	0	0	0	0	0	238116	0	0	198088	0	0	0	0	0	225659	554059	442971	0	0	0	0	0	0	525438	589454	786099	0	0	0	0	0	0	179281	0	219313	0	62493	0	0	0	0	166346
P28271	P28271	2	2	2	Cytoplasmic aconitate hydratase	Aco1	0	0	0	0	0	0	0	0	0	189498	0	0	0	0	0	124389	0	117469	0	0	0	0	0	0	707291	948204	1.07638e+06	103258	54106.7	0	0	0	0	0	0	0	0	0	0	0	0	0	0
Q9CS42	Q9CS42	3	1	1	Ribose-phosphate pyrophosphokinase 2	Prps2	0	0	0	0	0	0	0	0	0	176217	116319	166999	0	0	0	171878	0	96531.3	0	0	0	0	0	0	532981	546531	484243	0	0	0	0	0	0	0	0	0	0	0	0	0	0	0	0
P63328;P48453;P48455	P63328;P48453	3;2;1	3;2;1	3;2;1	Serine/threonine-protein phosphatase 2B catalytic subunit alpha isoform;Serine/threonine-protein phosphatase 2B catalytic subunit beta isoform	Ppp3ca;Ppp3cb	0	0	0	0	0	0	0	0	0	0	0	49356.9	0	0	0	0	0	0	0	0	0	0	0	0	251283	331372	494149	0	0	0	0	0	0	0	0	64559	0	0	0	0	0	0	0
Q61191	Q61191	7	7	7	Host cell factor 1;HCF N-terminal chain 1;HCF N-terminal chain 2;HCF N-terminal chain 3;HCF N-terminal chain 4;HCF N-terminal chain 5;HCF N-terminal chain 6;HCF C-terminal chain 1;HCF C-terminal chain 2;HCF C-terminal chain 3;HCF C-terminal chain 4;HCF C-terminal chain 5;HCF C-terminal chain 6	Hcfc1	4.90285e+06	106419	32371.8	1.46119e+06	1.07526e+06	1.08006e+06	348326	0	0	4.81434e+06	4.70954e+06	57266.1	1.82214e+06	0	0	3.21657e+06	2.0917e+06	2.38968e+06	124648	186670	0	1.72011e+06	956820	139972	7.64702e+06	5.95623e+06	5.66364e+06	5.20573e+06	81489	0	1.35406e+06	27728.9	1.32698e+06	1.67232e+06	921240	1.27298e+06	196224	371198	0	1.51721e+06	0	0	3.04482e+06
Q9Z0J0	Q9Z0J0	5	5	5	Epididymal secretory protein E1	Npc2	105313	296334	131833	0	0	0	0	0	0	464189	958971	1.043e+06	88973.7	74086.3	34510.9	0	0	0	0	198110	243979	139141	243099	48988	4.3849e+06	6.63221e+06	5.82703e+06	0	154542	0	154236	81061.9	0	89537.8	0	122267	0	388011	207465	173001	190793	0	285329
Q8R2Y8	Q8R2Y8	2	2	2	Peptidyl-tRNA hydrolase 2, mitochondrial	Ptrh2	277668	745754	566816	0	60575.5	0	0	0	390883	818703	951532	669087	208332	408085	286396	288516	288208	544833	517228	1.15192e+06	658619	144510	62900.6	612886	1.80795e+06	1.82104e+06	2.71426e+06	167808	0	66654.4	152292	392837	0	218234	319569	539746	214955	157810	557137	180642	291280	348512	192775
P50544	P50544	5	5	5	Very long-chain specific acyl-CoA dehydrogenase, mitochondrial	Acadvl	804957	226556	605624	0	0	0	0	0	0	1.33866e+06	642930	1.21131e+06	0	140693	0	286025	0	147159	0	0	0	73849.4	0	0	617375	0	4.22646e+06	491359	714692	340404	0	0	0	206679	0	0	140762	0	0	0	0	0	397950
Q8VCT3	Q8VCT3	5	5	5	Aminopeptidase B	Rnpep	0	0	0	0	0	0	0	0	0	260521	173315	329888	0	0	0	0	0	0	61551.3	178667	141721	0	0	0	2.23777e+06	1.95179e+06	2.15066e+06	249554	699145	0	0	0	0	0	0	0	79879.9	64410.2	0	0	0	0	0
Q9QZL0	Q9QZL0	3	3	3	Receptor-interacting serine/threonine-protein kinase 3	Ripk3	187107	0	26863.6	0	0	0	0	0	0	0	0	72457.1	0	0	0	847458	303345	446860	0	0	0	0	0	0	1.11136e+06	1.07561e+06	1.08235e+06	0	51313	0	0	0	0	455036	256847	451197	0	0	0	0	0	0	513958
P62897	P62897	3	3	2	Cytochrome c, somatic	Cycs	267600	120913	244750	0	0	0	0	0	0	461657	629046	572661	0	0	86403.7	0	0	0	0	0	0	0	0	0	1.26037e+06	1.27383e+06	1.29573e+06	0	0	0	0	0	0	47607.5	0	0	0	304742	0	164856	0	208220	0
Q62422	Q62422	2	2	2	Osteoclast-stimulating factor 1	Ostf1	0	0	0	0	0	0	0	0	0	458966	167905	509417	0	0	0	84003.5	0	103178	0	0	0	0	0	0	889790	1.16594e+06	2.75611e+06	0	0	0	0	0	0	0	0	0	0	0	0	0	0	0	0
P32037	P32037	2	2	2	Solute carrier family 2, facilitated glucose transporter member 3	Slc2a3	0	0	0	0	0	0	0	0	0	110784	128743	0	0	86096.7	0	124450	0	181479	0	0	0	0	0	0	1.26803e+06	1.11321e+06	1.81862e+06	0	51910.7	0	0	0	0	172482	0	0	0	0	0	0	0	0	287602
Q64378	Q64378	3	3	3	Peptidyl-prolyl cis-trans isomerase FKBP5	Fkbp5	56487.9	50630.8	0	0	0	0	0	0	353085	107952	85916.3	124173	0	0	0	87704	0	128546	126386	156085	135683	0	0	0	905459	1.16753e+06	668425	95195.8	62118.6	65308.4	0	0	30157.7	105811	209677	105584	135356	290114	115162	0	0	0	197499
Q6NZJ6;Q80XI3	Q6NZJ6	5;1	5;1	5;1	Eukaryotic translation initiation factor 4 gamma 1	Eif4g1	0	0	0	0	0	0	0	0	0	0	0	0	0	0	0	426827	274194	479946	0	0	0	0	0	0	0	0	172298	0	0	0	0	0	0	0	0	0	221799	190750	409998	80055.1	0	91599	645464
Q8BFY9;Q99LG2	Q8BFY9	4;1	4;1	4;1	Transportin-1	Tnpo1	0	0	0	0	0	0	0	0	0	99325	48181.6	0	0	0	0	114232	0	309671	0	0	0	0	0	0	764337	0	844338	183707	63620	106983	0	0	0	0	0	0	0	150478	0	0	0	0	0
P21958	P21958	1	1	1	Antigen peptide transporter 1	Tap1	38898.6	65246.6	85813.6	0	0	0	0	0	0	44084.6	0	0	0	0	0	0	0	0	80161.4	88341.3	165477	0	0	0	135271	189870	181321	54425.6	72510.3	60491.3	0	0	0	0	0	0	75285.5	95522.7	0	0	31332.8	0	43908.6
Q61655	Q61655	3	3	1	ATP-dependent RNA helicase DDX19A	Ddx19a	0	0	0	0	0	0	0	0	0	0	0	0	0	0	0	215272	0	79045.8	0	0	0	0	0	0	426202	233202	395533	0	44920.3	0	0	0	0	0	0	0	0	0	0	0	0	0	0
Q9R0Y5	Q9R0Y5	1	1	1	Adenylate kinase isoenzyme 1	Ak1	0	0	0	0	0	0	0	0	0	0	0	0	361470	243131	215469	125337	183360	149500	0	0	0	0	0	0	0	0	0	0	0	0	0	0	0	0	0	0	0	0	0	0	0	0	0
Q60676	Q60676	3	3	3	Serine/threonine-protein phosphatase 5	Ppp5c	0	0	0	0	0	0	0	0	0	196471	0	27044.1	0	0	0	0	0	0	21413.4	0	0	0	0	0	396931	0	342503	80238.4	47135.8	0	0	0	0	0	0	0	0	139489	0	0	0	0	0
Q8BWG8	Q8BWG8	2	2	2	Beta-arrestin-1	Arrb1	0	0	0	23517.5	0	0	0	0	0	130018	0	0	0	0	0	131144	0	0	0	0	0	0	0	0	163726	200297	126187	0	0	0	0	0	0	0	0	0	0	0	0	0	0	0	0
O54824	O54824	7	7	7	Pro-interleukin-16;Interleukin-16	Il16	0	75019.8	0	0	0	0	227733	0	0	306530	235772	404770	80908	148637	53137.7	608314	0	339429	0	277916	124660	83462.1	66412.9	102878	4.70814e+06	3.23238e+06	4.56092e+06	217297	611308	228417	0	0	0	475995	104479	336423	349943	740112	287547	54494.9	0	0	534782
P68373;Q9JJZ2	P68373;Q9JJZ2	20;12	2;1	1;0	Tubulin alpha-1C chain;Tubulin alpha-8 chain	Tuba1c;Tuba8	341779	255035	297262	0	0	0	0	0	0	0	0	576573	488745	429956	154327	959091	474339	1.12414e+06	0	0	0	195557	160990	0	2.8115e+06	1.88369e+06	5.65041e+06	404860	707339	0	0	235767	0	227398	0	291598	0	0	0	0	0	194958	590068
B2RXR6	B2RXR6	5	5	5	Serine/threonine-protein phosphatase 6 regulatory ankyrin repeat subunit B	Ankrd44	245758	148813	120337	0	0	0	0	0	8.63118e+06	70853.8	59074.6	122630	0	34912.2	0	226582	0	161453	0	0	0	0	0	41364.1	1.28349e+06	1.31977e+06	1.18923e+06	322654	232052	238298	0	0	0	124371	0	46363.1	145206	368715	0	0	73312.2	39221.1	395343
P54103	P54103	7	7	7	DnaJ homolog subfamily C member 2	Dnajc2	74217.3	0	0	0	0	0	0	0	341658	61308.6	60299	69677.1	0	141908	0	698286	409216	836363	98340.7	0	0	0	0	0	2.98644e+06	1.87768e+06	3.21539e+06	144267	161235	0	0	0	0	564200	146793	338312	101195	0	101582	0	0	0	840868
Q8CGK3	Q8CGK3	4	4	4	Lon protease homolog, mitochondrial	Lonp1	222990	328277	71804.3	0	0	0	0	0	0	639478	494736	704398	0	70393.1	0	392240	0	398796	154548	0	0	0	0	0	2.69386e+06	2.55216e+06	3.34433e+06	593886	86192.4	225511	0	0	0	0	0	0	0	0	0	63970.2	0	0	534203
O35350	O35350	7	7	7	Calpain-1 catalytic subunit	Capn1	347654	399546	377499	0	0	0	501470	0	498974	299107	405274	421757	0	76210.7	0	225015	0	245625	0	233283	262118	0	83658.3	0	1.86038e+06	1.67733e+06	1.72924e+06	331441	513242	246211	0	0	0	195846	0	139057	185994	129342	0	0	113509	72229.8	351222
Q9DCJ5	Q9DCJ5	1	1	1	NADH dehydrogenase [ubiquinone] 1 alpha subcomplex subunit 8	Ndufa8	344132	420487	150614	155605	164158	113309	0	0	0	513499	740436	562838	312337	290786	293161	0	0	0	636553	290900	0	150074	225908	82546.2	1.36889e+06	1.38172e+06	1.64954e+06	109515	0	0	0	170414	133244	324352	0	439845	0	0	0	162685	0	101861	203393
P62482	P62482	3	3	3	Voltage-gated potassium channel subunit beta-2	Kcnab2	0	0	0	0	0	0	0	0	0	320421	184925	339133	0	0	0	0	0	0	0	0	0	0	0	0	2.41891e+06	2.55025e+06	4.32551e+06	0	0	0	0	0	0	0	0	99781.2	0	0	0	0	0	0	0
Q91XU0	Q91XU0	2	2	2	ATPase WRNIP1	Wrnip1	0	0	0	0	57546.3	70853.5	0	0	0	524753	299322	483532	80434.1	40513.4	69933.4	400537	497307	462151	226224	383581	184476	0	16689.3	68394.7	211051	431616	184552	98295.3	273431	108242	0	0	0	58383.6	0	53964.3	337570	714433	511725	53382.9	102075	72840.6	574658
Q9Z110	Q9Z110	6	6	6	Delta-1-pyrroline-5-carboxylate synthase;Glutamate 5-kinase;Gamma-glutamyl phosphate reductase	Aldh18a1	0	60051.9	0	0	0	0	0	0	0	182950	275381	96821.9	0	0	0	767922	370216	821072	0	215633	0	0	0	0	952054	966888	2.12703e+06	280572	304076	56922.9	0	0	0	0	0	0	0	189446	161025	0	0	0	0
Q8R5J9	Q8R5J9	1	1	1	PRA1 family protein 3	Arl6ip5	301094	241562	134979	0	0	0	0	0	0	300340	181731	162093	0	301908	269077	234540	0	232624	0	0	0	0	0	0	1.32278e+06	579805	1.76525e+06	0	44996	0	0	106539	0	238806	0	195578	260593	0	0	0	0	132529	427197
P10711;Q9QVN7	P10711	5;1	5;1	5;1	Transcription elongation factor A protein 1	Tcea1	19907.6	90530	0	0	0	0	0	0	0	224029	197213	195427	0	0	0	123648	0	0	0	0	71389.5	0	0	0	1.3847e+06	1.61018e+06	1.38019e+06	169117	256621	61663.2	0	0	0	0	0	0	165219	102466	159366	0	0	0	76914.9
Q62425	Q62425	2	2	2	NADH dehydrogenase [ubiquinone] 1 alpha subcomplex subunit 4	Ndufa4	413156	414993	485861	108942	133986	0	192558	0	329771	282114	220478	89771.2	471670	454618	391606	0	0	0	0	0	0	103762	163131	243394	0	0	0	0	0	0	78004.2	104664	113296	67751.8	0	0	0	71428.4	0	199427	86284.9	199412	138002
Q8BK72	Q8BK72	2	2	2	28S ribosomal protein S27, mitochondrial	Mrps27	158598	223006	98978.3	0	0	0	0	0	0	173181	478694	296541	126485	108662	0	115036	0	79634	0	0	0	0	148885	0	387698	0	1.80325e+06	191066	86227.5	150205	0	0	0	0	0	0	179186	0	0	89194.6	0	0	101968
P50516	P50516	4	4	4	V-type proton ATPase catalytic subunit A	Atp6v1a	0	0	0	0	0	0	0	0	0	208944	198795	223524	49586.4	0	0	368235	239557	501993	168512	0	0	0	0	0	825701	404334	811859	0	102945	95827.2	0	0	0	0	0	0	288545	0	197459	0	71131	0	0
CON__Q3ZBS7	CON__Q3ZBS7	1	1	1			0	0	0	0	0	0	0	0	0	0	0	0	0	228671	0	192287	0	0	0	0	0	0	0	0	0	0	0	0	0	0	0	0	0	0	0	0	0	211248	0	0	0	0	1.51851e+06
CON__ENSEMBL:ENSBTAP00000007350;CON__P01030	CON__ENSEMBL:ENSBTAP00000007350;CON__P01030	3;2	1;0	1;0			0	0	0	0	0	0	0	0	0	0	0	0	0	0	0	0	0	0	0	0	0	0	0	0	0	0	0	0	0	0	0	0	0	0	0	0	394213	238673	266409	0	0	0	1.27584e+06
P35279;P61294;Q923S9;Q8CG50;Q91ZR1;Q8BHC1;Q8BHD0;P56371;Q9JKM7;O35963;P35283;Q504M8	P35279;P61294	4;3;1;1;1;1;1;1;1;1;1;1	3;2;0;0;0;0;0;0;0;0;0;0	3;2;0;0;0;0;0;0;0;0;0;0	Ras-related protein Rab-6A;Ras-related protein Rab-6B	Rab6a;Rab6b	59280.3	0	0	0	0	31932	0	0	0	155817	49534.1	82540.5	0	0	0	151638	0	297610	147102	0	0	0	0	0	927735	828347	786099	0	0	0	0	0	0	61489.4	0	0	0	0	0	45988.8	0	0	88924.6
Q7TNC4	Q7TNC4	2	1	1	Putative RNA-binding protein Luc7-like 2	Luc7l2	0	0	0	0	0	0	0	0	0	0	0	0	0	0	0	0	136455	143621	0	0	0	0	0	0	417698	727967	498220	83319	123430	134188	0	0	0	0	0	0	183598	77820.8	103309	0	0	0	0
P70288	P70288	3	3	2	Histone deacetylase 2	Hdac2	211106	126779	0	0	0	0	0	0	0	231916	178523	296343	0	0	0	0	0	0	0	0	0	0	0	0	266405	0	902676	147534	130898	0	0	0	0	0	0	0	0	0	0	0	0	0	0
O35609	O35609	2	2	2	Secretory carrier-associated membrane protein 3	Scamp3	0	0	0	0	0	0	0	0	0	0	0	110719	0	0	0	118151	0	0	0	135481	0	0	0	0	187632	442889	473939	190382	120996	0	0	0	0	0	0	0	0	0	0	0	0	0	52564.6
Q9DBG7	Q9DBG7	2	2	2	Signal recognition particle receptor subunit alpha	Srpr	0	44108.7	0	0	0	0	108737	0	0	93609.3	65409.5	111143	0	0	0	0	0	0	0	171115	172610	0	0	0	0	348145	105105	0	86957.1	50693.8	0	0	0	0	0	15738	0	373533	0	0	0	0	0
Q569Z6	Q569Z6	3	3	3	Thyroid hormone receptor-associated protein 3	Thrap3	0	0	0	0	0	0	0	0	0	0	0	0	0	0	0	163702	0	0	0	0	0	0	0	0	462906	0	514772	0	188162	0	0	0	0	0	0	0	0	0	0	0	0	0	0
Q9DC16	Q9DC16	2	2	2	Endoplasmic reticulum-Golgi intermediate compartment protein 1	Ergic1	0	45695.9	74923.9	0	0	0	0	0	0	103079	86709.1	176426	0	0	0	69456.9	0	120852	0	0	0	0	0	0	201976	0	251145	97139.5	42891.3	17263.3	0	0	0	0	0	0	0	0	0	0	0	0	0
Q6NV83	Q6NV83	3	3	3	U2 snRNP-associated SURP motif-containing protein	U2surp	0	0	0	0	0	0	0	0	0	0	0	0	0	0	0	0	0	0	0	0	0	0	0	0	146999	0	101968	0	81884.7	0	0	0	0	0	0	0	0	0	0	0	0	0	0
Q99P58;Q9ERI2	Q99P58;Q9ERI2	2;1	2;1	2;1	Ras-related protein Rab-27B;Ras-related protein Rab-27A	Rab27b;Rab27a	0	0	0	0	0	0	0	0	0	71209	0	0	0	0	0	0	0	0	0	0	0	0	0	0	0	0	141600	0	0	0	0	0	0	0	0	0	0	0	0	0	0	0	0
Q61210	Q61210	12	12	12	Rho guanine nucleotide exchange factor 1	Arhgef1	1.07074e+06	1.30641e+06	571790	0	0	0	166119	0	0	1.53749e+06	1.75243e+06	1.56e+06	0	324820	82626.6	729192	198624	1.10838e+06	442097	753470	0	0	0	0	1.28701e+07	1.09986e+07	1.62933e+07	1.40351e+06	1.76095e+06	1.12172e+06	165795	0	100467	737951	0	633688	280585	402514	380976	60820.2	0	0	1.67494e+06
Q5SUR0	Q5SUR0	7	7	7	Phosphoribosylformylglycinamidine synthase	Pfas	0	0	0	664500	485760	537587	0	0	0	1.04191e+06	1.01713e+06	647708	759870	0	0	820513	0	0	124173	289538	0	204243	0	0	5.37397e+06	4.47447e+06	6.53595e+06	826196	334019	176860	0	0	0	0	0	0	0	0	0	0	0	0	0
Q04447	Q04447	4	3	3	Creatine kinase B-type	Ckb	80132.5	90826.7	0	0	0	0	0	0	0	743214	970237	366867	0	0	0	0	0	0	134237	195150	0	0	0	0	2.75201e+06	1.85066e+06	4.26801e+06	125019	331142	171541	0	0	0	0	0	0	81756.6	0	0	72030.1	0	0	0
O08756	O08756	3	3	3	3-hydroxyacyl-CoA dehydrogenase type-2	Hsd17b10	0	0	0	0	0	0	0	0	0	196749	300286	397143	0	0	0	299826	0	565133	0	0	0	0	0	0	2.12122e+06	1.22085e+06	3.61005e+06	0	0	0	0	0	0	0	0	0	0	0	0	0	0	0	0
Q9DBH5	Q9DBH5	2	2	2	Vesicular integral-membrane protein VIP36	Lman2	153027	125284	212869	0	49855.8	0	355633	0	348334	1.08663e+06	136153	141604	98006	73575	98225.3	160482	0	138187	205935	254910	254730	48715.8	88106.1	183346	401822	357262	372761	115800	254446	121845	0	69336	0	98805.8	0	101330	198097	312242	407623	0	0	0	430406
P62071	P62071	1	1	1	Ras-related protein R-Ras2	Rras2	81452.5	85656.2	102410	0	0	45045.7	0	0	300212	117099	109459	113203	53312.8	43158.5	57449.8	63331.6	0	0	198862	225511	144688	0	0	38974.6	308450	380340	311249	0	0	0	70247	175944	0	79734.2	149335	66018.8	138405	239554	199049	0	0	0	0
Q6P542	Q6P542	3	3	3	ATP-binding cassette sub-family F member 1	Abcf1	0	65255.1	0	0	0	0	0	0	0	163438	133557	129868	0	0	0	254111	0	263750	0	0	0	0	0	0	333536	519904	822007	91232.9	183279	125423	0	0	0	110390	0	0	174147	0	425834	0	0	0	111562
REV__Q3TDD9	REV__Q3TDD9	1	1	1			271037	0	0	0	0	0	233737	0	0	204411	0	0	0	0	0	139635	0	120520	400273	313035	841064	0	0	0	0	0	0	0	618169	111233	0	0	0	0	0	0	0	0	0	0	0	0	0
Q99LD4	Q99LD4	1	1	1	COP9 signalosome complex subunit 1	Gps1	82247.2	64640.4	73122.9	0	0	0	0	0	0	71435.7	77919.6	95212.3	0	0	0	71314.4	96512.3	87261.3	135316	195985	165530	0	0	0	235602	359582	215422	104631	65177.5	43735.8	0	0	0	0	0	62716.2	124558	265603	0	0	0	0	0
O55143	O55143	6	6	2	Sarcoplasmic/endoplasmic reticulum calcium ATPase 2	Atp2a2	0	76690.8	66751.7	0	0	0	0	0	0	249863	0	0	0	0	0	337620	493399	483818	0	0	0	0	0	0	284484	0	189675	151284	197619	0	0	0	0	0	0	0	0	0	0	0	0	0	63703
P00687;P00688	P00687;P00688	4;2	4;2	2;1	Alpha-amylase 1;Pancreatic alpha-amylase	Amy1;Amy2	0	0	0	0	0	0	0	0	0	0	0	0	0	0	0	0	0	0	275199	0	0	0	0	0	0	0	0	0	0	0	0	0	0	0	0	0	0	0	0	0	0	0	523585
P16015	P16015	1	1	1	Carbonic anhydrase 3	Ca3	0	0	0	0	0	0	0	0	0	0	0	0	348522	445271	445359	0	0	40606.3	0	0	0	0	0	0	215516	0	209743	0	0	0	0	0	0	0	0	0	0	0	0	0	0	0	0
P70124	P70124	3	3	3	Serpin B5	Serpinb5	0	0	0	367287	430412	378923	0	0	0	0	0	0	0	0	0	0	0	0	0	0	0	0	0	0	0	0	0	0	31356.1	0	0	0	0	0	0	0	0	0	0	0	0	0	0
Q6ZQ88	Q6ZQ88	3	3	3	Lysine-specific histone demethylase 1A	Kdm1a	87567.5	0	0	0	0	0	0	0	0	114559	117146	109921	0	0	0	0	0	0	0	0	0	0	0	0	0	0	290512	0	32147.5	0	0	0	0	0	0	0	0	0	0	0	0	0	0
O88455	O88455	2	2	2	7-dehydrocholesterol reductase	Dhcr7	59255.9	0	0	0	0	0	0	0	0	0	0	0	0	0	0	24930	0	0	0	0	0	0	0	0	172790	0	163360	85511.6	0	0	0	0	0	0	66013.6	0	99959.8	0	0	0	0	0	49981.9
P18181	P18181	5	5	5	CD48 antigen	Cd48	809284	1.54052e+06	1.46987e+06	254436	833647	0	0	0	0	2.04729e+06	2.24895e+06	1.81527e+06	3.24517e+07	5.27842e+07	2.96193e+07	2.14045e+06	2.7769e+06	3.99604e+06	139611	2.56126e+06	1.38451e+06	187426	1.49803e+06	1.63892e+06	6.51293e+06	6.36389e+06	8.23857e+06	497810	1.23582e+06	1.4623e+06	1.75721e+06	3.14718e+06	3.35441e+06	1.35787e+06	831014	1.80448e+06	486138	1.4433e+06	0	799112	1.34778e+06	1.62292e+06	2.58946e+06
Q9DBC7	Q9DBC7	5	5	5	cAMP-dependent protein kinase type I-alpha regulatory subunit;cAMP-dependent protein kinase type I-alpha regulatory subunit, N-terminally processed	Prkar1a	510359	213367	610448	81493.3	0	0	0	0	0	579312	637923	825867	90658.9	58963.6	202028	110077	0	385087	685627	757393	969692	0	0	0	3.03109e+06	2.65971e+06	5.14829e+06	1.08009e+06	784288	918506	0	0	264933	0	0	282359	145623	530833	590354	0	126955	0	263068
B2RY56	B2RY56	5	5	5	RNA-binding protein 25	Rbm25	232545	450286	402036	0	0	0	0	0	0	300631	692568	256772	100089	84248.8	76593.8	880927	578988	747881	112387	292625	368761	0	0	0	2.10966e+06	2.60594e+06	5.14359e+06	501855	157138	515571	0	0	0	187363	185755	283389	552002	1.29888e+06	328971	0	37975.1	0	590168
P97315	P97315	7	7	7	Cysteine and glycine-rich protein 1	Csrp1	141741	0	0	0	0	0	0	0	0	765258	706639	970547	0	0	0	630364	791271	586718	0	0	244307	0	0	0	4.15083e+06	4.48717e+06	5.3067e+06	0	0	0	0	0	0	489527	0	266816	137834	43596.6	0	115701	95746.6	0	0
P27782;Q00417;Q924A0;Q9Z1J1	P27782;Q00417;Q924A0;Q9Z1J1	2;1;1;1	2;1;1;1	2;1;1;1	Lymphoid enhancer-binding factor 1;Transcription factor 7;Transcription factor 7-like 2;Transcription factor 7-like 1	Lef1;Tcf7;Tcf7l2;Tcf7l1	141521	112789	115480	19543.6	90310.2	51092.3	0	0	0	213411	230650	201469	175073	6.80111e+06	8.48512e+06	0	198241	0	174302	0	0	96689.3	0	68540.7	403136	864091	205473	153938	148916	214597	71224.1	60638.7	0	84806.3	0	0	0	56627.2	137089	0	163604	107402	0
Q9D868	Q9D868	3	3	3	Peptidyl-prolyl cis-trans isomerase H	Ppih	0	0	0	0	0	0	0	0	0	143489	788807	468839	0	0	0	310578	0	534304	0	363643	518360	0	0	0	956263	708027	3.00218e+06	0	0	0	0	66184.9	0	0	0	333074	521781	789855	0	0	0	0	117211
Q9CXK9	Q9CXK9	4	4	4	RNA-binding protein 33	Rbm33	0	0	0	0	0	0	245701	0	484029	0	0	0	0	0	0	604062	330861	789601	0	0	0	0	0	0	1.35344e+06	594709	1.83541e+06	0	60544.3	0	0	0	0	412797	219317	421984	0	137711	131542	0	0	0	642088
A3KGS3	A3KGS3	2	2	2	Ral GTPase-activating protein subunit alpha-2	Ralgapa2	0	0	0	260640	0	0	0	0	0	1.45358e+06	0	0	748279	0	0	1.1414e+06	0	0	0	0	0	0	0	0	0	3.54177e+06	0	0	0	0	938916	379428	0	0	0	0	0	0	0	0	0	0	0
Q62241	Q62241	1	1	1	U1 small nuclear ribonucleoprotein C	Snrpc	272012	252110	290769	0	95601.2	0	0	0	0	408212	370096	395245	0	106320	0	146366	0	132349	203920	230777	0	0	0	116685	936007	715506	882352	0	0	0	0	102230	0	163438	0	165304	0	134815	0	0	105893	82488.1	264049
O08915	O08915	2	2	2	AH receptor-interacting protein	Aip	155368	194101	412919	0	0	0	0	0	0	118802	162078	173966	0	0	0	59668.8	0	78861.2	213620	170162	218651	53537.5	0	99521.6	343646	860229	876731	166440	199134	96377.1	0	52382.9	0	46365.2	0	93399.4	183689	401173	145120	70479	0	0	61492.5
P50396	P50396	9	3	3	Rab GDP dissociation inhibitor alpha	Gdi1	0	0	90110	0	0	0	0	0	0	0	0	0	0	65779.9	83595.1	1.18798e+06	751404	2.21074e+06	0	0	0	0	0	0	0	0	0	0	0	0	0	0	0	0	0	0	0	441504	0	0	0	0	0
Q8BGB7	Q8BGB7	1	1	1	Enolase-phosphatase E1	Enoph1	0	0	792487	0	0	0	0	0	0	0	0	706197	0	0	0	0	0	0	0	0	0	0	0	0	1.66427e+06	0	0	0	0	313437	0	0	0	0	0	0	718094	0	0	0	0	0	0
P48962;Q3V132	P48962	8;2	2;0	2;0	ADP/ATP translocase 1	Slc25a4	150614	0	0	0	0	0	0	0	0	189220	175818	81307.3	0	137648	0	178256	0	113666	0	0	0	0	0	0	275201	725824	554922	0	0	0	0	0	0	0	0	0	114341	48071.8	90496.4	0	0	0	82296.4
P54276	P54276	3	3	3	DNA mismatch repair protein Msh6	Msh6	0	0	99040.1	0	0	0	0	0	0	81990.9	0	0	0	0	0	165524	0	338852	0	0	0	0	0	0	278790	338332	1.0255e+06	0	121368	0	0	0	0	0	0	0	0	0	0	0	0	0	125512
P62141	P62141	8	1	1	Serine/threonine-protein phosphatase PP1-beta catalytic subunit	Ppp1cb	0	0	0	0	0	0	0	0	0	241141	0	261626	0	0	0	0	0	0	0	0	0	0	0	0	446847	469966	543649	140622	0	323642	0	0	0	0	0	0	0	0	0	0	64639.7	0	114704
P28843	P28843	2	2	2	Dipeptidyl peptidase 4;Dipeptidyl peptidase 4 membrane form;Dipeptidyl peptidase 4 soluble form	Dpp4	0	0	0	15410.9	24181.9	0	0	0	0	50073.4	0	0	0	0	0	45105.1	0	0	54810.6	0	0	243218	174461	178165	232159	423932	296290	0	0	0	110375	115706	104648	92372.4	0	49147	0	0	0	0	0	0	116309
Q8VCD3	Q8VCD3	1	1	1	Protein ERGIC-53-like	Lman1l	0	0	0	0	76213.7	0	73521.5	0	330127	76850.5	17538.6	0	0	32422	0	0	0	0	0	117664	216256	0	0	0	0	0	0	0	0	50744.2	0	0	0	60667.9	131242	104590	201735	338020	381367	17364.9	0	0	0
Q9CZW5	Q9CZW5	1	1	1	Mitochondrial import receptor subunit TOM70	Tomm70a	0	0	0	0	0	0	0	0	0	65112.9	0	0	0	0	0	0	0	0	93275.3	97079.2	0	0	0	0	163860	167487	139072	93607.1	72927.1	74454	0	0	0	43530.6	0	0	86340.3	0	0	0	0	0	0
Q9CYZ2	Q9CYZ2	2	2	2	Tumor protein D54	Tpd52l2	0	0	0	0	26599.4	0	0	0	0	0	44614.9	0	0	0	0	131569	225927	147065	0	0	0	0	0	0	0	0	240613	0	0	0	0	0	0	0	0	0	0	0	0	0	0	0	0
Q01405	Q01405	2	2	2	Protein transport protein Sec23A	Sec23a	0	0	0	0	0	0	0	0	0	0	0	0	0	0	0	178547	0	231454	0	0	0	0	0	0	0	0	150778	0	0	0	0	0	0	0	0	0	118626	0	0	0	0	0	0
Q5SQX6	Q5SQX6	5	5	1	Cytoplasmic FMR1-interacting protein 2	Cyfip2	0	0	0	0	0	0	0	0	0	0	37317.5	0	0	0	0	0	0	0	0	0	0	0	0	0	302988	0	0	0	0	0	0	0	0	0	0	0	0	0	0	0	0	0	0
Q8BJ71	Q8BJ71	3	3	3	Nuclear pore complex protein Nup93	Nup93	0	0	60672.6	0	0	0	0	0	0	77879.1	106889	0	0	0	0	76062	0	0	0	0	0	0	0	0	0	0	0	45551.6	61020	0	0	0	0	0	0	0	0	0	0	0	0	0	0
Q8BJU0	Q8BJU0	1	1	1	Small glutamine-rich tetratricopeptide repeat-containing protein alpha	Sgta	0	0	0	0	0	0	0	0	0	0	0	36270.7	0	0	0	0	0	0	0	0	0	0	0	0	54672.8	0	94497.5	0	0	0	0	0	0	0	0	0	53921.5	47080.9	51156.4	0	0	0	0
Q9JL26	Q9JL26	2	2	2	Formin-like protein 1	Fmnl1	0	229353	0	0	0	0	0	0	0	0	325594	70515.7	0	0	0	0	0	264260	158730	47522.7	0	0	0	0	0	1.04255e+06	1.99396e+06	0	206220	0	0	0	0	257587	0	214349	423209	1.16225e+06	2.25024e+06	0	0	0	875230
Q6PE01	Q6PE01	4	4	4	U5 small nuclear ribonucleoprotein 40 kDa protein	Snrnp40	0	165651	149008	0	0	0	0	0	0	538830	82999.9	397011	0	0	0	511575	0	485515	0	0	0	0	0	73877.4	1.23239e+07	436693	1.24408e+06	229114	275620	87631.4	58573.7	0	0	0	0	0	0	0	0	0	0	0	0
Q8R3C0	Q8R3C0	4	4	4	Mini-chromosome maintenance complex-binding protein	Mcmbp	0	99225.7	0	0	0	0	286118	0	739865	240876	136668	196747	0	0	0	409127	114865	233959	76344.5	154112	158248	0	0	0	1.43933e+06	1.80357e+06	1.71714e+06	43514.7	0	33354.8	0	0	0	358589	211702	232777	56783.3	300073	108348	13567	0	0	456879
Q3UUV5	Q3UUV5	3	3	3	Src kinase-associated phosphoprotein 1	Skap1	105477	341665	158923	0	0	0	0	0	0	158441	204852	367478	0	57520.2	78418.2	123575	0	480342	156223	0	219550	42410.9	0	0	1.24516e+06	570115	1.99638e+06	294985	204593	123273	0	0	0	341077	169769	308498	252506	430080	0	0	0	0	388680
P24668	P24668	2	2	2	Cation-dependent mannose-6-phosphate receptor	M6pr	110782	146314	404323	58018.6	0	0	0	0	0	231027	239901	313743	146030	0	73044	296133	370131	390854	0	106850	0	0	49977.5	65250.3	990753	1.14643e+06	893340	180003	292991	166246	104764	181333	87786.9	152498	181000	117139	0	0	0	126194	77525.6	203816	313462
P29758	P29758	4	4	4	Ornithine aminotransferase, mitochondrial	Oat	0	0	132013	0	0	0	0	0	0	980856	817266	547139	0	0	0	0	0	0	0	0	0	0	0	0	2.12548e+06	604985	1.77521e+06	594900	697602	241816	0	0	0	0	0	0	0	0	0	0	0	0	0
P10605	P10605	4	4	4	Cathepsin B;Cathepsin B light chain;Cathepsin B heavy chain	Ctsb	0	151056	101267	0	0	0	0	0	0	273736	502218	473973	0	0	0	0	0	0	0	97712.9	0	53552.7	41802.5	0	1.97243e+06	1.8381e+06	2.16518e+06	170155	0	0	0	0	0	0	0	0	0	0	135244	141632	0	0	72080.5
P53811;P53810	P53811	3;1	3;1	3;1	Phosphatidylinositol transfer protein beta isoform	Pitpnb	0	203287	0	0	0	0	0	0	0	462930	774851	640114	0	0	0	0	0	380194	0	0	0	0	0	0	1.59444e+06	0	1.74674e+06	344450	263861	375151	0	0	0	300387	0	288782	0	0	0	0	0	0	467374
Q7M760	Q7M760	2	2	2	Ubiquitin thioesterase Zranb1	Zranb1	0	0	74111	1.32645e+06	1.37749e+06	1.50847e+06	0	0	0	0	0	0	0	0	0	0	0	0	0	0	0	0	109208	147157	208801	0	208007	318845	470727	312860	0	316637	274486	0	0	0	0	0	0	0	1.31118e+06	55381.2	0
Q8BT60;P59108;Q1RLL3;Q9Z140;Q8BLR2;Q0VE82;Q9DC53;Q8JZW4	Q8BT60	4;1;1;1;1;1;1;1	3;1;1;1;1;1;1;1	3;1;1;1;1;1;1;1	Copine-3	Cpne3	0	0	90714.3	63211.3	27570	0	0	0	0	480718	369204	457349	0	71433.3	0	468496	498032	503508	0	0	0	0	0	0	1.58824e+06	1.20394e+06	1.06434e+06	99661.1	53050.1	355064	88332.3	0	0	0	0	0	170345	0	0	0	0	0	0
Q64310	Q64310	1	1	1	Surfeit locus protein 4	Surf4	0	0	0	0	0	86698.8	0	0	0	0	86851.5	0	116930	74792.7	0	1.73032e+06	1.22903e+06	2.62893e+06	0	0	0	0	0	0	551631	0	0	0	0	0	0	0	0	0	0	84412.2	249589	0	151145	0	0	0	0
Q99KV1	Q99KV1	2	2	2	DnaJ homolog subfamily B member 11	Dnajb11	156684	137247	98771.3	0	0	0	0	0	0	266949	418366	619693	0	0	0	480815	234114	274773	178073	154622	0	0	0	0	1.49322e+06	671205	1.11152e+06	155224	162624	0	0	0	0	201469	0	110757	0	0	0	0	0	0	0
Q99KN9	Q99KN9	2	2	2	Clathrin interactor 1	Clint1	0	73689.5	225738	25346.2	35170.2	0	760915	1.4773e+06	0	74151.7	120851	152003	0	0	84132.3	100314	0	150428	0	0	329378	0	43232.5	48646.6	498990	980331	415729	0	172531	94404.4	0	0	0	0	0	0	0	273326	0	0	0	0	110165
Q3UDE2	Q3UDE2	3	3	3	Tubulin--tyrosine ligase-like protein 12	Ttll12	85296.7	0	0	0	0	0	0	0	0	111288	183472	329987	0	0	0	262153	0	0	0	0	0	0	0	0	1.14869e+06	1.68102e+06	1.58079e+06	213369	120146	0	0	0	0	75720	0	58616.8	142344	0	0	0	0	0	258656
Q08024	Q08024	2	2	2	Core-binding factor subunit beta	Cbfb	0	0	0	0	0	0	0	0	0	0	105715	0	0	0	0	90086.3	0	0	0	0	0	0	0	0	585999	332737	364264	0	0	2.73106e+06	0	0	0	0	0	0	0	0	0	0	0	0	75314.9
P61924	P61924	2	2	2	Coatomer subunit zeta-1	Copz1	140412	116076	303471	0	0	0	0	0	0	0	238764	320330	0	141320	35863.9	333356	0	540533	145283	0	366645	0	0	0	0	0	305954	0	0	0	0	0	0	0	0	86708.4	0	309932	181491	0	72984.6	113244	91879.4
Q07417	Q07417	3	3	3	Short-chain specific acyl-CoA dehydrogenase, mitochondrial	Acads	0	0	0	0	53086	0	0	0	0	379633	376987	292579	0	0	214622	0	211160	0	0	0	0	0	0	0	572884	417954	614413	63927	0	395431	0	0	0	44752.9	0	0	0	0	0	0	0	0	56802.9
Q922Y1	Q922Y1	1	1	1	UBX domain-containing protein 1	Ubxn1	0	0	0	0	0	0	0	0	639256	166633	0	181296	0	0	0	278748	0	382566	0	0	448657	0	0	0	0	0	0	0	110268	128881	0	0	0	0	0	0	305475	408028	506308	0	0	0	0
P46061	P46061	1	1	1	Ran GTPase-activating protein 1	Rangap1	103493	121275	151427	0	0	0	0	0	0	209686	115342	130973	0	78269.6	0	128762	0	81219.1	171902	175155	0	0	0	0	464914	418896	246861	193342	154500	188434	0	0	0	0	0	0	195377	0	0	0	0	0	0
P18653;Q9WUT3;P18654	P18653;Q9WUT3;P18654	1;1;1	1;1;1	1;1;1	Ribosomal protein S6 kinase alpha-1;Ribosomal protein S6 kinase alpha-2;Ribosomal protein S6 kinase alpha-3	Rps6ka1;Rps6ka2;Rps6ka3	0	0	0	0	0	0	0	0	0	161132	289927	0	0	0	0	0	0	0	0	0	0	0	0	0	978259	1.04805e+06	634296	0	0	0	0	0	0	0	0	0	0	0	0	0	0	0	0
Q9WU28	Q9WU28	1	1	1	Prefoldin subunit 5	Pfdn5	0	0	0	0	0	0	0	0	0	108625	111430	139036	0	0	0	558213	427565	861425	0	0	0	0	0	0	0	0	892045	0	0	0	0	0	0	0	0	0	0	0	0	0	0	0	0
Q9JK38	Q9JK38	1	1	1	Glucosamine 6-phosphate N-acetyltransferase	Gnpnat1	0	0	0	0	0	0	0	0	0	0	102823	0	0	0	0	417752	500335	299587	0	0	0	0	0	0	0	623274	994475	0	0	0	0	0	0	0	0	0	0	0	0	0	0	0	0
O35215	O35215	2	2	2	D-dopachrome decarboxylase	Ddt	0	0	0	0	0	0	0	0	0	223432	419287	129439	0	0	0	0	0	0	0	0	0	0	78592.5	0	374997	414883	864334	0	0	0	0	0	0	0	0	46191.3	0	0	0	0	0	0	0
CON__Q0VCM5	CON__Q0VCM5	2	2	2			0	0	0	0	0	0	0	0	0	0	0	0	0	0	0	0	0	0	0	0	0	0	0	0	0	0	0	0	0	0	0	0	0	0	0	0	45184.6	0	0	0	0	0	1.45222e+06
Q80TY0	Q80TY0	1	1	1	Formin-binding protein 1	Fnbp1	53789.3	0	44757.1	0	0	0	0	0	0	97558	75398.9	89678.7	0	0	0	58218.3	0	64763.4	70787.2	0	88803.3	0	0	0	503102	504564	449758	50165.5	127681	0	0	0	0	59342.8	0	91735.2	0	0	119558	0	0	0	0
O88487	O88487	1	1	1	Cytoplasmic dynein 1 intermediate chain 2	Dync1i2	0	109636	161255	0	0	0	0	0	0	114262	117194	101642	0	0	0	52548.5	0	146521	166704	133098	221808	0	0	0	166829	0	197731	83054.8	85008.1	111740	0	0	0	0	0	0	162850	131078	236026	0	0	0	0
Q9ESP1	Q9ESP1	1	1	1	Stromal cell-derived factor 2-like protein 1	Sdf2l1	62398.1	0	0	0	0	0	0	0	0	143304	0	110217	0	0	0	83000.1	177220	117594	0	0	0	63662.2	107702	0	354157	312060	335600	0	0	0	0	0	0	68881.9	0	0	134995	0	75220	0	0	55831.7	71131.2
Q9QZ85	Q9QZ85	1	1	1	Interferon-inducible GTPase 1	Iigp1	0	311695	0	0	0	0	0	0	0	0	254087	284655	0	206092	125672	0	0	146478	0	175767	0	0	0	0	0	0	536619	0	0	0	0	0	0	0	0	105790	0	0	0	0	0	0	0
O55098	O55098	3	3	3	Serine/threonine-protein kinase 10	Stk10	0	0	0	0	0	0	0	0	0	305416	124592	0	0	0	0	0	0	0	0	0	0	0	0	0	522956	103521	859353	0	0	0	0	0	0	128883	0	0	0	0	0	58832.5	0	0	0
Q61768;P33175	Q61768;P33175	2;1	2;1	1;0	Kinesin-1 heavy chain;Kinesin heavy chain isoform 5A	Kif5b;Kif5a	0	93007.4	0	0	0	0	0	0	0	0	0	78443.1	0	0	0	98064.3	114270	97333.8	0	0	80447	0	0	0	172230	195793	204733	0	0	57522	0	0	0	0	0	0	203824	312465	0	0	0	0	0
O70172;Q80XI4	O70172;Q80XI4	2;1	2;1	2;1	Phosphatidylinositol 5-phosphate 4-kinase type-2 alpha;Phosphatidylinositol 5-phosphate 4-kinase type-2 beta	Pip4k2a;Pip4k2b	0	75344.9	0	0	0	0	0	0	0	21733.5	50393	0	0	0	0	0	0	0	0	0	0	0	0	0	518552	375495	482493	0	0	0	0	0	0	0	79589.3	0	0	0	0	0	0	0	0
Q9JIK9	Q9JIK9	1	1	1	28S ribosomal protein S34, mitochondrial	Mrps34	87881.9	0	0	0	0	0	0	0	0	119428	0	140962	0	0	0	59510.9	0	0	0	0	0	0	0	0	277245	307392	242919	0	0	0	0	0	0	63748.3	0	0	134316	0	0	52077.8	0	38463.5	90611.5
Q8R317	Q8R317	2	2	2	Ubiquilin-1	Ubqln1	0	0	0	0	0	0	0	0	0	0	0	0	0	0	0	95639.4	132125	154938	0	524346	0	0	0	0	300603	0	217073	0	0	0	0	0	0	0	0	0	0	0	0	0	0	0	0
Q6P8X1	Q6P8X1	1	1	1	Sorting nexin-6	Snx6	0	0	0	0	0	0	0	0	0	0	145733	0	0	0	0	247381	0	260289	0	0	0	0	0	0	388586	0	0	0	61847.8	0	0	0	0	120878	0	0	0	0	0	0	0	0	0
Q9CX00	Q9CX00	2	2	2	IST1 homolog	Ist1	0	0	0	85849.8	0	49220.7	0	0	0	0	0	57619.4	0	0	0	55229.7	0	295073	0	0	0	0	0	0	140964	258082	149013	0	0	0	0	0	0	0	0	28271.9	0	0	0	0	0	0	0
Q9CR67	Q9CR67	1	1	1	Transmembrane protein 33	Tmem33	0	0	0	0	0	0	0	0	0	0	171358	0	0	0	0	266904	281798	193705	0	0	0	0	0	0	0	0	0	0	0	0	0	0	0	0	0	0	0	0	0	0	0	0	0
Q5SF07;Q9CPN8	Q5SF07;Q9CPN8	2;1	2;1	2;1	Insulin-like growth factor 2 mRNA-binding protein 2;Insulin-like growth factor 2 mRNA-binding protein 3	Igf2bp2;Igf2bp3	0	0	0	0	0	0	0	0	0	0	0	0	0	0	0	0	320841	464276	0	0	0	0	0	0	0	0	0	0	127460	0	0	0	0	0	0	0	0	0	0	0	0	0	0
Q62448	Q62448	2	2	2	Eukaryotic translation initiation factor 4 gamma 2	Eif4g2	0	0	0	0	0	0	0	0	0	0	0	0	0	0	0	127414	244205	265480	0	0	0	0	0	0	0	0	0	41645.4	0	215149	0	0	0	0	0	0	0	0	0	0	0	0	0
P35282	P35282	1	1	1	Ras-related protein Rab-21	Rab21	0	0	0	0	0	0	0	0	0	110583	0	0	0	0	0	0	0	0	0	0	74145.3	0	0	0	225042	0	241595	0	0	0	0	0	0	0	0	0	122712	0	0	0	0	0	0
Q9JKY0	Q9JKY0	2	2	2	Cell differentiation protein RCD1 homolog	Rqcd1	0	0	0	0	0	0	0	0	0	0	0	0	0	0	0	111852	0	72268.7	0	91873.1	0	0	0	0	0	0	0	0	0	0	0	0	0	0	0	0	0	102978	343701	0	0	0	0
Q9CYI4	Q9CYI4	2	2	1	Putative RNA-binding protein Luc7-like 1	Luc7l	0	0	0	0	0	0	0	0	0	0	0	0	0	0	0	0	0	0	0	0	0	0	0	0	118109	0	85131.1	0	44707	0	0	0	0	0	0	0	0	0	0	0	0	0	0
O08528	O08528	5	3	3	Hexokinase-2	Hk2	0	0	0	0	0	0	0	0	0	0	0	0	0	0	0	0	0	0	0	0	0	0	0	0	0	0	96598.2	0	0	54573.2	0	0	0	0	0	0	0	0	0	0	0	0	0
REV__Q9QXZ0	REV__Q9QXZ0	2	2	2			0	0	0	314039	326353	331005	0	0	0	2.06783e+06	0	0	0	368776	0	647408	0	686042	2.84978e+06	63180.8	2.97055e+06	0	401900	0	6.39784e+06	0	5.69595e+06	3.13113e+06	1.46769e+06	819642	0	158890	363242	987964	1.76694e+06	984005	2.46761e+06	1.87253e+06	1.88164e+06	864452	0	407919	1.14738e+06
O70194	O70194	6	6	6	Eukaryotic translation initiation factor 3 subunit D	Eif3d	601615	592952	422717	0	0	56675.4	0	0	0	1.45279e+06	1.29333e+06	1.0048e+06	0	80675.7	0	927323	486733	622045	482379	491007	0	0	83544.2	113711	4.47383e+06	2.20046e+06	3.8325e+06	1.64954e+06	1.20777e+06	625192	0	51393.4	0	375114	0	0	0	602505	885624	0	72578.2	229310	416780
Q91YT0	Q91YT0	3	3	3	NADH dehydrogenase [ubiquinone] flavoprotein 1, mitochondrial	Ndufv1	253717	269686	333733	37597.2	54081.4	0	0	0	0	462863	384196	447956	98120.5	113716	234895	496827	404455	214631	199337	153196	227947	66023.8	93371.6	0	1.19242e+06	1.01434e+06	653837	624291	541460	274042	78884.1	92910.4	0	256091	0	119150	238278	599947	249074	165300	53959.6	85717.4	254155
Q64514	Q64514	6	6	6	Tripeptidyl-peptidase 2	Tpp2	75727.5	127300	0	0	0	0	0	0	0	272278	326069	386908	0	0	0	0	128431	76348.5	164232	278570	0	0	0	22968.3	2.36806e+06	2.14368e+06	2.63926e+06	273649	120861	274727	0	0	0	0	0	0	299352	139879	0	0	0	0	99528.2
Q7TPV4	Q7TPV4	3	3	3	Myb-binding protein 1A	Mybbp1a	173346	325906	336805	0	0	0	0	0	0	72184.6	129219	247098	66336.2	0	87716.6	71007	0	107365	502846	542777	692863	0	0	0	699518	814850	782042	399352	425434	168887	58240.7	0	0	140622	0	0	353473	702811	647753	0	0	0	242066
Q8BGB5	Q8BGB5	2	2	2	LIM domain-containing protein 2	Limd2	0	0	0	0	0	0	0	0	0	252872	329968	308741	0	0	33417.5	0	0	63219.5	0	0	0	0	0	0	2.43424e+06	2.21588e+06	2.24516e+06	0	0	0	0	0	0	0	0	0	0	159185	72578.3	0	0	0	131417
Q8BFQ4	Q8BFQ4	1	1	1	WD repeat-containing protein 82	Wdr82	268746	0	234935	0	0	0	0	0	0	385253	680856	350622	0	0	0	477401	0	423726	0	0	0	0	0	100669	1.14918e+06	0	1.97887e+06	284052	132113	243005	0	0	0	0	0	136884	0	0	0	0	0	0	267625
Q78XF5	Q78XF5	1	1	1	Oligosaccharyltransferase complex subunit OSTC	Ostc	249865	342048	165244	118022	97966.8	0	0	0	0	0	913520	0	256297	179014	306268	0	548417	0	0	0	0	77354.2	0	102078	1.28872e+06	0	0	0	0	0	0	0	93470.6	293067	0	119645	394897	0	0	134687	178007	0	258667
Q80XN0	Q80XN0	3	3	3	D-beta-hydroxybutyrate dehydrogenase, mitochondrial	Bdh1	327019	353690	327591	0	0	0	0	0	0	524435	252303	305472	0	191939	42262.3	233313	0	147480	131017	185381	0	0	0	0	1.13404e+06	357794	1.2047e+06	79324.3	114621	113953	0	0	0	174125	0	0	0	143614	0	0	0	0	171037
Q8R323	Q8R323	3	3	3	Replication factor C subunit 3	Rfc3	262651	85228.9	343531	0	0	0	0	0	0	196709	211212	263904	0	0	0	0	0	163099	109489	526289	261818	0	0	0	578700	752069	587798	126658	377867	259898	0	0	0	84764.9	0	0	322675	587207	223210	0	0	0	125523
Q9R1C7	Q9R1C7	2	2	2	Pre-mRNA-processing factor 40 homolog A	Prpf40a	0	114867	90136.7	0	0	0	273593	0	599689	54344.3	53971.2	79795.1	0	52702.7	68205.9	364323	273341	546267	128759	110146	163475	0	0	0	493552	971378	377742	0	50830.3	0	0	0	0	225835	171312	219845	88923	126727	130380	0	0	0	138771
Q8BH69	Q8BH69	1	1	1	Selenide, water dikinase 1	Sephs1	0	0	0	0	36793.1	0	0	0	0	110774	0	162377	0	0	0	263174	479470	295320	0	0	0	52281.8	0	0	1.29881e+06	930393	1.69166e+06	80673.6	0	87238.8	0	67220.6	0	0	0	0	0	0	0	0	0	0	0
P99029	P99029	3	3	3	Peroxiredoxin-5, mitochondrial	Prdx5	0	0	0	0	0	0	0	0	0	213119	276690	306231	63651	0	0	0	0	0	0	0	0	0	0	0	2.03399e+06	1.67283e+06	1.24232e+06	0	0	0	0	0	0	0	0	0	0	0	0	0	0	0	65913.5
Q8R146	Q8R146	2	2	2	Acylamino-acid-releasing enzyme	Apeh	0	0	0	0	0	0	0	0	0	0	479816	175864	0	0	0	0	0	127307	0	0	0	0	0	0	1.85807e+06	566034	2.18994e+06	119405	112238	137514	0	0	0	0	0	0	0	125714	0	0	0	0	0
P58389	P58389	2	2	2	Serine/threonine-protein phosphatase 2A activator	Ppp2r4	0	0	0	0	0	0	0	0	0	0	249814	214395	0	0	0	0	0	0	0	0	0	0	0	0	1.7616e+06	1.78337e+06	1.3503e+06	129701	0	162259	0	0	0	0	0	0	0	0	0	0	0	0	0
P43404	P43404	2	2	2	Tyrosine-protein kinase ZAP-70	Zap70	74764.6	211308	103265	0	0	0	0	0	0	0	141564	339446	0	41729.8	0	96893.1	0	0	175193	186870	206898	0	0	0	910167	363772	850828	118202	261813	75368.9	0	0	0	71584.3	66649.8	84039.5	204635	353988	242711	0	0	28166.4	69884.4
P13439	P13439	3	3	3	Uridine 5-monophosphate synthase;Orotate phosphoribosyltransferase;Orotidine 5-phosphate decarboxylase	Umps	71589.5	256298	207194	0	0	0	172524	0	0	295793	238995	261493	0	0	0	0	0	0	132815	116026	781532	0	0	0	0	0	0	93083.4	364046	0	0	0	0	0	0	246276	421066	527853	646024	0	0	0	0
Q921T2	Q921T2	2	2	2	Torsin-1A-interacting protein 1	Tor1aip1	97419.5	131795	328542	80136.6	0	0	0	0	0	0	102269	144888	0	0	261944	87810.9	0	0	174093	110244	0	0	0	0	357186	438508	484030	128250	160197	78742.8	0	91722.1	0	73187.3	0	104054	168571	322622	255551	0	104393	0	228272
Q9D7G0	Q9D7G0	5	5	3	Ribose-phosphate pyrophosphokinase 1	Prps1	0	0	0	0	0	0	95670.8	0	451033	334207	57009.9	62136.1	0	0	0	0	0	0	0	0	0	0	0	0	1.14276e+06	1.19593e+06	983388	0	56565	0	52660.7	0	0	0	0	109181	0	0	0	0	0	0	95353.4
O70152	O70152	2	2	2	Dolichol-phosphate mannosyltransferase	Dpm1	0	200064	0	0	0	0	0	0	0	140838	96708.6	191201	0	196318	0	523420	320144	556812	0	275047	164493	0	0	0	655526	738176	436878	0	0	0	0	0	0	0	0	0	0	0	0	0	74416.1	0	108232
O88543	O88543	1	1	1	COP9 signalosome complex subunit 3	Cops3	0	173402	115650	0	0	0	0	0	0	161145	113390	149251	0	0	0	525218	507142	556466	0	0	0	0	0	0	737025	0	909394	119357	178270	93542.3	0	0	0	0	0	0	0	0	0	0	0	0	147951
Q6A4J8	Q6A4J8	3	3	3	Ubiquitin carboxyl-terminal hydrolase 7	Usp7	0	0	71774.2	0	0	0	234529	0	0	221470	71777.5	0	0	0	0	295853	364062	380820	155585	174734	219615	0	49452.6	0	314107	0	435241	0	479412	78461.8	0	0	0	0	0	0	138866	273351	189651	0	0	0	185321
Q8CGA0	Q8CGA0	2	2	2	Protein phosphatase 1F	Ppm1f	0	0	0	0	0	1.18134e+06	0	0	876891	0	0	0	0	0	859156	0	0	338226	0	0	0	0	0	0	0	0	0	0	0	360851	0	0	0	0	0	0	0	0	430859	0	0	0	0
Q61074	Q61074	2	2	2	Protein phosphatase 1G	Ppm1g	0	0	0	0	0	0	0	0	0	0	63424	0	0	0	0	1.06381e+06	0	1.38907e+06	0	0	0	0	0	0	253789	540908	319532	0	0	0	0	0	0	0	0	0	0	0	0	0	0	0	0
P63094;Q6R0H7	P63094;Q6R0H7	2;2	1;1	1;1	Guanine nucleotide-binding protein G(s) subunit alpha isoforms short;Guanine nucleotide-binding protein G(s) subunit alpha isoforms XLas	Gnas	100239	95584.1	137703	0	0	0	0	0	0	209700	115417	142048	0	76942.4	0	115720	0	106184	130003	0	0	0	0	0	310652	255162	397098	141802	0	54785.7	0	0	0	0	0	0	0	363425	199510	0	0	0	0
Q7M6Y3	Q7M6Y3	1	1	1	Phosphatidylinositol-binding clathrin assembly protein	Picalm	230559	0	0	0	0	0	0	0	0	122901	234966	139978	0	0	0	252532	469081	256055	0	0	0	0	0	0	429925	0	991244	0	76016.8	0	0	0	0	0	0	0	0	0	0	0	0	0	0
P50518	P50518	1	1	1	V-type proton ATPase subunit E 1	Atp6v1e1	0	0	0	0	0	0	0	0	0	106745	214564	186529	0	0	0	262773	246962	315092	0	0	0	0	0	0	496398	0	724330	0	0	0	0	0	0	0	0	0	0	0	0	0	0	0	0
Q99JW4	Q99JW4	1	1	1	LIM and senescent cell antigen-like-containing domain protein 1	Lims1	105569	89215.4	77008.7	0	0	0	0	0	0	91039	77959.9	107070	0	0	0	79727.3	0	0	118091	0	0	0	0	0	462529	481117	342688	110802	0	90265.7	0	0	0	52710.4	0	0	0	0	0	0	0	0	106548
P16627	P16627	9	5	1	Heat shock 70 kDa protein 1-like	Hspa1l	0	0	0	0	73561.5	59433.5	0	0	0	0	0	0	0	0	0	563437	661650	564622	264472	0	0	0	0	0	0	0	0	0	48959.9	0	0	0	0	0	0	0	0	0	0	0	0	0	0
Q9Z1Z0	Q9Z1Z0	3	3	3	General vesicular transport factor p115	Uso1	0	0	0	0	0	0	0	0	0	138611	55817.2	58925.2	0	0	0	208785	475306	147508	0	0	0	0	0	0	141475	257659	176567	52314.4	0	0	0	0	0	0	0	0	85083.1	0	81529.3	0	0	0	0
CON__Q3KNV1;CON__P08729;Q9DCV7;CON__Q9DCV7	CON__Q3KNV1;CON__P08729;Q9DCV7;CON__Q9DCV7	9;9;7;7	1;1;0;0	1;1;0;0	Keratin, type II cytoskeletal 7	Krt7	0	0	0	230873	276626	212962	0	0	0	0	0	0	70400.7	59062.4	0	0	0	0	0	0	0	118007	118132	123040	0	0	0	156415	189677	116085	0	96984	125888	0	0	0	0	0	0	0	0	0	0
Q9EP69	Q9EP69	2	2	2	Phosphatidylinositide phosphatase SAC1	Sacm1l	0	0	0	0	0	0	0	0	0	106649	0	55557.5	0	22048.6	0	129649	0	0	0	0	0	0	0	0	298231	107123	989907	94110.7	0	0	0	0	0	0	0	0	0	0	0	0	0	0	0
Q9JLR9	Q9JLR9	1	1	1	HIG1 domain family member 1A, mitochondrial	Higd1a	195663	139415	0	0	0	0	0	0	0	0	127739	0	139556	0	103707	0	0	0	0	0	0	0	0	0	0	0	318934	0	0	0	0	0	0	123080	0	0	185868	0	0	0	0	135568	291424
Q91VH6	Q91VH6	2	2	2	Protein MEMO1	Memo1	0	0	0	0	0	0	0	0	0	206611	264389	87265.2	0	0	0	0	0	0	0	0	0	0	0	0	709579	0	319148	0	0	54681.2	0	0	0	0	0	0	0	0	0	0	0	0	47533
O55022	O55022	1	1	1	Membrane-associated progesterone receptor component 1	Pgrmc1	0	122987	0	0	0	0	0	0	0	0	340126	213338	0	0	0	242752	0	167029	0	0	0	0	0	0	0	0	348438	0	0	0	0	0	0	0	0	0	0	0	0	0	0	0	0
Q8VBW6	Q8VBW6	2	2	2	NEDD8-activating enzyme E1 regulatory subunit	Nae1	0	0	0	0	0	0	0	0	0	0	48207.5	0	0	0	0	0	0	0	0	0	0	0	0	0	385788	451310	343784	0	68309.3	0	0	0	0	0	0	0	0	0	0	0	0	0	0
Q3UYV9	Q3UYV9	2	2	2	Nuclear cap-binding protein subunit 1	Ncbp1	0	0	0	0	0	0	0	0	0	77785	0	57363.5	0	0	0	0	217968	194990	0	0	0	0	0	0	191428	307706	167416	0	0	0	0	0	0	0	0	0	0	0	0	0	0	0	36764.5
Q9JMH6	Q9JMH6	2	2	2	Thioredoxin reductase 1, cytoplasmic	Txnrd1	0	0	0	0	0	0	0	0	0	109058	121140	0	0	0	0	0	0	0	0	0	0	0	0	0	363841	312237	235304	70773.5	38141.7	0	0	0	0	0	0	0	0	0	0	0	0	0	0
P63024;P63044	P63024;P63044	1;1	1;1	1;1	Vesicle-associated membrane protein 3;Vesicle-associated membrane protein 2	Vamp3;Vamp2	69317.5	80061.1	98125.4	0	0	0	0	0	0	0	0	0	0	71836.5	0	0	0	111634	0	0	0	0	0	0	252986	0	189234	0	0	0	0	0	0	0	0	0	0	0	0	0	0	0	138759
CON__ENSEMBL:ENSBTAP00000038253;CON__REFSEQ:XP_932229	CON__ENSEMBL:ENSBTAP00000038253	15;1	1;0	1;0			0	0	0	0	0	0	0	0	0	0	0	0	0	0	0	178632	263236	177805	0	0	0	0	0	0	0	0	0	0	71118.4	25593.6	0	0	0	0	0	0	0	0	0	0	0	0	0
Q8BK63	Q8BK63	1	1	1	Casein kinase I isoform alpha	Csnk1a1	0	0	0	0	0	0	0	0	0	0	161589	0	0	0	0	0	0	164953	0	0	0	0	0	0	0	0	0	198390	0	0	0	0	0	0	0	0	0	0	140479	0	0	0	0
Q80Z24	Q80Z24	1	1	1	Neuronal growth regulator 1	Negr1	0	0	0	0	0	0	0	0	2.00886e+06	0	0	0	0	0	0	0	0	0	4.35715e+06	0	0	0	0	0	0	0	8.96385e+06	0	0	1.78601e+06	0	0	0	0	0	2.0037e+06	0	0	0	0	0	0	0
Q64737	Q64737	5	5	5	Trifunctional purine biosynthetic protein adenosine-3;Phosphoribosylamine--glycine ligase;Phosphoribosylformylglycinamidine cyclo-ligase;Phosphoribosylglycinamide formyltransferase	Gart	198430	382623	0	0	0	0	0	0	0	1.09717e+06	550144	389054	0	0	0	459361	321182	333794	341401	155236	179973	0	0	0	1.9554e+06	2.80424e+06	3.09099e+06	723799	321096	307013	0	0	0	0	0	0	213712	197795	218233	0	38412.1	0	332492
Q922F4	Q922F4	11	1	1	Tubulin beta-6 chain	Tubb6	0	0	108538	0	0	0	0	0	760466	1.40719e+06	0	247115	0	0	0	0	0	0	0	0	0	0	0	0	5.51984e+06	0	929220	0	0	0	0	0	0	0	0	0	161574	0	0	0	0	0	0
Q9CXI5	Q9CXI5	3	3	3	Mesencephalic astrocyte-derived neurotrophic factor	Manf	0	146612	0	0	0	0	0	0	0	488406	438509	568913	0	0	0	54364.7	0	275448	138169	0	0	0	0	0	2.34044e+06	1.40151e+06	2.8415e+06	0	0	0	0	0	0	0	0	0	0	0	0	0	25666.3	0	0
Q00422	Q00422	1	1	1	GA-binding protein alpha chain	Gabpa	0	0	1.6897e+06	0	0	329207	0	0	0	0	0	2.06735e+06	0	0	0	0	0	0	0	0	1.58398e+06	0	0	0	0	0	0	0	0	2.82951e+06	0	0	0	0	0	0	0	0	0	0	0	0	0
Q99JR1;Q91V61	Q99JR1	3;1	3;1	3;1	Sideroflexin-1	Sfxn1	278155	204408	0	0	0	0	0	0	0	371269	317667	393891	47565.3	121388	83867.1	0	0	0	191602	0	0	68248	0	0	1.15971e+06	1.4071e+06	1.16653e+06	278780	324365	94313.2	0	0	50223.1	133957	87657.7	63470.1	0	77140.3	0	0	0	0	204084
Q99J09	Q99J09	2	2	2	Methylosome protein 50	Wdr77	116184	95966	161662	0	0	0	0	0	0	216831	160179	225158	0	0	0	128422	0	129024	170011	166503	0	0	0	80133.9	1.51865e+06	662443	565909	224456	280026	447072	103885	0	189552	321373	0	173922	171537	432017	0	91135.5	74020.5	0	135952
P43247	P43247	4	4	4	DNA mismatch repair protein Msh2	Msh2	68319.3	85554	95443	0	0	0	0	0	0	76729.9	170969	158818	0	0	0	0	0	0	0	164048	0	0	0	0	1.22193e+06	972592	2.15222e+06	121728	171029	0	0	0	41006.6	0	0	56868.4	0	0	833504	0	0	0	75704.9
Q62523	Q62523	3	3	3	Zyxin	Zyx	0	63961.7	0	0	0	0	0	0	0	75077	133465	0	0	0	0	679006	431601	902371	0	74747.8	0	0	0	0	627314	742393	571929	0	133795	32231	0	0	0	67120	0	243305	111969	382374	0	0	0	0	79134.3
P37913	P37913	3	3	3	DNA ligase 1	Lig1	72975.3	0	0	0	0	0	0	0	0	75226.7	55417.2	71757.2	0	0	0	0	0	0	0	0	0	0	0	0	1.20895e+06	1.48544e+06	1.37403e+06	197860	423609	58512.6	0	0	0	0	0	0	153890	132079	0	0	0	0	176474
Q9D662	Q9D662	2	2	2	Protein transport protein Sec23B	Sec23b	68993.3	0	0	0	0	0	0	0	0	301281	0	105913	0	0	0	0	0	0	129282	0	208236	0	0	0	865020	501166	894236	0	178915	76933.4	0	0	0	0	0	0	114710	0	170827	0	0	0	0
P63085;Q6P5G0;Q61532	P63085	3;1;1	3;1;1	2;0;0	Mitogen-activated protein kinase 1	Mapk1	0	0	0	0	0	0	0	0	0	127636	142916	0	88326.3	29234.8	0	0	0	0	0	0	0	0	0	91725.2	753144	1.17686e+06	992227	0	90129.6	0	0	51969.1	0	59807.6	0	0	0	0	0	0	0	0	0
Q00612	Q00612	2	2	2	Glucose-6-phosphate 1-dehydrogenase X	G6pdx	0	63007.7	0	0	0	0	0	0	0	103254	112636	124873	0	0	0	0	0	0	0	0	0	0	0	0	820153	764038	636288	206340	163663	102443	0	0	0	0	0	56169.5	0	0	0	0	0	0	0
Q99J36	Q99J36	2	2	2	THUMP domain-containing protein 1	Thumpd1	0	0	0	0	0	0	0	0	0	80552.7	154021	0	0	0	0	0	0	0	0	0	0	0	0	0	1.10324e+06	0	1.5129e+06	172172	0	0	0	0	0	0	0	0	0	0	0	0	0	0	0
Q8CAY6	Q8CAY6	3	3	3	Acetyl-CoA acetyltransferase, cytosolic	Acat2	0	0	0	0	0	0	0	0	0	151164	119277	184284	0	0	0	164941	194815	0	0	75879.1	0	0	0	0	529696	700371	516167	0	42877.3	0	0	0	0	0	0	0	0	129682	0	0	0	0	0
CON__Q1RMN8	CON__Q1RMN8	1	1	1			278265	0	0	0	0	0	0	0	0	0	0	150740	230357	0	334187	285333	0	0	0	0	0	0	0	0	0	0	1.09877e+06	275006	0	0	0	0	0	0	0	0	0	0	0	0	0	0	0
Q8BHD7	Q8BHD7	2	1	1	Polypyrimidine tract-binding protein 3	Ptbp3	68493.6	0	85556.5	0	0	0	0	0	0	77122.3	84763.9	0	0	0	0	163179	148865	0	0	0	0	0	0	53073	473125	590409	482920	0	0	0	0	0	0	55690.6	0	87117.1	0	0	0	0	0	0	67856.6
Q6P5D8	Q6P5D8	3	3	3	Structural maintenance of chromosomes flexible hinge domain-containing protein 1	Smchd1	0	0	0	0	0	0	0	0	0	0	0	0	0	0	0	41965.9	0	0	0	0	0	0	0	0	563456	508385	611581	0	105498	0	0	0	0	63991.4	0	46126.1	0	0	131630	0	0	0	112420
P11798;Q6PHZ2;Q923T9;P28652	P11798;Q6PHZ2;Q923T9;P28652	1;1;1;1	1;1;1;1	1;1;1;1	Calcium/calmodulin-dependent protein kinase type II subunit alpha;Calcium/calmodulin-dependent protein kinase type II subunit delta;Calcium/calmodulin-dependent protein kinase type II subunit gamma;Calcium/calmodulin-dependent protein kinase type II subunit beta	Camk2a;Camk2d;Camk2g;Camk2b	0	144426	0	0	0	0	0	0	0	0	229571	254923	0	128828	0	0	0	224962	0	0	0	0	0	0	0	0	932564	0	263791	0	0	0	0	0	0	0	0	0	0	0	0	0	0
Q9D0F3	Q9D0F3	1	1	1	Protein ERGIC-53	Lman1	95347.4	75371.9	141500	0	0	0	0	0	0	118782	82510.7	136757	0	0	0	74394	0	0	0	0	0	0	0	0	266259	0	0	115777	141788	151862	0	0	0	0	0	0	129427	73318.3	0	57387	0	0	98039.7
Q9WU84	Q9WU84	1	1	1	Copper chaperone for superoxide dismutase	Ccs	78220.1	0	0	0	0	0	0	0	0	0	75398.9	0	0	0	0	0	0	79451.1	0	160196	0	0	0	0	423039	450068	325908	0	45877.2	0	0	0	0	0	0	0	0	62820.8	0	0	0	0	0
Q9Z2L7	Q9Z2L7	2	2	2	Cytokine receptor-like factor 3	Crlf3	0	0	0	0	0	0	0	0	0	26042.8	0	97876.8	0	0	0	0	0	0	0	25972.2	388724	0	0	0	119819	381596	436252	0	0	0	0	0	0	0	0	0	0	92167.5	0	0	0	0	0
Q8C0I1	Q8C0I1	1	1	1	Alkyldihydroxyacetonephosphate synthase, peroxisomal	Agps	161949	0	0	0	0	0	0	0	0	0	0	0	0	0	0	0	0	0	0	0	0	0	0	0	520547	0	806508	0	0	0	0	0	0	0	0	0	0	0	0	0	0	0	0
P37040	P37040	2	2	2	NADPH--cytochrome P450 reductase	Por	0	0	0	0	0	0	0	0	0	0	0	95166.1	0	0	0	0	0	0	0	0	0	0	0	0	370836	761009	251060	0	0	0	0	0	0	0	0	0	0	0	0	0	0	0	0
Q571I9	Q571I9	1	1	1	Aldehyde dehydrogenase family 16 member A1	Aldh16a1	0	0	64807.1	0	0	0	0	0	0	0	73017.7	0	0	0	0	0	0	0	0	0	0	0	0	0	185527	398506	234579	71169.8	116827	0	0	0	0	0	0	0	147163	0	0	0	0	0	0
Q61024	Q61024	1	1	1	Asparagine synthetase [glutamine-hydrolyzing]	Asns	0	0	0	0	0	0	0	0	0	0	107806	0	0	0	0	434250	0	593984	0	0	0	0	0	0	0	0	0	0	0	0	0	0	0	0	0	0	0	0	0	0	0	0	0
Q9CXL3	Q9CXL3	1	1	1	Uncharacterized protein C7orf50 homolog		0	0	0	0	0	0	0	0	0	70568.8	0	0	0	0	0	0	0	0	155198	0	280655	0	0	0	88961.9	0	157553	57744.4	0	0	0	0	0	0	0	0	138587	0	142706	0	0	0	0
Q91W90	Q91W90	1	1	1	Thioredoxin domain-containing protein 5	Txndc5	0	39855.2	0	0	0	0	0	0	0	64806.7	61529.1	56318.5	0	0	0	0	0	0	67691.5	0	0	0	0	0	195163	0	259898	119346	41801.1	0	0	0	0	0	0	0	0	154581	0	0	0	0	0
P27612	P27612	1	1	1	Phospholipase A-2-activating protein	Plaa	0	0	0	0	0	0	0	0	0	61939.6	0	0	0	0	0	39137.7	0	0	0	0	0	0	0	0	240517	261003	294796	65670.2	66314	0	0	0	0	0	0	0	0	0	0	0	0	0	0
O70370	O70370	1	1	1	Cathepsin S	Ctss	0	0	0	0	0	0	0	0	0	0	85317.8	152130	0	0	0	0	0	0	0	0	0	0	0	0	420557	0	335600	0	0	0	0	0	0	0	0	0	0	0	0	0	0	0	0
Q99MI6;Q8BWF2	Q99MI6;Q8BWF2	2;2	2;2	2;2	GTPase IMAP family member 3;GTPase IMAP family member 5	Gimap3;Gimap5	0	0	0	0	0	0	0	0	0	143966	0	0	0	0	0	203853	0	0	0	0	0	0	0	0	385556	0	0	192965	0	0	0	0	0	0	0	0	0	0	0	0	0	0	0
Q05CL8	Q05CL8	2	2	2	La-related protein 7	Larp7	0	0	0	0	0	0	0	0	0	0	35714.7	0	0	0	0	0	0	0	0	0	0	0	0	0	138069	240818	144758	60211.8	0	0	0	0	0	0	0	0	0	0	0	0	0	0	0
Q9D1M0	Q9D1M0	1	1	1	Protein SEC13 homolog	Sec13	0	0	101831	0	0	0	0	0	0	0	0	0	0	0	0	0	0	0	0	0	0	0	0	0	0	0	278870	0	0	235837	0	0	0	0	0	0	0	0	0	0	0	0	0
Q9WV80	Q9WV80	3	1	1	Sorting nexin-1	Snx1	0	0	0	0	0	0	0	0	0	0	0	0	0	0	0	0	0	0	0	73983.3	0	0	0	0	126840	185121	144559	0	0	0	0	0	0	0	0	0	0	0	0	0	0	0	27766.4
Q9CWK8	Q9CWK8	3	3	1	Sorting nexin-2	Snx2	0	0	0	0	0	0	0	0	0	0	0	0	0	0	0	0	0	0	96766.2	0	0	0	0	0	0	0	366613	0	0	0	0	0	0	0	0	0	0	0	0	0	0	0	0
CON__P19012;CON__Q99456	CON__P19012	16;3	2;0	1;0			0	0	0	0	0	0	0	0	0	0	63389.5	0	0	0	0	0	0	0	105536	0	0	0	0	0	0	0	121176	0	63549.8	26665.8	0	0	0	0	0	0	0	0	0	0	0	0	0
Q05920	Q05920	65	65	65	Pyruvate carboxylase, mitochondrial	Pc	9.98669e+08	1.07301e+09	9.70054e+08	1.32888e+08	1.48152e+08	1.48385e+08	4.87106e+08	6.39264e+08	6.0856e+08	1.14e+09	1.19084e+09	1.14283e+09	2.78789e+08	3.09025e+08	3.04886e+08	5.90541e+08	5.89691e+08	6.46415e+08	8.03866e+08	8.3335e+08	9.17252e+08	2.50711e+08	2.93814e+08	2.80926e+08	1.65673e+09	1.58644e+09	2.06114e+09	1.25349e+09	1.26032e+09	1.22373e+09	2.51349e+08	2.97841e+08	2.93403e+08	5.46554e+08	4.58524e+08	5.63189e+08	8.78297e+08	9.87337e+08	9.14715e+08	2.17229e+08	2.3195e+08	2.52273e+08	8.00257e+08
P63017;P17156	P63017	39;11	39;11	34;7	Heat shock cognate 71 kDa protein	Hspa8	2.90466e+08	2.64391e+08	2.87548e+08	8.75695e+07	9.60956e+07	8.89775e+07	1.22649e+08	1.63011e+08	1.4118e+08	3.13794e+08	3.18012e+08	3.19025e+08	1.17108e+08	1.15306e+08	1.20657e+08	1.64637e+08	1.76893e+08	1.70407e+08	2.47521e+08	2.34626e+08	2.3942e+08	9.42431e+07	8.50256e+07	9.44087e+07	4.50509e+08	4.76599e+08	4.99828e+08	3.09421e+08	3.19594e+08	3.07109e+08	9.7283e+07	1.03612e+08	1.11193e+08	1.0265e+08	9.36873e+07	1.05849e+08	2.67797e+08	2.56116e+08	2.55551e+08	1.16142e+08	9.42451e+07	1.26987e+08	1.56375e+08
CON__P02769	CON__P02769	71	71	62			1.6964e+07	1.99042e+07	1.7543e+07	2.47258e+07	2.96332e+07	2.7646e+07	5.11611e+06	5.52427e+06	3.66816e+06	3.06742e+07	3.13106e+07	2.88303e+07	6.36109e+09	6.80618e+09	7.01385e+09	9.52069e+06	1.0398e+07	1.0712e+07	1.09046e+07	1.26251e+07	1.19558e+07	2.14372e+07	2.14518e+07	2.20788e+07	1.75892e+08	2.11707e+08	2.2268e+08	6.53057e+07	6.6909e+07	6.30415e+07	1.1956e+07	1.36924e+07	1.70298e+07	1.0014e+07	9.24695e+06	1.02067e+07	1.44653e+07	1.44156e+07	1.23463e+07	2.81897e+07	2.80438e+07	2.88261e+07	1.3486e+07
P56480	P56480	27	27	27	ATP synthase subunit beta, mitochondrial	Atp5b	1.7259e+08	1.94598e+08	1.47416e+08	3.26098e+07	3.00869e+07	3.46672e+07	6.24941e+07	5.39156e+07	6.86234e+07	2.34103e+08	2.59857e+08	2.19843e+08	1.0057e+08	1.12855e+08	1.09306e+08	1.85217e+08	1.62666e+08	1.97923e+08	1.22273e+08	1.34206e+08	1.32145e+08	5.9218e+07	5.62185e+07	6.36478e+07	5.11472e+08	4.6201e+08	6.70845e+08	2.06293e+08	1.66188e+08	2.0241e+08	6.95382e+07	8.09255e+07	7.93523e+07	1.01683e+08	6.27538e+07	9.38236e+07	1.4415e+08	1.19711e+08	1.27937e+08	7.53241e+07	7.6687e+07	8.38901e+07	1.38447e+08
P20029	P20029	37	35	35	78 kDa glucose-regulated protein	Hspa5	3.27043e+07	3.20526e+07	2.95893e+07	1.69902e+07	1.69689e+07	1.6533e+07	2.26977e+07	2.41485e+07	2.26693e+07	5.0772e+07	4.64465e+07	4.64861e+07	2.34361e+07	2.29165e+07	1.98294e+07	4.82516e+07	4.67801e+07	5.05321e+07	2.64136e+07	2.8685e+07	2.60319e+07	1.74508e+07	1.96757e+07	1.87274e+07	1.15426e+08	1.09616e+08	1.22618e+08	3.83489e+07	3.30525e+07	3.94362e+07	1.72598e+07	2.00668e+07	1.93931e+07	2.4829e+07	2.1363e+07	2.34031e+07	2.75344e+07	2.33577e+07	2.61383e+07	2.09839e+07	2.32838e+07	2.30322e+07	3.25774e+07
P17182	P17182	29	29	22	Alpha-enolase	Eno1	4.95331e+07	5.43561e+07	5.04339e+07	8.02966e+06	7.55162e+06	8.25168e+06	1.40844e+07	9.55014e+06	1.06393e+07	1.71776e+08	1.75444e+08	1.63699e+08	1.11402e+07	1.31421e+07	1.1884e+07	1.93964e+07	2.56172e+07	2.03147e+07	8.20955e+07	8.07311e+07	6.26766e+07	1.84499e+07	1.73866e+07	2.01975e+07	7.1582e+08	6.75286e+08	8.47995e+08	1.17548e+08	1.19095e+08	1.08263e+08	1.23024e+07	1.29309e+07	1.17522e+07	3.3413e+07	3.25674e+07	3.98009e+07	8.02203e+07	6.47157e+07	6.62737e+07	3.2147e+07	2.71865e+07	2.86321e+07	3.48904e+07
Q03265	Q03265	31	31	31	ATP synthase subunit alpha, mitochondrial	Atp5a1	1.05197e+08	1.13416e+08	1.05975e+08	1.66667e+07	1.72517e+07	1.77663e+07	4.58044e+07	3.24376e+07	3.27524e+07	1.3311e+08	1.39408e+08	1.2609e+08	6.28034e+07	7.1241e+07	6.22143e+07	1.02083e+08	9.02131e+07	1.03883e+08	1.0031e+08	1.00498e+08	7.19001e+07	3.45534e+07	3.84177e+07	3.62076e+07	2.97939e+08	2.72508e+08	3.55241e+08	1.29088e+08	1.33718e+08	1.36925e+08	3.04195e+07	3.38785e+07	3.98967e+07	6.25621e+07	5.27993e+07	6.14883e+07	1.17304e+08	9.7497e+07	9.39449e+07	3.81281e+07	4.43263e+07	4.10044e+07	8.33972e+07
P10126;P62631	P10126	21;9	21;9	21;9	Elongation factor 1-alpha 1	Eef1a1	6.61302e+07	8.21424e+07	7.02803e+07	1.42235e+07	1.51696e+07	1.47849e+07	2.46012e+07	4.26304e+07	3.1884e+07	1.31272e+08	1.37763e+08	1.21403e+08	3.95341e+07	4.66274e+07	4.50475e+07	9.98708e+07	1.19527e+08	1.10069e+08	6.60873e+07	7.7201e+07	8.45846e+07	1.9682e+07	1.98354e+07	2.28659e+07	4.44451e+08	4.2471e+08	5.85365e+08	1.00623e+08	1.18613e+08	1.04675e+08	2.05125e+07	2.10685e+07	2.54084e+07	4.14948e+07	2.67386e+07	3.76833e+07	7.30936e+07	9.61038e+07	8.08631e+07	1.60921e+07	2.34703e+07	2.50721e+07	6.30835e+07
P52480;P53657	P52480	35;1	35;1	35;1	Pyruvate kinase isozymes M1/M2	Pkm	4.4108e+07	5.47408e+07	3.90802e+07	3.53546e+06	4.22828e+06	4.51373e+06	9.6871e+06	1.18389e+06	6.13228e+06	1.40348e+08	1.51575e+08	1.41048e+08	6.63139e+06	7.52573e+06	6.54977e+06	5.78295e+07	5.76274e+07	7.01086e+07	6.9268e+07	7.37763e+07	6.6567e+07	7.89443e+06	9.79164e+06	1.1153e+07	7.36611e+08	7.39431e+08	9.72984e+08	1.01552e+08	1.0464e+08	1.05835e+08	5.00248e+06	5.39064e+06	7.61561e+06	2.95351e+07	2.18706e+07	2.55327e+07	6.93456e+07	5.34881e+07	5.85606e+07	1.15836e+07	1.1637e+07	1.21645e+07	4.17504e+07
P68134;P68033;P62737;P63268	P68134;P68033;P62737;P63268	26;24;23;21	12;10;10;8	12;10;10;8	Actin, alpha skeletal muscle;Actin, alpha cardiac muscle 1;Actin, aortic smooth muscle;Actin, gamma-enteric smooth muscle	Acta1;Actc1;Acta2;Actg2	4.13777e+07	3.92306e+07	3.63061e+07	1.27357e+07	1.44859e+07	1.35049e+07	1.19212e+07	2.10991e+07	2.45058e+07	8.9565e+07	1.0174e+08	9.06593e+07	1.36908e+08	1.41414e+08	1.35658e+08	2.77606e+07	1.75003e+07	3.09984e+07	2.03545e+07	1.83655e+07	2.59723e+07	1.12658e+07	1.33463e+07	1.20218e+07	2.1582e+08	1.43808e+08	2.10085e+08	6.50132e+07	4.46397e+07	7.45884e+07	8.09471e+06	9.02933e+06	9.76806e+06	8.8946e+06	6.34318e+06	9.37308e+06	4.56925e+07	2.60189e+07	4.42293e+07	1.59062e+07	2.10168e+07	1.92309e+07	2.62132e+07
CON__P02768-1;CON__Q3SZ57	CON__P02768-1	39;1	32;0	30;0			8.45898e+06	8.22049e+06	7.83808e+06	4.51647e+06	5.66344e+06	4.5985e+06	5.89767e+06	5.27106e+06	7.59766e+06	7.23795e+06	7.17142e+06	7.6434e+06	1.32314e+07	1.04058e+07	1.06135e+07	9.80533e+06	9.65023e+06	1.11476e+07	7.55899e+06	9.41575e+06	8.48237e+06	8.83379e+06	9.87379e+06	9.61193e+06	1.85053e+07	1.51656e+07	1.71102e+07	7.94989e+06	8.47149e+06	7.99555e+06	1.29094e+07	1.42896e+07	1.75983e+07	1.27519e+07	1.11525e+07	1.09801e+07	2.36747e+08	2.31436e+08	1.91578e+08	1.19341e+07	1.2513e+07	1.1341e+07	5.44253e+08
P38647	P38647	36	36	36	Stress-70 protein, mitochondrial	Hspa9	5.95118e+07	6.82904e+07	6.00934e+07	1.16156e+07	1.21183e+07	1.36436e+07	2.22668e+07	1.25409e+07	1.37451e+07	6.97801e+07	7.3858e+07	7.35748e+07	2.65029e+07	2.99237e+07	2.75775e+07	4.47261e+07	4.3858e+07	4.92716e+07	5.10472e+07	5.22131e+07	5.40487e+07	1.60578e+07	1.60471e+07	1.81776e+07	9.18002e+07	9.10522e+07	9.7788e+07	6.07661e+07	5.4174e+07	6.45148e+07	1.59588e+07	1.8469e+07	1.7979e+07	2.3059e+07	1.84534e+07	2.26543e+07	5.65438e+07	4.85833e+07	5.33785e+07	1.78075e+07	1.85584e+07	2.12994e+07	3.16136e+07
P16858;Q64467	P16858	16;2	16;2	16;2	Glyceraldehyde-3-phosphate dehydrogenase	Gapdh	1.06852e+08	1.17433e+08	1.00918e+08	1.0005e+07	1.03691e+07	9.09725e+06	3.58189e+07	4.98095e+07	5.19341e+07	1.47346e+08	1.62265e+08	1.51836e+08	6.87511e+07	7.33173e+07	7.02087e+07	1.18443e+08	1.12986e+08	1.50726e+08	8.88164e+07	1.02872e+08	8.7312e+07	2.50989e+07	2.49374e+07	2.87393e+07	7.4037e+08	6.25949e+08	9.04968e+08	1.26469e+08	1.16935e+08	1.21496e+08	2.67327e+07	2.86629e+07	3.21059e+07	6.64975e+07	3.9969e+07	6.37071e+07	9.21739e+07	1.11019e+08	1.02011e+08	2.68234e+07	3.27445e+07	3.36448e+07	8.05415e+07
P11499	P11499	47	47	28	Heat shock protein HSP 90-beta	Hsp90ab1	4.1563e+07	4.71979e+07	3.85661e+07	4.58453e+06	5.14291e+06	4.95555e+06	1.09791e+07	6.2635e+06	1.21426e+07	7.33922e+07	7.24134e+07	7.05207e+07	1.01943e+07	1.08753e+07	1.13402e+07	4.09503e+07	4.04867e+07	5.26082e+07	4.68569e+07	5.22058e+07	5.34773e+07	8.33705e+06	8.58908e+06	8.96751e+06	1.86635e+08	1.67351e+08	2.50021e+08	6.37524e+07	6.0599e+07	5.59011e+07	6.94125e+06	9.53217e+06	8.897e+06	1.24315e+07	1.03735e+07	1.43764e+07	5.10812e+07	4.89087e+07	4.9469e+07	8.60997e+06	1.06149e+07	1.03204e+07	2.62923e+07
P62806	P62806	10	10	10	Histone H4	Hist1h4a	3.28384e+07	3.53676e+07	3.58003e+07	2.80028e+07	2.81569e+07	3.02596e+07	8.06647e+07	1.02103e+08	1.12205e+08	3.64389e+07	3.53147e+07	3.08311e+07	5.45008e+07	5.97874e+07	5.78075e+07	8.00055e+07	1.01467e+08	9.8586e+07	1.6536e+07	1.87142e+07	1.57328e+07	6.34013e+07	8.44437e+07	6.08467e+07	3.76225e+08	4.81608e+08	4.58184e+08	1.34713e+07	1.54135e+07	1.19737e+07	3.01344e+07	3.5913e+07	3.60838e+07	9.64013e+07	1.00822e+08	9.5316e+07	3.4173e+07	3.35263e+07	3.23346e+07	5.15524e+07	6.71563e+07	6.11448e+07	1.58146e+08
P63038	P63038	35	35	35	60 kDa heat shock protein, mitochondrial	Hspd1	3.49799e+07	4.43358e+07	3.8239e+07	4.26576e+06	5.80677e+06	5.16668e+06	2.07026e+07	3.06371e+07	2.6089e+07	5.40792e+07	5.16232e+07	5.29326e+07	1.49812e+07	1.88494e+07	1.88442e+07	5.83009e+07	6.3186e+07	8.28454e+07	3.80439e+07	5.21985e+07	5.05352e+07	9.07646e+06	8.61247e+06	1.17589e+07	1.50916e+08	1.55655e+08	2.06897e+08	4.9978e+07	4.61971e+07	4.66427e+07	8.76364e+06	1.21962e+07	1.21569e+07	1.6631e+07	1.26333e+07	1.91748e+07	5.48382e+07	5.34956e+07	6.10363e+07	1.06564e+07	1.23413e+07	1.39718e+07	2.14133e+07
P27773	P27773	29	29	29	Protein disulfide-isomerase A3	Pdia3	2.4772e+07	2.65044e+07	2.60073e+07	6.09837e+06	6.96203e+06	7.98151e+06	9.459e+06	2.64345e+06	4.38235e+06	4.89732e+07	4.87125e+07	4.9938e+07	1.22748e+07	1.36166e+07	1.47071e+07	2.12672e+07	2.32209e+07	2.28258e+07	2.58821e+07	2.86251e+07	2.12608e+07	1.2437e+07	1.38027e+07	1.49881e+07	1.64432e+08	1.9174e+08	2.16859e+08	3.81236e+07	4.50143e+07	3.39683e+07	1.15314e+07	1.28992e+07	1.32836e+07	1.55223e+07	1.54216e+07	2.01039e+07	2.7529e+07	3.1922e+07	2.40983e+07	1.71813e+07	1.83936e+07	2.16689e+07	2.2971e+07
P05064	P05064	29	29	28	Fructose-bisphosphate aldolase A	Aldoa	2.52571e+07	2.84394e+07	2.668e+07	3.43376e+06	5.01222e+06	4.43443e+06	7.74474e+06	4.73886e+06	6.75671e+06	9.04545e+07	9.6687e+07	9.60196e+07	1.20323e+07	1.41173e+07	1.14795e+07	1.66654e+07	1.6791e+07	1.85351e+07	4.93719e+07	4.90553e+07	5.44215e+07	6.58101e+06	8.3799e+06	8.85524e+06	3.86664e+08	4.5221e+08	4.60746e+08	5.48089e+07	5.46918e+07	5.3896e+07	4.47778e+06	5.56681e+06	6.11954e+06	1.81512e+07	1.8733e+07	1.88605e+07	4.66002e+07	4.25337e+07	4.52528e+07	1.2154e+07	1.33969e+07	1.41542e+07	2.39526e+07
P62908	P62908	21	21	21	40S ribosomal protein S3	Rps3	2.14043e+07	1.78087e+07	1.85662e+07	2.29644e+06	2.9351e+06	3.04587e+06	1.12836e+07	3.04745e+06	6.1352e+06	3.79262e+07	3.87533e+07	3.37102e+07	7.08256e+06	7.50424e+06	7.91037e+06	2.83122e+07	2.71678e+07	2.44109e+07	3.28086e+07	2.7699e+07	2.47331e+07	5.30615e+06	5.98201e+06	5.24168e+06	9.37285e+07	9.2952e+07	1.0249e+08	1.65025e+07	1.6146e+07	1.57012e+07	2.86428e+06	3.80191e+06	3.50909e+06	1.60874e+07	1.56459e+07	1.47676e+07	2.82332e+07	2.99278e+07	2.14844e+07	5.90556e+06	4.72483e+06	4.43063e+06	2.14512e+07
P09405	P09405	25	25	25	Nucleolin	Ncl	2.74949e+07	3.02098e+07	2.59072e+07	2.57033e+06	2.95519e+06	2.8892e+06	8.82886e+06	4.27996e+06	9.31864e+06	3.75882e+07	4.17057e+07	4.06157e+07	5.44507e+06	6.13376e+06	5.90068e+06	2.19038e+07	1.91319e+07	2.20547e+07	4.2643e+07	4.2787e+07	4.566e+07	6.32987e+06	6.42774e+06	7.12717e+06	1.21606e+08	1.0303e+08	1.34278e+08	3.93573e+07	3.53228e+07	4.0829e+07	3.9847e+06	4.26868e+06	4.45205e+06	1.11604e+07	9.43685e+06	1.19983e+07	4.53755e+07	3.15271e+07	4.31759e+07	4.34301e+06	4.62105e+06	5.23814e+06	1.81009e+07
Q01853;Q9D3R6;Q3UMC0	Q01853	41;1;1	41;1;1	41;1;1	Transitional endoplasmic reticulum ATPase	Vcp	1.26017e+07	1.59972e+07	1.3219e+07	1.54329e+06	2.35837e+06	2.23008e+06	3.0565e+07	2.54318e+07	3.18817e+07	3.04316e+07	3.21177e+07	3.01658e+07	1.8207e+06	2.0238e+06	2.34527e+06	5.63486e+07	5.01216e+07	6.51704e+07	1.88892e+07	2.31812e+07	1.66053e+07	2.48463e+06	2.34979e+06	2.28924e+06	1.73277e+08	1.54713e+08	2.2648e+08	2.36745e+07	2.15804e+07	2.32319e+07	919737	1.25288e+06	1.67821e+06	3.81098e+07	2.911e+07	4.16299e+07	1.94981e+07	1.62439e+07	1.46318e+07	2.37405e+06	3.31026e+06	3.17248e+06	5.40843e+07
Q61233;Q99K51;Q3V0K9	Q61233	38;6;2	38;6;2	38;6;2	Plastin-2	Lcp1	8.23045e+07	8.36771e+07	7.44115e+07	2.15288e+06	2.39562e+06	1.97683e+06	1.59382e+07	1.3988e+07	2.56729e+07	8.31415e+07	8.43567e+07	8.57448e+07	5.06754e+06	3.40416e+07	5.01887e+06	8.23222e+07	2.70058e+07	7.99735e+07	3.58747e+07	6.88427e+07	4.83103e+07	4.76239e+06	5.39232e+06	5.57869e+06	3.2884e+08	2.51968e+08	4.25008e+08	8.84141e+07	6.95665e+07	9.33958e+07	4.48193e+06	3.16406e+07	5.34255e+06	4.38245e+07	1.22347e+07	3.9107e+07	6.94735e+07	5.76851e+07	4.62994e+07	6.32241e+06	4.07047e+07	9.58221e+06	6.48027e+07
CON__Q7Z794;Q6IFZ9	CON__Q7Z794	32;4	28;1	23;0			1.48615e+07	1.10389e+07	1.26656e+07	1.03489e+06	1.54947e+06	1.2828e+06	2.31731e+08	2.33278e+08	2.19474e+08	1.23501e+06	829712	1.55074e+06	850615	1.50413e+06	1.58974e+06	1.32346e+06	870991	2.39281e+06	814040	1.40965e+06	457815	993353	1.14363e+06	736745	869789	1.69043e+06	802992	829322	1.47316e+06	690881	1.34953e+06	1.75711e+06	1.40069e+06	1.4634e+06	545987	1.09167e+06	965648	1.16483e+06	1.98978e+06	653713	804210	1.03386e+06	1.38447e+06
P06151;P00342	P06151	26;2	26;2	25;1	L-lactate dehydrogenase A chain	Ldha	2.68039e+07	2.85558e+07	2.58704e+07	2.71366e+06	2.45905e+06	2.21827e+06	8.70522e+06	9.38628e+06	9.3309e+06	1.16579e+08	1.12256e+08	9.76622e+07	6.52561e+06	6.26128e+06	6.85448e+06	1.1969e+07	1.10353e+07	1.4243e+07	5.33329e+07	5.6562e+07	5.88064e+07	9.31428e+06	7.01533e+06	8.20607e+06	5.03029e+08	5.16861e+08	6.35904e+08	5.84651e+07	5.61847e+07	5.24912e+07	5.2014e+06	4.48461e+06	5.29761e+06	2.36615e+07	1.94993e+07	2.45417e+07	4.92694e+07	5.05651e+07	5.26732e+07	1.21396e+07	1.01029e+07	1.0958e+07	2.69564e+07
P07356	P07356	23	23	23	Annexin A2	Anxa2	5.20549e+06	8.26833e+06	6.92688e+06	7.7473e+06	9.37796e+06	8.84876e+06	2.47765e+07	1.56935e+07	2.26348e+07	7.08419e+06	1.10259e+07	1.0104e+07	6.972e+06	8.42461e+06	8.42939e+06	2.03804e+07	1.89173e+07	2.09095e+07	7.22077e+06	7.69087e+06	8.72836e+06	7.09647e+06	7.37435e+06	9.02611e+06	5.0691e+07	4.95679e+07	5.81536e+07	5.47452e+06	6.92213e+06	6.10016e+06	5.72286e+06	1.01145e+07	8.29142e+06	7.05049e+06	5.91887e+06	7.6531e+06	5.33451e+06	5.87853e+06	4.51422e+06	9.51528e+06	1.11191e+07	1.16396e+07	5.10571e+06
P07901	P07901	42	25	25	Heat shock protein HSP 90-alpha	Hsp90aa1	1.21731e+07	1.40613e+07	1.39402e+07	2.17747e+06	2.71412e+06	2.465e+06	6.5128e+06	5.56413e+06	1.08482e+07	2.70568e+07	2.97783e+07	2.76384e+07	3.5009e+06	4.66915e+06	3.45198e+06	1.78644e+07	1.89812e+07	1.99686e+07	1.94676e+07	2.12346e+07	2.15729e+07	3.21044e+06	4.40483e+06	5.58912e+06	1.05445e+08	1.02519e+08	1.22792e+08	2.15787e+07	2.03582e+07	2.01185e+07	3.28816e+06	2.86097e+06	4.41547e+06	7.98143e+06	6.05897e+06	8.34264e+06	2.18251e+07	2.27507e+07	1.84432e+07	3.96719e+06	4.64788e+06	4.47214e+06	1.2725e+07
P29341	P29341	19	19	19	Polyadenylate-binding protein 1	Pabpc1	9.75657e+06	8.82982e+06	1.03393e+07	2.09885e+06	1.7802e+06	2.13456e+06	2.78005e+06	809355	3.04828e+06	1.47413e+07	1.46654e+07	1.39838e+07	3.00858e+06	2.53653e+06	3.48163e+06	1.57542e+07	1.73084e+07	1.65628e+07	1.06018e+07	9.61676e+06	7.89597e+06	3.45354e+06	3.37398e+06	3.14076e+06	3.48025e+07	3.7282e+07	3.37607e+07	1.25101e+07	1.19699e+07	1.44465e+07	2.2604e+06	2.56343e+06	2.75802e+06	6.30898e+06	5.38211e+06	5.17746e+06	1.3791e+07	8.63091e+06	9.53764e+06	3.15233e+06	3.45933e+06	2.87299e+06	8.35353e+06
P57780	P57780	44	44	30	Alpha-actinin-4	Actn4	8.8478e+06	7.99589e+06	8.44632e+06	1.31578e+06	1.09075e+06	1.44814e+06	4.18257e+06	679205	2.77429e+06	1.16442e+07	1.37059e+07	1.42217e+07	121669	271345	141164	6.24812e+06	4.52693e+06	4.70966e+06	5.48067e+06	6.31554e+06	6.95537e+06	591444	301439	253635	1.74785e+07	1.43999e+07	2.1898e+07	1.27307e+07	1.19343e+07	1.39363e+07	0	0	0	1.63839e+06	451471	1.24773e+06	1.95792e+07	1.65106e+07	1.55057e+07	439651	1.43627e+06	748888	3.35579e+06
P68040	P68040	17	17	17	Guanine nucleotide-binding protein subunit beta-2-like 1	Gnb2l1	7.58762e+06	7.25339e+06	7.14421e+06	1.86276e+06	1.65524e+06	1.0858e+06	3.34295e+06	1.63058e+06	943010	3.11129e+07	3.03826e+07	2.82855e+07	1.03413e+06	1.20229e+06	884210	6.55074e+06	4.39745e+06	7.12587e+06	1.24985e+07	9.40721e+06	1.34828e+07	2.47145e+06	2.4945e+06	1.99168e+06	7.00892e+07	5.05219e+07	8.22576e+07	1.11361e+07	9.73123e+06	1.02407e+07	1.24301e+06	1.04142e+06	1.59794e+06	6.64534e+06	4.20544e+06	6.58625e+06	1.21891e+07	1.00797e+07	7.20481e+06	3.56678e+06	3.56331e+06	3.1912e+06	8.02719e+06
P62270	P62270	12	12	12	40S ribosomal protein S18	Rps18	1.0587e+07	1.27848e+07	1.1555e+07	1.24609e+06	1.43712e+06	1.17286e+06	1.04306e+07	1.27041e+07	7.02633e+06	1.78722e+07	1.77732e+07	1.75897e+07	3.49723e+06	3.20948e+06	3.99163e+06	9.02382e+06	8.74758e+06	9.61787e+06	1.21289e+07	1.22298e+07	1.11064e+07	2.89326e+06	2.79172e+06	2.69964e+06	4.32431e+07	4.41975e+07	3.59482e+07	3.95908e+06	3.93456e+06	2.92977e+06	2.10347e+06	1.37121e+06	1.91212e+06	7.17406e+06	6.20967e+06	6.78358e+06	1.38039e+07	1.59054e+07	1.35832e+07	3.22154e+06	2.58419e+06	2.98992e+06	1.27573e+07
P47962	P47962	15	15	15	60S ribosomal protein L5	Rpl5	1.77697e+07	2.24256e+07	1.85077e+07	863403	998223	940725	3.27821e+06	450398	2.74173e+06	2.66234e+07	2.88805e+07	2.9111e+07	2.98833e+06	2.51997e+06	2.7709e+06	1.11793e+07	1.14486e+07	1.36289e+07	1.91717e+07	2.12891e+07	1.96256e+07	3.0001e+06	2.73904e+06	3.46089e+06	6.26049e+07	5.55116e+07	7.6976e+07	2.60086e+07	2.23521e+07	2.1677e+07	1.72793e+06	2.19598e+06	2.08401e+06	7.47342e+06	6.80845e+06	7.02075e+06	2.29597e+07	2.66025e+07	2.14153e+07	2.81093e+06	2.84147e+06	3.3088e+06	1.22281e+07
P14869	P14869	13	13	13	60S acidic ribosomal protein P0	Rplp0	3.91058e+07	4.91798e+07	3.63361e+07	5.30347e+06	4.98965e+06	5.66543e+06	9.3148e+06	2.4046e+06	4.86357e+06	5.12412e+07	6.67404e+07	5.19223e+07	1.33482e+07	1.27841e+07	1.20535e+07	2.66806e+07	2.41874e+07	3.33431e+07	4.18785e+07	4.59139e+07	4.12224e+07	1.08351e+07	1.00299e+07	1.55695e+07	9.32613e+07	8.82803e+07	1.28906e+08	4.51176e+07	3.76604e+07	4.82204e+07	8.50913e+06	9.5761e+06	1.14715e+07	1.44456e+07	1.21981e+07	1.46946e+07	4.25587e+07	2.8331e+07	3.33766e+07	1.06302e+07	1.16804e+07	1.15367e+07	1.95003e+07
P50580	P50580	23	23	23	Proliferation-associated protein 2G4	Pa2g4	3.7609e+06	4.84359e+06	4.87798e+06	0	31427.7	171838	2.06989e+07	1.47089e+07	2.22479e+07	1.81492e+07	1.74336e+07	1.87668e+07	241936	211366	115597	4.16513e+07	4.14745e+07	4.17185e+07	8.89251e+06	9.89985e+06	9.40473e+06	304588	600121	447721	1.12684e+08	1.1272e+08	1.19781e+08	1.07747e+07	1.25372e+07	1.0368e+07	0	202349	274381	2.31819e+07	1.87876e+07	2.42618e+07	8.67455e+06	1.17938e+07	6.4335e+06	926769	866055	324840	3.55467e+07
O89053	O89053	22	22	22	Coronin-1A	Coro1a	1.34732e+07	1.48245e+07	1.36813e+07	633516	869582	906623	5.4548e+06	6.45677e+06	8.16023e+06	4.46201e+07	4.3484e+07	4.42393e+07	2.8821e+06	3.0574e+06	2.63571e+06	4.92927e+06	4.34955e+06	5.78199e+06	2.91577e+07	2.89974e+07	3.61357e+07	4.254e+06	5.5454e+06	5.26899e+06	2.71332e+08	2.87698e+08	3.72277e+08	2.91282e+07	3.26722e+07	2.56344e+07	2.48511e+06	2.55187e+06	3.18843e+06	1.21208e+07	1.07562e+07	1.39776e+07	2.70697e+07	3.15718e+07	3.37915e+07	5.67357e+06	5.46452e+06	7.22568e+06	1.49812e+07
P35979	P35979	7	7	7	60S ribosomal protein L12	Rpl12	2.42126e+07	2.16916e+07	2.18811e+07	3.83544e+06	3.41228e+06	3.31903e+06	5.31477e+06	3.99694e+06	3.47576e+06	3.27712e+07	2.75079e+07	3.12901e+07	9.22495e+06	8.35691e+06	9.0222e+06	1.75231e+07	1.59724e+07	1.57607e+07	1.91179e+07	2.04483e+07	1.45778e+07	7.9355e+06	6.65593e+06	6.60165e+06	5.71887e+07	5.13189e+07	4.96199e+07	6.29009e+06	6.37196e+06	6.30355e+06	7.1714e+06	5.59871e+06	6.5999e+06	9.74352e+06	7.66782e+06	8.01891e+06	2.35991e+07	1.72492e+07	1.67722e+07	8.51149e+06	7.70007e+06	8.21962e+06	1.37601e+07
Q61029;Q61033	Q61029;Q61033	17;10	17;10	17;10	Lamina-associated polypeptide 2, isoforms beta/delta/epsilon/gamma;Lamina-associated polypeptide 2, isoforms alpha/zeta	Tmpo	1.24884e+07	1.16137e+07	1.10719e+07	3.69965e+06	3.95109e+06	3.72702e+06	6.78203e+06	3.99148e+06	5.76486e+06	1.57155e+07	1.66552e+07	1.53688e+07	9.52918e+06	1.11486e+07	8.7662e+06	1.46499e+07	1.0364e+07	1.66848e+07	1.10631e+07	1.20246e+07	1.32384e+07	6.33347e+06	7.70617e+06	7.21346e+06	4.32407e+07	2.95136e+07	5.72854e+07	1.50199e+07	1.01468e+07	1.51898e+07	5.59626e+06	6.70311e+06	6.84803e+06	9.93414e+06	6.00981e+06	8.90475e+06	1.15949e+07	1.33663e+07	8.68427e+06	5.98233e+06	6.90563e+06	6.11701e+06	1.27529e+07
P17751	P17751	16	16	16	Triosephosphate isomerase	Tpi1	1.14025e+07	1.94243e+07	1.33098e+07	3.09493e+06	3.53914e+06	4.31758e+06	1.04525e+07	1.80402e+07	1.11972e+07	5.91732e+07	6.62181e+07	5.75352e+07	8.2522e+06	1.33316e+07	1.20066e+07	2.09903e+07	2.11743e+07	3.37584e+07	2.15714e+07	2.48118e+07	2.76865e+07	7.25756e+06	9.8755e+06	1.25475e+07	3.24107e+08	2.98467e+08	4.26773e+08	9.19878e+06	1.03311e+07	9.42639e+06	5.32879e+06	8.18526e+06	8.14489e+06	1.18935e+07	9.64265e+06	1.61898e+07	1.66319e+07	1.96459e+07	2.17292e+07	1.02479e+07	1.49872e+07	1.46233e+07	1.9078e+07
O35129	O35129	13	13	13	Prohibitin-2	Phb2	9.7545e+06	1.3517e+07	1.1445e+07	2.57729e+06	3.56307e+06	2.72918e+06	3.55827e+06	3.4317e+06	3.81254e+06	1.65679e+07	1.7471e+07	1.71423e+07	6.26766e+06	9.15778e+06	7.59518e+06	1.46123e+07	1.6359e+07	1.79008e+07	1.20228e+07	1.30589e+07	1.34986e+07	4.78056e+06	5.78196e+06	6.15768e+06	3.39874e+07	3.6687e+07	4.12171e+07	1.03728e+07	1.06835e+07	1.03489e+07	5.67193e+06	7.33079e+06	6.97659e+06	5.95418e+06	4.65255e+06	5.94875e+06	1.09509e+07	1.00701e+07	9.74834e+06	6.15099e+06	6.37725e+06	7.36909e+06	8.67999e+06
P58252	P58252	47	47	46	Elongation factor 2	Eef2	8.14293e+06	1.11952e+07	1.04542e+07	2.29064e+06	2.62721e+06	3.17435e+06	2.75451e+06	2.43568e+06	2.81292e+06	2.32048e+07	2.49584e+07	2.28922e+07	2.52203e+06	1.83086e+06	2.0409e+06	2.49908e+07	2.703e+07	3.87081e+07	1.79553e+07	2.1211e+07	2.22703e+07	1.17954e+06	1.64354e+06	2.05749e+06	1.43483e+08	1.43658e+08	2.02456e+08	2.04252e+07	2.41341e+07	1.96515e+07	862991	1.02449e+06	2.1746e+06	5.14414e+06	2.95663e+06	6.826e+06	2.42042e+07	2.94113e+07	2.72955e+07	1.4168e+06	1.70322e+06	2.29985e+06	8.55442e+06
P17742	P17742	13	13	13	Peptidyl-prolyl cis-trans isomerase A	Ppia	3.00996e+07	3.23933e+07	2.43565e+07	3.9078e+06	4.49396e+06	4.90726e+06	3.17152e+06	0	1.59761e+06	1.4333e+08	1.54352e+08	1.17372e+08	5.55164e+06	7.8805e+06	7.67543e+06	9.49846e+06	6.35314e+06	7.6683e+06	3.47782e+07	3.46574e+07	3.34732e+07	1.39848e+07	1.08018e+07	1.40095e+07	4.77286e+08	4.47543e+08	6.18483e+08	1.37155e+07	1.33812e+07	1.357e+07	7.73083e+06	8.60464e+06	8.55439e+06	1.10927e+07	6.55991e+06	1.03762e+07	3.70205e+07	2.88674e+07	3.25721e+07	1.78759e+07	1.6024e+07	1.90133e+07	1.9683e+07
P62242	P62242	12	12	12	40S ribosomal protein S8	Rps8	1.50894e+07	1.09802e+07	1.35239e+07	1.40136e+06	1.57344e+06	1.50781e+06	4.31066e+06	3.80064e+06	4.21842e+06	1.97611e+07	2.11197e+07	1.87156e+07	4.18745e+06	2.97809e+06	3.14605e+06	1.00312e+07	8.2632e+06	8.08171e+06	2.02359e+07	1.88195e+07	1.80152e+07	3.40636e+06	2.99766e+06	3.00422e+06	4.82858e+07	4.48171e+07	4.29933e+07	1.01782e+07	9.60916e+06	1.01306e+07	1.78132e+06	1.84896e+06	2.04749e+06	5.39714e+06	4.32175e+06	3.3194e+06	2.36243e+07	1.85599e+07	1.62512e+07	2.46738e+06	2.83969e+06	2.41643e+06	7.41774e+06
P61979	P61979	20	20	20	Heterogeneous nuclear ribonucleoprotein K	Hnrnpk	4.64006e+06	6.90145e+06	5.60323e+06	1.69566e+06	1.92196e+06	2.33793e+06	4.15368e+06	1.96404e+06	3.3996e+06	1.38691e+07	1.36209e+07	1.35293e+07	4.14028e+06	4.12505e+06	5.13255e+06	3.79156e+07	2.69546e+07	3.63403e+07	6.80392e+06	8.19241e+06	8.1991e+06	2.59397e+06	3.39604e+06	3.59023e+06	9.06591e+07	9.49978e+07	1.13836e+08	1.14383e+07	1.03278e+07	9.93824e+06	2.7623e+06	3.257e+06	3.10544e+06	8.24793e+06	4.87201e+06	7.06936e+06	1.25356e+07	1.70135e+07	1.28057e+07	4.46933e+06	4.10915e+06	3.65569e+06	1.18047e+07
CON__Q5D862;Q2VIS4	CON__Q5D862	27;2	27;2	27;2			9.8954e+06	1.85058e+07	1.09579e+07	5.18427e+06	6.78687e+06	9.1295e+06	7.1321e+07	1.29698e+08	1.76073e+08	6.12543e+06	8.82975e+06	6.32454e+06	6.88234e+06	1.31e+07	9.80637e+06	5.04104e+06	5.72522e+06	7.59118e+06	2.93276e+06	3.619e+06	4.70743e+06	5.90348e+06	7.19141e+06	1.37176e+07	7.08167e+06	7.1466e+06	1.54023e+07	2.32888e+06	2.40317e+06	3.15322e+06	7.74988e+06	9.81075e+06	1.06744e+07	5.72936e+06	3.90163e+06	5.45311e+06	2.1373e+06	1.79522e+06	2.63297e+06	5.30818e+06	8.5248e+06	9.31867e+06	5.05747e+06
P53026	P53026	11	11	11	60S ribosomal protein L10a	Rpl10a	1.98649e+07	1.53455e+07	1.84259e+07	2.23869e+06	2.98341e+06	2.02194e+06	5.99408e+06	5.97805e+06	4.82821e+06	2.5213e+07	2.32463e+07	2.36087e+07	6.3344e+06	5.68018e+06	5.97368e+06	1.44264e+07	1.41779e+07	1.43971e+07	2.5412e+07	2.42998e+07	2.14639e+07	5.69313e+06	4.81424e+06	3.98033e+06	4.2821e+07	4.51419e+07	3.99504e+07	7.62106e+06	8.05868e+06	6.43287e+06	3.40091e+06	3.37976e+06	3.29023e+06	6.44296e+06	7.51359e+06	6.7142e+06	2.60971e+07	3.71471e+07	2.68552e+07	4.01145e+06	5.09458e+06	4.27845e+06	1.03502e+07
P62983;P62984;P0CG49;P0CG50	P62983;P62984;P0CG49;P0CG50	10;7;7;7	10;7;7;7	10;7;7;7	Ubiquitin-40S ribosomal protein S27a;Ubiquitin;40S ribosomal protein S27a;Ubiquitin-60S ribosomal protein L40;Ubiquitin;60S ribosomal protein L40;Polyubiquitin-B;Ubiquitin;Polyubiquitin-C;Ubiquitin;Ubiquitin-related 1;Ubiquitin-related 2	Rps27a;Uba52;Ubb;Ubc	2.07535e+07	1.99042e+07	2.3123e+07	7.18664e+06	7.87554e+06	6.2604e+06	1.30426e+07	1.73092e+07	1.08284e+07	8.72029e+07	8.04677e+07	7.95194e+07	3.03338e+07	2.72199e+07	2.1996e+07	5.69718e+07	4.99354e+07	5.06557e+07	8.39466e+07	8.12213e+07	7.75697e+07	2.66806e+07	3.26464e+07	2.268e+07	1.46694e+08	1.42416e+08	1.23287e+08	8.35407e+07	7.26899e+07	8.1263e+07	2.32079e+07	2.61152e+07	2.19446e+07	4.1066e+07	3.60842e+07	4.48741e+07	8.10758e+07	8.02073e+07	6.58357e+07	1.7065e+07	2.03045e+07	1.61077e+07	4.53236e+07
Q922B2	Q922B2	18	18	18	Aspartate--tRNA ligase, cytoplasmic	Dars	7.76582e+06	7.67348e+06	8.36937e+06	676919	818185	612452	2.19987e+06	0	0	9.69377e+06	8.84011e+06	9.16218e+06	1.66152e+06	1.2401e+06	1.22596e+06	4.00793e+06	4.97705e+06	4.51721e+06	8.22259e+06	7.22002e+06	7.74521e+06	917512	1.31373e+06	1.44464e+06	2.55772e+07	2.9904e+07	2.77062e+07	9.80606e+06	1.25688e+07	7.96481e+06	751545	1.12152e+06	1.40376e+06	2.88726e+06	2.31431e+06	3.12018e+06	1.05163e+07	1.17471e+07	1.05134e+07	1.87923e+06	2.10119e+06	1.65582e+06	3.64959e+06
P08249	P08249	15	15	15	Malate dehydrogenase, mitochondrial	Mdh2	7.59371e+06	8.63504e+06	6.57468e+06	932491	925178	1.35072e+06	2.04928e+06	2.05771e+06	2.82384e+06	2.8617e+07	3.44543e+07	2.76153e+07	2.71214e+06	2.58032e+06	2.30359e+06	8.8066e+06	7.69341e+06	1.19379e+07	1.13972e+07	1.39545e+07	1.33843e+07	3.31701e+06	3.15112e+06	3.63214e+06	1.07286e+08	1.16896e+08	1.39116e+08	1.56438e+07	1.60043e+07	1.67855e+07	1.06164e+06	2.5269e+06	1.82491e+06	4.35346e+06	2.53538e+06	4.05187e+06	1.24922e+07	9.92379e+06	9.64414e+06	4.91112e+06	4.92006e+06	5.61708e+06	4.73558e+06
P09411	P09411	29	29	22	Phosphoglycerate kinase 1	Pgk1	1.77977e+07	2.36479e+07	1.54083e+07	3.04774e+06	3.33779e+06	2.71702e+06	2.82756e+06	1.92298e+06	468080	7.72707e+07	9.86595e+07	6.92066e+07	6.05086e+06	7.72361e+06	8.17997e+06	1.25847e+07	1.12331e+07	1.22267e+07	2.16188e+07	2.27091e+07	1.89493e+07	7.5939e+06	8.46034e+06	4.46375e+06	3.66395e+08	3.43969e+08	5.36078e+08	4.63159e+07	5.22166e+07	4.62465e+07	4.70521e+06	5.18951e+06	6.24768e+06	9.73203e+06	5.32684e+06	9.46187e+06	1.88497e+07	1.78986e+07	1.88339e+07	1.19343e+07	1.40895e+07	1.19112e+07	1.69488e+07
Q61316	Q61316	31	31	27	Heat shock 70 kDa protein 4	Hspa4	8.11868e+06	1.01869e+07	1.05209e+07	192897	125361	790890	7.84837e+06	5.56184e+06	1.08447e+07	1.66275e+07	2.06334e+07	1.95955e+07	877212	817612	886940	1.54943e+07	1.5509e+07	1.69467e+07	8.88046e+06	1.04146e+07	1.16389e+07	996281	1.0812e+06	1.29577e+06	4.90717e+07	4.82755e+07	6.52912e+07	1.25467e+07	1.27549e+07	1.33623e+07	456292	839934	379547	9.67446e+06	8.21487e+06	1.15619e+07	1.0468e+07	1.16398e+07	9.39565e+06	1.39209e+06	1.35064e+06	1.83266e+06	1.50971e+07
P97351	P97351	16	16	16	40S ribosomal protein S3a	Rps3a	2.01696e+07	1.91347e+07	1.97513e+07	1.70679e+06	1.29979e+06	1.58768e+06	5.28976e+06	1.93626e+06	3.35116e+06	3.60771e+07	4.16323e+07	3.80404e+07	5.31126e+06	4.94341e+06	4.94231e+06	2.15637e+07	2.09526e+07	2.02718e+07	3.08033e+07	3.21479e+07	4.97368e+07	4.26163e+06	3.58487e+06	4.47456e+06	7.53752e+07	8.79295e+07	8.44096e+07	2.01363e+07	1.66497e+07	1.96599e+07	2.20559e+06	2.36854e+06	2.57658e+06	1.17945e+07	1.24055e+07	1.09431e+07	3.31626e+07	3.81505e+07	3.32244e+07	4.53326e+06	4.27143e+06	4.98117e+06	1.80541e+07
Q8VDD5	Q8VDD5	83	83	71	Myosin-9	Myh9	8.55308e+06	9.50234e+06	9.29126e+06	1.99657e+06	2.25793e+06	1.5837e+06	4.10978e+06	2.41539e+06	6.19939e+06	1.20064e+07	1.68782e+07	1.58015e+07	2.49523e+06	3.06434e+06	3.86335e+06	1.96806e+07	1.60562e+07	2.61608e+07	1.10988e+07	1.26313e+07	1.05411e+07	2.50461e+06	3.52307e+06	4.29306e+06	1.23932e+08	1.18343e+08	1.65153e+08	1.30751e+07	1.26481e+07	1.29145e+07	1.02294e+06	1.48941e+06	1.60469e+06	6.45512e+06	4.39357e+06	8.62584e+06	1.40548e+07	1.53814e+07	1.21676e+07	3.07891e+06	3.36738e+06	3.61419e+06	1.48197e+07
P62827;Q61820	P62827	13;5	13;5	13;5	GTP-binding nuclear protein Ran	Ran	5.56798e+06	5.47422e+06	6.08195e+06	1.28099e+06	1.30589e+06	1.20014e+06	2.0298e+06	2.36764e+06	2.6204e+06	1.87908e+07	1.45762e+07	1.75253e+07	1.84806e+06	1.94716e+06	1.79615e+06	7.09414e+06	6.63214e+06	7.37945e+06	1.02809e+07	1.00488e+07	8.36282e+06	2.38556e+06	2.61335e+06	2.72619e+06	7.79617e+07	8.36973e+07	8.7293e+07	3.97371e+06	4.03264e+06	3.61812e+06	1.74309e+06	2.03273e+06	2.19007e+06	3.22161e+06	2.92e+06	3.25191e+06	1.13754e+07	1.10307e+07	9.32004e+06	2.98499e+06	3.35604e+06	3.77464e+06	5.32587e+06
P35700	P35700	13	13	11	Peroxiredoxin-1	Prdx1	3.72848e+06	3.76675e+06	4.11734e+06	3.58903e+06	3.53282e+06	3.37631e+06	3.0076e+06	2.68607e+06	3.24454e+06	7.97269e+06	9.90077e+06	1.22862e+07	3.1682e+06	2.4022e+06	2.52716e+06	5.64045e+06	5.73161e+06	6.06606e+06	5.59091e+06	5.29267e+06	5.7384e+06	3.3109e+06	3.41506e+06	3.6128e+06	5.41825e+07	4.76736e+07	5.86261e+07	2.52762e+06	3.59023e+06	2.68303e+06	2.02494e+06	2.05578e+06	2.77349e+06	2.45832e+06	2.35399e+06	2.51634e+06	1.07711e+07	8.60782e+06	8.81082e+06	3.02553e+06	3.39313e+06	3.34137e+06	3.68402e+06
P14131	P14131	9	9	9	40S ribosomal protein S16	Rps16	9.41578e+06	1.12575e+07	7.83858e+06	1.59199e+06	1.42654e+06	1.41612e+06	4.58044e+06	5.12789e+06	239765	1.81439e+07	1.96119e+07	1.61102e+07	2.69278e+06	3.94225e+06	3.22796e+06	1.14681e+07	1.2124e+07	1.17159e+07	9.01815e+06	1.05826e+07	1.02282e+07	3.04464e+06	2.3941e+06	3.70952e+06	5.27518e+07	5.40663e+07	6.83881e+07	3.01932e+06	2.6128e+06	3.33248e+06	1.61428e+06	1.39705e+06	1.83045e+06	8.91758e+06	8.54309e+06	8.05085e+06	1.21792e+07	1.04073e+07	1.16851e+07	2.67106e+06	2.60421e+06	2.96326e+06	1.57043e+07
Q99JY9;Q641P0	Q99JY9	16;3	16;3	16;3	Actin-related protein 3	Actr3	8.74395e+06	9.25943e+06	6.17041e+06	1.78495e+06	2.36244e+06	2.74081e+06	1.67653e+06	1.34263e+06	2.2549e+06	2.25871e+07	2.36247e+07	2.23029e+07	2.14906e+06	2.0477e+06	2.68809e+06	5.26105e+06	3.44221e+06	7.98037e+06	8.79788e+06	1.28192e+07	1.13605e+07	2.67333e+06	2.168e+06	2.05541e+06	6.02265e+07	5.04755e+07	9.09579e+07	1.87858e+07	1.40567e+07	1.89695e+07	2.42316e+06	2.02769e+06	2.21934e+06	2.43615e+06	1.63391e+06	4.23169e+06	2.07859e+07	1.87867e+07	2.34182e+07	3.89702e+06	4.22773e+06	3.90692e+06	4.93669e+06
P14206	P14206	15	15	15	40S ribosomal protein SA	Rpsa	9.26976e+06	9.32431e+06	5.66315e+06	1.77614e+06	1.56068e+06	1.93559e+06	5.74319e+06	1.84981e+06	2.53269e+06	2.38663e+07	2.43368e+07	2.41947e+07	1.6019e+06	758862	854820	2.25623e+07	1.7307e+07	2.2839e+07	1.00759e+07	9.12557e+06	8.87466e+06	1.22718e+06	1.34058e+06	1.74859e+06	1.0271e+08	9.41352e+07	1.27716e+08	1.63114e+07	1.26851e+07	1.65405e+07	850589	617461	1.6535e+06	1.19104e+07	8.02995e+06	1.09752e+07	1.00727e+07	9.00715e+06	8.97587e+06	1.38261e+06	2.26593e+06	2.62008e+06	1.79215e+07
Q9D8N0	Q9D8N0	19	19	19	Elongation factor 1-gamma	Eef1g	9.14422e+06	1.09638e+07	1.03739e+07	1.66331e+06	1.60242e+06	1.61897e+06	2.64738e+06	791687	3.64663e+06	2.30855e+07	2.27441e+07	2.17053e+07	1.59355e+06	1.70468e+06	1.94404e+06	1.1706e+07	8.20365e+06	1.28906e+07	1.25062e+07	1.33153e+07	1.39189e+07	2.86537e+06	2.80959e+06	2.36529e+06	6.38519e+07	5.05219e+07	6.47219e+07	1.60814e+07	1.82858e+07	1.39423e+07	1.54417e+06	1.66332e+06	1.79855e+06	6.68902e+06	4.16318e+06	5.7248e+06	1.47839e+07	1.55475e+07	1.37545e+07	2.61612e+06	2.74489e+06	2.68858e+06	8.7865e+06
P63325	P63325	5	5	5	40S ribosomal protein S10	Rps10	5.13297e+06	7.69264e+06	5.10749e+06	718850	748368	846439	2.74871e+06	6.28265e+06	4.30001e+06	1.12005e+07	1.36437e+07	1.04384e+07	1.60034e+06	3.18518e+06	1.86458e+06	9.40322e+06	9.82903e+06	1.48881e+07	4.94548e+06	5.17954e+06	7.54785e+06	1.45745e+06	1.58233e+06	2.29398e+06	2.5677e+07	2.94768e+07	4.19628e+07	1.17306e+06	1.52648e+06	1.26467e+06	1.13568e+06	1.79563e+06	1.77587e+06	4.63879e+06	4.24062e+06	5.21198e+06	5.29525e+06	5.20452e+06	9.94704e+06	1.54623e+06	1.8807e+06	2.09097e+06	6.66389e+06
Q8VIJ6	Q8VIJ6	18	17	17	Splicing factor, proline- and glutamine-rich	Sfpq	4.44809e+06	4.62922e+06	4.00734e+06	318723	520025	553307	3.68274e+06	0	3.0655e+06	8.39395e+06	8.92197e+06	1.12124e+07	742584	1.58571e+06	1.00858e+06	1.85678e+07	1.92527e+07	2.62398e+07	5.13415e+06	7.77876e+06	7.45586e+06	907660	1.10469e+06	1.02435e+06	4.71386e+07	5.76843e+07	6.24091e+07	6.52774e+06	8.09292e+06	6.23704e+06	100085	538833	502377	7.81739e+06	6.12275e+06	9.10122e+06	5.67761e+06	7.64772e+06	8.1278e+06	1.22223e+06	754095	1.36766e+06	1.26303e+07
P18760	P18760	16	16	15	Cofilin-1	Cfl1	1.49761e+07	1.53441e+07	1.25902e+07	1.69091e+06	1.84519e+06	1.9837e+06	2.44795e+06	2.08644e+06	1.61133e+06	6.29019e+07	7.11732e+07	6.0023e+07	4.48211e+06	4.6116e+06	3.92208e+06	8.14256e+06	7.97568e+06	7.27466e+06	1.93082e+07	1.83238e+07	2.06161e+07	5.87074e+06	8.18499e+06	8.25974e+06	2.78364e+08	2.77258e+08	3.54785e+08	8.66403e+06	5.44308e+06	8.19126e+06	3.64816e+06	3.57743e+06	4.17487e+06	9.14774e+06	5.46501e+06	7.80544e+06	1.72554e+07	1.34344e+07	1.5281e+07	9.01434e+06	8.7521e+06	8.26416e+06	1.08262e+07
Q9CXW4	Q9CXW4	10	10	10	60S ribosomal protein L11	Rpl11	1.28455e+07	1.11253e+07	1.31338e+07	2.12911e+06	2.58884e+06	1.81645e+06	4.349e+06	8.30597e+06	7.09403e+06	1.42866e+07	1.44309e+07	1.36351e+07	5.4701e+06	5.25638e+06	5.2264e+06	8.49803e+06	8.32389e+06	7.1262e+06	1.78125e+07	1.35753e+07	1.84322e+07	2.98247e+06	3.83892e+06	2.91318e+06	2.44361e+07	2.88217e+07	2.41552e+07	3.06991e+06	1.85243e+06	3.03555e+06	2.28308e+06	2.31236e+06	2.55003e+06	4.40435e+06	6.10058e+06	4.58427e+06	1.88263e+07	1.131e+07	1.0237e+07	3.04941e+06	3.3367e+06	2.70528e+06	6.44005e+06
P14211	P14211	18	18	18	Calreticulin	Calr	9.06804e+06	1.02836e+07	9.66081e+06	2.29551e+06	2.5376e+06	2.49055e+06	1.84048e+06	993992	2.4441e+06	1.81108e+07	1.63876e+07	1.7806e+07	2.77632e+06	4.14481e+06	3.85142e+06	1.21394e+07	9.40876e+06	1.51029e+07	9.65607e+06	1.12369e+07	1.18448e+07	2.92892e+06	3.65066e+06	3.33231e+06	6.10014e+07	4.69803e+07	6.53638e+07	1.48159e+07	1.6863e+07	1.29925e+07	3.62626e+06	3.64123e+06	4.50369e+06	5.80043e+06	2.84416e+06	6.08322e+06	1.02904e+07	1.32496e+07	1.13336e+07	5.96446e+06	6.33848e+06	7.00988e+06	6.81664e+06
P67778	P67778	14	14	14	Prohibitin	Phb	1.13345e+07	1.48373e+07	1.18084e+07	3.33033e+06	3.68225e+06	3.14386e+06	5.03248e+06	4.57142e+06	5.77361e+06	1.53709e+07	1.65804e+07	1.58197e+07	7.21994e+06	9.83314e+06	8.33388e+06	1.60628e+07	1.70426e+07	1.73422e+07	1.47736e+07	1.49723e+07	1.58065e+07	5.45073e+06	5.45184e+06	6.57719e+06	3.43147e+07	2.85269e+07	3.90922e+07	5.35186e+06	4.62168e+06	6.06942e+06	4.62694e+06	8.06342e+06	6.0654e+06	6.42172e+06	4.53961e+06	6.44096e+06	1.39062e+07	1.34433e+07	1.51226e+07	5.06995e+06	5.60362e+06	6.28455e+06	7.78464e+06
P26041	P26041	42	42	30	Moesin	Msn	3.99407e+06	6.05942e+06	4.7366e+06	93435.8	369805	44899.4	513056	362173	850921	1.63651e+07	1.65703e+07	1.72678e+07	89379.7	785994	598204	327488	280163	386109	9.77125e+06	7.2734e+06	1.0952e+07	715919	1.16594e+06	1.84361e+06	7.77865e+07	8.69591e+07	1.18755e+08	1.21587e+07	1.46867e+07	9.27727e+06	154780	902564	661349	2.50628e+06	1.81947e+06	4.21005e+06	1.07187e+07	1.39263e+07	1.01766e+07	2.081e+06	2.59573e+06	1.91752e+06	2.52339e+06
P40142	P40142	25	25	25	Transketolase	Tkt	1.16116e+07	1.15008e+07	1.07132e+07	1.24992e+06	1.13034e+06	1.34649e+06	3.04955e+06	1.47055e+06	2.36444e+06	4.17345e+07	4.03677e+07	4.00461e+07	2.07565e+06	2.55696e+06	2.70403e+06	2.59663e+06	2.83276e+06	2.67572e+06	2.07911e+07	2.01832e+07	2.19267e+07	3.82054e+06	4.31926e+06	4.6625e+06	1.55527e+08	1.70599e+08	2.15834e+08	2.63376e+07	2.34255e+07	2.56104e+07	2.242e+06	2.01731e+06	2.40454e+06	7.57441e+06	4.01296e+06	7.88306e+06	1.75958e+07	1.76217e+07	1.46205e+07	4.77389e+06	5.81267e+06	6.73352e+06	8.96978e+06
P62717	P62717	8	8	8	60S ribosomal protein L18a	Rpl18a	1.09216e+07	9.03781e+06	1.2341e+07	883916	1.50457e+06	1.0461e+06	1.95381e+06	0	1.36903e+06	1.26505e+07	9.74538e+06	1.19334e+07	2.5148e+06	2.56377e+06	3.14772e+06	5.80846e+06	6.31363e+06	5.24286e+06	1.23279e+07	1.1441e+07	1.08499e+07	2.22378e+06	1.73252e+06	2.23045e+06	2.68315e+07	2.98303e+07	2.09999e+07	4.47142e+06	5.48307e+06	3.22394e+06	1.58719e+06	1.78083e+06	1.84307e+06	3.19476e+06	3.58625e+06	2.69323e+06	1.54371e+07	1.26359e+07	1.36676e+07	1.7618e+06	1.67097e+06	2.33595e+06	4.16847e+06
P30681	P30681	17	17	15	High mobility group protein B2	Hmgb2	1.88216e+07	1.6318e+07	2.35069e+07	4.19816e+06	6.8503e+06	4.92965e+06	1.13386e+07	2.82688e+07	1.57264e+07	5.46412e+07	4.79543e+07	5.65348e+07	5.25475e+06	5.2891e+06	5.87437e+06	7.56478e+06	1.26889e+07	1.00525e+07	3.38121e+07	3.83309e+07	4.34432e+07	7.89235e+06	6.55039e+06	8.12604e+06	2.22779e+08	3.01974e+08	2.36073e+08	3.01448e+07	4.55278e+07	2.03527e+07	4.03252e+06	5.07669e+06	5.40463e+06	7.9658e+06	9.69438e+06	7.54319e+06	5.23888e+07	9.86245e+07	7.93255e+07	1.08145e+07	1.07294e+07	1.18999e+07	1.3935e+07
P12970	P12970	18	18	18	60S ribosomal protein L7a	Rpl7a	2.0088e+07	1.87287e+07	2.08262e+07	2.06464e+06	1.8969e+06	1.73986e+06	3.2896e+06	2.59274e+06	2.42864e+06	2.47066e+07	2.16794e+07	2.34023e+07	4.89012e+06	4.86463e+06	3.98293e+06	1.02681e+07	1.17657e+07	9.86668e+06	2.23103e+07	1.99726e+07	1.72038e+07	3.8197e+06	3.98135e+06	3.71255e+06	4.61665e+07	5.13094e+07	4.78593e+07	2.20351e+07	2.62851e+07	1.99348e+07	2.06343e+06	2.39767e+06	2.01392e+06	4.96727e+06	5.93751e+06	5.4799e+06	2.66663e+07	2.31009e+07	1.97938e+07	3.42187e+06	3.55768e+06	3.0402e+06	7.82653e+06
O88569	O88569	22	22	20	Heterogeneous nuclear ribonucleoproteins A2/B1	Hnrnpa2b1	3.39805e+06	5.007e+06	4.59138e+06	1.01741e+06	1.11036e+06	1.01709e+06	3.00649e+06	3.51235e+06	3.98336e+06	1.29033e+07	1.44237e+07	1.39057e+07	763196	997708	883597	2.3488e+07	2.10179e+07	2.86884e+07	7.88812e+06	8.60061e+06	8.54721e+06	974650	1.18718e+06	1.45407e+06	3.98184e+07	4.24068e+07	5.70791e+07	6.52479e+06	7.11394e+06	6.44391e+06	436932	745308	812357	5.08643e+06	4.75184e+06	5.71054e+06	9.76526e+06	9.48919e+06	1.19721e+07	1.21827e+06	1.10382e+06	1.75032e+06	7.49818e+06
Q9Z2U1	Q9Z2U1	10	10	10	Proteasome subunit alpha type-5	Psma5	6.07673e+06	7.55266e+06	6.60907e+06	1.29062e+06	1.57752e+06	1.58148e+06	5.76875e+06	2.72269e+06	4.52469e+06	1.37856e+07	1.5015e+07	1.4957e+07	1.71169e+06	1.96959e+06	1.65483e+06	8.48807e+06	8.32815e+06	8.96505e+06	9.06043e+06	1.09269e+07	1.01216e+07	3.83594e+06	4.41225e+06	3.85611e+06	3.46602e+07	3.90317e+07	4.65357e+07	3.57766e+06	3.58195e+06	2.96675e+06	2.19509e+06	2.91137e+06	3.00678e+06	6.61167e+06	5.30949e+06	6.45315e+06	8.1436e+06	6.61884e+06	6.4063e+06	2.77471e+06	3.63108e+06	4.19307e+06	7.58174e+06
P49312	P49312	20	18	18	Heterogeneous nuclear ribonucleoprotein A1	Hnrnpa1	6.93175e+06	9.65765e+06	7.66799e+06	295938	1.14384e+06	1.01399e+06	1.87941e+06	456528	2.47404e+06	1.30048e+07	1.88825e+07	1.68667e+07	586476	991192	762003	2.20375e+07	2.07749e+07	2.96259e+07	1.18073e+07	1.00475e+07	9.54859e+06	552469	469406	460333	3.67405e+07	3.7035e+07	5.57185e+07	9.76053e+06	7.70481e+06	9.94304e+06	0	374411	1.31254e+06	3.64333e+06	1.98078e+06	5.14569e+06	1.05075e+07	1.09616e+07	9.58721e+06	680595	1.26551e+06	1.00831e+06	6.14334e+06
P63323	P63323	8	8	8	40S ribosomal protein S12	Rps12	1.08432e+07	9.33907e+06	1.22403e+07	1.13759e+06	1.41676e+06	1.33299e+06	7.22546e+06	6.99031e+06	6.5583e+06	1.76747e+07	1.63574e+07	1.73685e+07	2.26308e+06	3.20935e+06	2.92013e+06	8.9191e+06	7.9562e+06	1.13155e+07	7.58546e+06	9.26594e+06	9.04324e+06	2.22489e+06	2.97389e+06	2.52175e+06	2.9991e+07	2.9878e+07	3.19802e+07	1.79248e+06	2.16098e+06	2.07081e+06	2.12434e+06	1.6656e+06	2.26658e+06	7.84157e+06	7.53592e+06	8.24166e+06	1.30507e+07	1.42025e+07	1.40475e+07	2.30688e+06	2.79471e+06	2.76451e+06	1.06379e+07
P47911	P47911	13	13	13	60S ribosomal protein L6	Rpl6	1.96382e+07	1.86875e+07	1.96728e+07	1.72766e+06	1.96114e+06	1.55816e+06	2.51252e+06	1.77145e+06	3.18618e+06	2.17666e+07	1.64898e+07	1.57651e+07	4.34451e+06	3.9257e+06	3.80896e+06	7.42531e+06	8.30698e+06	8.23313e+06	1.73474e+07	1.74182e+07	1.70774e+07	3.44049e+06	3.95682e+06	3.48365e+06	3.14423e+07	3.85486e+07	4.27186e+07	1.80227e+07	2.52734e+07	1.65681e+07	2.30032e+06	2.67949e+06	2.9679e+06	4.51817e+06	4.06084e+06	4.70294e+06	1.60203e+07	2.52515e+07	1.71816e+07	3.09127e+06	2.84473e+06	3.21078e+06	8.08936e+06
P62264	P62264	8	8	8	40S ribosomal protein S14	Rps14	7.17236e+06	6.79312e+06	7.90384e+06	902644	944681	1.18872e+06	3.71831e+06	4.3828e+06	5.96363e+06	1.17415e+07	1.11452e+07	1.22552e+07	3.89334e+06	3.91288e+06	3.77976e+06	5.34888e+06	4.71013e+06	5.34057e+06	9.77184e+06	9.98175e+06	1.07129e+07	1.74522e+06	1.88424e+06	1.79456e+06	2.3222e+07	2.37733e+07	2.20588e+07	1.37332e+06	2.33413e+06	1.40383e+06	1.05799e+06	1.05487e+06	1.12039e+06	5.2852e+06	4.35854e+06	5.5984e+06	1.18204e+07	1.4801e+07	1.05003e+07	1.39857e+06	1.79882e+06	1.64168e+06	6.66979e+06
Q9CZM2	Q9CZM2	11	11	11	60S ribosomal protein L15	Rpl15	1.06343e+07	1.13337e+07	1.26919e+07	1.21617e+06	1.01423e+06	1.14153e+06	2.63988e+06	3.02931e+06	2.20752e+06	1.19737e+07	1.04704e+07	1.10549e+07	2.99968e+06	1.96692e+06	2.26502e+06	5.51617e+06	7.70805e+06	5.89981e+06	1.17267e+07	1.22873e+07	8.49088e+06	1.79365e+06	1.91433e+06	2.04934e+06	1.91185e+07	2.43356e+07	2.77689e+07	9.7143e+06	7.27938e+06	6.40369e+06	1.39709e+06	1.83844e+06	1.86345e+06	2.23991e+06	2.86569e+06	3.03362e+06	1.27952e+07	1.4645e+07	9.16605e+06	1.93825e+06	2.03736e+06	1.97691e+06	4.02541e+06
P62751	P62751	12	12	12	60S ribosomal protein L23a	Rpl23a	1.23482e+07	7.22386e+06	7.22533e+06	815744	841954	804196	1.50619e+06	2.31235e+06	1.65883e+06	1.68197e+07	9.63129e+06	1.82187e+07	2.89957e+06	1.74955e+06	2.74883e+06	6.46485e+06	1.23367e+07	1.14534e+07	7.76484e+06	7.658e+06	6.51446e+06	3.75172e+06	4.1949e+06	2.01425e+06	3.78233e+07	4.18869e+07	2.62147e+07	2.80702e+06	2.97649e+06	5.68208e+06	2.52074e+06	1.47062e+06	1.48062e+06	5.43027e+06	6.32583e+06	2.71797e+06	1.77788e+07	7.28514e+06	6.08842e+06	3.31451e+06	1.52506e+06	3.74377e+06	7.79477e+06
P67984	P67984	5	5	5	60S ribosomal protein L22	Rpl22	5.83795e+06	6.52423e+06	5.97595e+06	883128	1.02743e+06	929481	2.80922e+06	1.30696e+06	1.71988e+06	7.60115e+06	6.4352e+06	6.2354e+06	2.47365e+06	2.49514e+06	1.69116e+06	3.02268e+06	2.05617e+06	2.87905e+06	5.45163e+06	5.04099e+06	5.92522e+06	1.55208e+06	1.6485e+06	1.76729e+06	1.59298e+07	1.06104e+07	1.91426e+07	1.52723e+06	2.04059e+06	1.8751e+06	1.10974e+06	1.28726e+06	1.32738e+06	3.45271e+06	2.41584e+06	3.85145e+06	7.61896e+06	4.79451e+06	5.9372e+06	1.49489e+06	1.54449e+06	1.85915e+06	5.16019e+06
Q9Z2X1	Q9Z2X1	12	12	10	Heterogeneous nuclear ribonucleoprotein F;Heterogeneous nuclear ribonucleoprotein F, N-terminally processed	Hnrnpf	7.19722e+06	6.24086e+06	7.54748e+06	798687	1.10097e+06	1.34437e+06	4.49403e+06	5.4271e+06	4.67245e+06	1.04339e+07	1.1889e+07	1.07216e+07	3.70836e+06	3.79218e+06	4.1344e+06	1.11346e+07	1.2111e+07	1.24852e+07	8.21666e+06	9.63002e+06	1.06626e+07	2.34338e+06	2.75996e+06	3.48422e+06	3.71262e+07	4.09643e+07	5.3326e+07	9.46733e+06	8.50699e+06	9.64023e+06	1.58162e+06	4.91509e+06	1.44563e+06	6.26423e+06	5.29873e+06	6.22645e+06	1.0619e+07	1.14034e+07	7.78687e+06	2.06289e+06	3.14877e+06	2.49607e+06	7.26599e+06
Q8BG05	Q8BG05	20	20	20	Heterogeneous nuclear ribonucleoprotein A3	Hnrnpa3	4.93271e+06	3.94279e+06	2.72976e+06	421428	0	79515.5	1.04039e+06	0	926262	9.33733e+06	5.84401e+06	1.02597e+07	106841	303096	378879	7.05308e+06	6.96216e+06	1.10389e+07	3.05939e+06	3.49497e+06	3.27757e+06	265141	578861	467653	3.27185e+07	2.51859e+07	3.70882e+07	4.9531e+06	4.39774e+06	5.52744e+06	408941	524315	679347	3.53139e+06	1.1826e+06	2.57971e+06	3.54085e+06	3.13061e+06	2.73393e+06	978266	1.22595e+06	1.23226e+06	4.6967e+06
Q61937	Q61937	12	12	12	Nucleophosmin	Npm1	1.50919e+07	1.90992e+07	1.91153e+07	2.36404e+06	2.55204e+06	2.89818e+06	9.21172e+06	1.46293e+07	8.77941e+06	3.63912e+07	3.51823e+07	3.61287e+07	3.72894e+06	4.51226e+06	5.62439e+06	4.01072e+07	3.78943e+07	4.73256e+07	2.66842e+07	2.79642e+07	2.7999e+07	5.16685e+06	5.78006e+06	5.52464e+06	8.20591e+07	7.84128e+07	1.12531e+08	2.3178e+07	2.70091e+07	2.12136e+07	4.53856e+06	4.57778e+06	5.3045e+06	1.0906e+07	9.34784e+06	1.32496e+07	3.0778e+07	3.23591e+07	2.95569e+07	4.63043e+06	5.16235e+06	5.45596e+06	1.38503e+07
Q9CPR4	Q9CPR4	11	11	11	60S ribosomal protein L17	Rpl17	1.54892e+07	1.92611e+07	1.1578e+07	1.03053e+06	1.04942e+06	768984	2.16767e+06	1.79498e+06	1.16325e+06	1.12564e+07	1.82609e+07	1.79067e+07	4.78155e+06	5.06144e+06	5.42222e+06	1.20113e+07	1.29171e+07	1.34463e+07	1.23245e+07	1.28321e+07	1.33993e+07	3.30133e+06	3.5204e+06	3.28869e+06	3.74753e+07	3.86946e+07	3.38361e+07	7.25132e+06	5.6057e+06	5.73671e+06	3.64751e+06	2.86629e+06	3.05047e+06	5.24552e+06	4.14937e+06	4.08399e+06	1.45361e+07	1.4203e+07	1.42727e+07	4.01445e+06	3.49425e+06	3.80518e+06	8.482e+06
P62702	P62702	18	18	18	40S ribosomal protein S4, X isoform	Rps4x	1.29284e+07	1.37843e+07	1.20667e+07	1.11253e+06	1.36965e+06	827141	2.46609e+06	4.22163e+06	1.54171e+06	2.3515e+07	2.63281e+07	1.83144e+07	4.32182e+06	4.70734e+06	4.44445e+06	1.41421e+07	1.87396e+07	1.53508e+07	1.26854e+07	2.057e+07	1.55873e+07	2.17216e+06	1.95502e+06	1.50029e+06	6.08688e+07	6.80813e+07	7.65106e+07	7.83749e+06	6.31135e+06	7.85879e+06	1.38426e+06	1.34744e+06	1.28415e+06	6.63265e+06	7.48338e+06	7.87739e+06	1.36294e+07	2.08966e+07	1.18716e+07	1.6512e+06	1.48067e+06	1.73767e+06	1.00281e+07
O70435	O70435	6	6	6	Proteasome subunit alpha type-3	Psma3	2.28609e+06	2.42215e+06	2.40477e+06	621189	697964	745721	3.54771e+06	1.95015e+06	3.54024e+06	5.23135e+06	5.03729e+06	5.31687e+06	1.22603e+06	940947	918180	2.24797e+06	3.52322e+06	2.71016e+06	5.06738e+06	5.06641e+06	5.70516e+06	1.7301e+06	1.4206e+06	1.59079e+06	1.4139e+07	1.76973e+07	1.54393e+07	1.58644e+06	1.99247e+06	1.32951e+06	966856	1.23046e+06	1.09815e+06	2.21948e+06	2.29904e+06	2.52356e+06	4.72594e+06	5.2527e+06	6.18547e+06	1.46586e+06	1.51776e+06	1.46911e+06	3.52559e+06
P62889	P62889	5	5	5	60S ribosomal protein L30	Rpl30	1.15179e+07	1.19941e+07	1.05298e+07	2.35175e+06	2.56514e+06	2.54906e+06	4.90607e+06	1.69849e+06	1.79749e+06	1.46776e+07	1.59445e+07	1.43963e+07	6.28023e+06	6.23243e+06	5.40182e+06	3.6572e+06	4.24068e+06	5.01729e+06	8.74197e+06	9.23198e+06	7.44573e+06	5.30546e+06	5.20198e+06	6.00312e+06	3.03596e+07	2.7214e+07	3.55284e+07	3.83501e+06	3.51923e+06	3.28301e+06	3.17115e+06	3.10094e+06	4.63308e+06	5.99519e+06	3.92444e+06	5.49157e+06	1.12565e+07	1.19657e+07	1.12455e+07	4.42722e+06	4.74012e+06	4.04544e+06	9.13747e+06
P61255	P61255	9	9	9	60S ribosomal protein L26	Rpl26	7.60651e+06	8.47092e+06	7.91903e+06	745775	1.23785e+06	982352	2.90396e+06	5.47842e+06	5.29443e+06	7.75292e+06	9.45044e+06	1.02732e+07	1.33304e+06	1.82485e+06	1.27723e+06	4.00963e+06	6.47111e+06	6.18881e+06	8.74256e+06	1.23985e+07	1.13127e+07	1.68639e+06	1.97118e+06	2.18683e+06	1.85187e+07	2.52105e+07	2.15849e+07	4.2156e+06	3.57199e+06	3.63985e+06	1.05249e+06	1.37125e+06	1.45324e+06	2.37724e+06	3.4566e+06	3.04273e+06	9.69196e+06	1.13987e+07	1.05563e+07	1.57754e+06	1.98448e+06	2.29613e+06	4.17783e+06
Q9QUM9	Q9QUM9	12	12	12	Proteasome subunit alpha type-6	Psma6	6.36645e+06	8.05353e+06	6.06208e+06	1.61437e+06	1.62298e+06	1.49782e+06	3.58606e+06	2.83895e+06	2.86848e+06	1.46816e+07	1.55244e+07	1.20267e+07	1.34294e+06	2.27923e+06	1.88475e+06	6.71073e+06	6.87276e+06	6.40845e+06	1.09835e+07	1.19405e+07	7.94338e+06	3.51376e+06	3.74042e+06	3.99418e+06	3.61079e+07	3.70719e+07	3.88175e+07	3.54404e+06	3.2024e+06	3.04672e+06	2.72018e+06	2.71255e+06	3.16272e+06	6.25728e+06	4.80277e+06	5.83746e+06	8.85249e+06	7.22157e+06	5.31688e+06	3.20031e+06	3.84871e+06	3.28248e+06	8.99285e+06
Q60930	Q60930	9	9	9	Voltage-dependent anion-selective channel protein 2	Vdac2	3.90339e+06	3.59979e+06	3.88749e+06	1.60869e+06	1.26686e+06	1.40278e+06	2.81867e+06	0	1.87207e+06	5.37332e+06	5.41554e+06	5.26157e+06	2.92304e+06	2.55816e+06	2.05828e+06	4.46192e+06	3.89432e+06	4.09787e+06	4.92573e+06	5.00395e+06	4.52385e+06	2.1297e+06	2.17009e+06	2.08309e+06	1.36475e+07	1.13998e+07	1.28056e+07	4.0223e+06	3.60243e+06	3.93642e+06	2.22451e+06	1.88891e+06	2.26073e+06	2.79589e+06	2.38741e+06	1.95269e+06	5.42745e+06	4.40262e+06	3.82935e+06	1.82165e+06	1.73953e+06	1.65508e+06	3.27401e+06
Q9CZX8	Q9CZX8	9	9	9	40S ribosomal protein S19	Rps19	5.166e+06	4.93175e+06	6.09797e+06	599215	590428	719744	3.22709e+06	7.43269e+06	4.02444e+06	9.35297e+06	1.18041e+07	9.81178e+06	2.22782e+06	1.69814e+06	2.12571e+06	3.72329e+06	5.62359e+06	4.73059e+06	5.60968e+06	6.35912e+06	7.17705e+06	1.19579e+06	1.12969e+06	1.3253e+06	2.22268e+07	2.13768e+07	2.50163e+07	968187	1.26879e+06	903833	729982	1.05159e+06	849231	4.30096e+06	4.82607e+06	5.82973e+06	1.15022e+07	8.45062e+06	8.9413e+06	1.16501e+06	1.56659e+06	1.11056e+06	5.40776e+06
Q9Z2U0;Q9CWH6	Q9Z2U0	11;5	11;5	11;5	Proteasome subunit alpha type-7	Psma7	9.77193e+06	8.42138e+06	8.28792e+06	1.61611e+06	1.76844e+06	1.88959e+06	5.72819e+06	2.32489e+06	4.33071e+06	1.90373e+07	1.83415e+07	1.79447e+07	2.43672e+06	2.99785e+06	3.1524e+06	7.5977e+06	6.90005e+06	8.79616e+06	1.12352e+07	1.11237e+07	9.26208e+06	3.91184e+06	3.47876e+06	4.53562e+06	4.08903e+07	4.61805e+07	4.29463e+07	4.1709e+06	5.085e+06	4.85782e+06	3.08575e+06	2.52343e+06	3.66838e+06	8.17686e+06	6.8891e+06	7.8123e+06	9.04701e+06	5.22663e+06	5.32494e+06	4.51503e+06	4.16321e+06	4.42439e+06	1.02885e+07
P57776	P57776	10	10	8	Elongation factor 1-delta	Eef1d	6.93992e+06	8.41854e+06	7.93239e+06	856399	935991	976483	2.53183e+06	0	1.6715e+06	1.32553e+07	1.43792e+07	1.37202e+07	1.93672e+06	1.931e+06	1.79169e+06	6.43654e+06	4.12954e+06	7.14498e+06	9.87161e+06	9.53832e+06	8.63556e+06	1.89466e+06	1.3209e+06	1.89426e+06	2.7542e+07	3.16646e+07	3.48239e+07	9.74367e+06	1.29371e+07	9.53818e+06	1.26105e+06	1.62794e+06	1.15238e+06	3.99653e+06	2.62984e+06	3.60294e+06	1.90226e+07	7.09268e+06	9.40763e+06	4.47436e+06	2.12891e+06	2.59764e+06	4.9056e+06
P80317;Q61390	P80317	20;5	20;5	20;5	T-complex protein 1 subunit zeta	Cct6a	7.25585e+06	6.9906e+06	7.783e+06	309968	420322	886110	1.54556e+06	0	1.89425e+06	1.53338e+07	1.54956e+07	1.37769e+07	1.27865e+06	1.50119e+06	1.46525e+06	8.68524e+06	9.42368e+06	1.03503e+07	1.24341e+07	1.37576e+07	1.42893e+07	835481	1.29513e+06	1.52593e+06	4.0507e+07	4.02164e+07	5.2028e+07	1.2529e+07	1.28539e+07	1.24786e+07	567349	1.09031e+06	335503	5.14454e+06	2.78392e+06	4.8211e+06	1.30001e+07	1.31205e+07	1.44809e+07	1.31796e+06	1.49892e+06	1.75639e+06	6.35504e+06
P62082	P62082	11	11	11	40S ribosomal protein S7	Rps7	1.43021e+07	2.42698e+07	1.82841e+07	1.12266e+06	1.88063e+06	1.43871e+06	4.8805e+06	4.09128e+06	6.43983e+06	2.4187e+07	2.85625e+07	2.21939e+07	5.48834e+06	6.42043e+06	5.36694e+06	1.8139e+07	1.54437e+07	2.63189e+07	1.46634e+07	1.69889e+07	1.697e+07	4.19489e+06	3.73604e+06	6.08903e+06	5.30098e+07	4.03569e+07	8.53446e+07	4.20699e+06	4.95422e+06	3.23102e+06	2.90847e+06	5.68472e+06	3.9165e+06	8.93975e+06	6.37692e+06	1.3443e+07	1.34509e+07	1.62262e+07	1.76945e+07	3.91189e+06	4.18797e+06	4.30561e+06	1.131e+07
P62281	P62281	10	10	10	40S ribosomal protein S11	Rps11	1.28187e+07	1.10578e+07	1.18182e+07	2.432e+06	2.65678e+06	2.3901e+06	5.59316e+06	4.75336e+06	5.96421e+06	1.86145e+07	1.41211e+07	1.67131e+07	1.82804e+07	1.62831e+07	1.39849e+07	8.97619e+06	9.84964e+06	9.88151e+06	1.64094e+07	1.55739e+07	1.25382e+07	5.15103e+06	4.56704e+06	3.91491e+06	3.51432e+07	3.74786e+07	3.00332e+07	3.70963e+06	3.82161e+06	2.92509e+06	2.95292e+06	3.17469e+06	3.21331e+06	6.78119e+06	7.37959e+06	6.30631e+06	1.56947e+07	1.96645e+07	1.47118e+07	3.56546e+06	4.01582e+06	3.91671e+06	8.01839e+06
P08113	P08113	29	27	27	Endoplasmin	Hsp90b1	5.08348e+06	4.97903e+06	4.50024e+06	540703	516097	255188	1.25722e+06	0	1.30629e+06	1.28829e+07	1.33642e+07	1.22379e+07	1.35929e+06	812805	1.13223e+06	7.94308e+06	6.25209e+06	8.37022e+06	9.49546e+06	9.0159e+06	1.16243e+07	932483	1.36886e+06	1.3985e+06	4.83016e+07	4.36993e+07	5.63433e+07	9.30669e+06	1.05161e+07	8.70827e+06	699321	576795	1.11552e+06	3.17152e+06	2.82521e+06	3.40819e+06	1.00374e+07	1.00887e+07	8.66329e+06	1.60261e+06	1.51401e+06	1.89694e+06	3.66452e+06
P80316	P80316	20	20	19	T-complex protein 1 subunit epsilon	Cct5	5.70839e+06	7.29328e+06	5.88715e+06	222026	171361	222338	920200	2.171e+06	2.14402e+06	1.22551e+07	1.04603e+07	1.15772e+07	659302	1.10087e+06	646707	4.48998e+06	4.11831e+06	7.30448e+06	9.66042e+06	7.47042e+06	1.13273e+07	730682	566235	723887	3.74242e+07	3.49442e+07	4.90164e+07	9.94075e+06	7.44803e+06	8.01103e+06	85443.8	255626	535426	3.30283e+06	1.97548e+06	3.42433e+06	9.70367e+06	1.06994e+07	1.12751e+07	1.17808e+06	637064	730734	4.31286e+06
P35486	P35486	14	14	14	Pyruvate dehydrogenase E1 component subunit alpha, somatic form, mitochondrial	Pdha1	5.30836e+06	6.57719e+06	5.28442e+06	308183	567608	346848	641167	0	1.72133e+06	1.33442e+07	1.52956e+07	1.43658e+07	494652	508628	340617	3.543e+06	2.38051e+06	3.34618e+06	7.70182e+06	1.00393e+07	1.01293e+07	656103	747228	1.02858e+06	6.89761e+06	5.26865e+06	8.11475e+06	8.46093e+06	9.95601e+06	9.49543e+06	139968	882496	794693	1.72869e+06	1.27807e+06	1.80207e+06	7.12871e+06	6.2729e+06	7.25207e+06	554281	856496	964734	1.98669e+06
Q9EQU5	Q9EQU5	9	9	9	Protein SET	Set	4.14228e+06	4.58251e+06	3.71941e+06	561819	528061	672865	1.17114e+07	2.94509e+06	7.75114e+06	1.07364e+07	1.11109e+07	1.09098e+07	1.66085e+06	1.14076e+06	2.08659e+06	1.99418e+07	1.82749e+07	2.33283e+07	7.94324e+06	8.27812e+06	7.94541e+06	1.73301e+06	1.47523e+06	1.04978e+06	6.51195e+07	6.45752e+07	9.48547e+07	8.40974e+06	8.09376e+06	7.29639e+06	919880	1.06509e+06	895720	9.92466e+06	1.2677e+07	1.48848e+07	7.66849e+06	8.59813e+06	8.86315e+06	1.79934e+06	1.83976e+06	1.87635e+06	1.72575e+07
P06800	P06800	30	30	30	Receptor-type tyrosine-protein phosphatase C	Ptprc	7.47683e+06	9.99015e+06	8.77799e+06	7.4036e+06	8.10239e+06	9.16686e+06	4.4179e+06	3.85283e+06	4.01067e+06	1.04434e+07	1.22337e+07	1.00436e+07	3.83861e+06	4.55192e+06	6.17139e+06	7.92085e+06	6.40104e+06	7.32821e+06	5.71458e+06	6.90587e+06	4.75484e+06	5.30282e+06	4.83269e+06	5.76435e+06	7.58047e+07	7.4313e+07	1.12104e+08	1.04274e+07	9.12241e+06	1.02432e+07	4.9233e+06	6.14733e+06	5.66217e+06	6.31432e+06	4.81466e+06	8.35363e+06	6.74599e+06	5.69028e+06	5.35676e+06	4.2203e+06	4.62322e+06	4.30882e+06	1.43528e+07
P63158	P63158	16	14	14	High mobility group protein B1	Hmgb1	3.78723e+06	3.84654e+06	3.448e+06	405275	338429	109460	21901.4	655960	0	1.5078e+07	1.18939e+07	1.4679e+07	178655	221127	287266	2.31989e+06	2.17314e+06	3.20793e+06	2.97879e+06	1.79773e+06	2.98303e+06	1.48409e+06	2.49165e+06	2.02411e+06	9.65509e+07	7.42693e+07	6.64113e+07	5.54953e+06	6.95679e+06	3.83316e+06	1.13401e+06	1.03501e+06	1.14374e+06	1.25923e+06	1.1109e+06	1.71826e+06	2.6868e+06	1.33077e+06	1.99377e+06	1.52164e+06	2.27452e+06	2.54787e+06	2.77931e+06
Q6ZWX6	Q6ZWX6	15	15	15	Eukaryotic translation initiation factor 2 subunit 1	Eif2s1	4.04014e+06	3.94975e+06	3.7124e+06	275784	172616	193136	1.96857e+06	1.79991e+06	1.68148e+06	5.11192e+06	6.07205e+06	5.31241e+06	269823	345370	275195	7.1906e+06	7.17436e+06	8.26559e+06	5.45163e+06	4.06424e+06	4.34837e+06	340539	346374	160181	2.21137e+07	2.25314e+07	2.48626e+07	3.5234e+06	4.14054e+06	4.61672e+06	252995	103899	136139	2.54128e+06	1.67006e+06	3.47294e+06	5.69887e+06	5.37191e+06	5.40194e+06	620389	722487	612308	5.03273e+06
Q9CVB6	Q9CVB6	16	16	16	Actin-related protein 2/3 complex subunit 2	Arpc2	3.45619e+06	3.22783e+06	3.75496e+06	1.33561e+06	1.36085e+06	1.26235e+06	404060	0	1.03171e+06	1.09237e+07	8.301e+06	9.33915e+06	890938	743948	825497	2.93837e+06	2.92145e+06	3.27121e+06	4.60153e+06	4.82581e+06	4.335e+06	916235	1.16196e+06	972383	2.40419e+07	2.72795e+07	2.70572e+07	5.14782e+06	6.08867e+06	4.59979e+06	573271	912273	565318	1.48691e+06	756307	2.2024e+06	8.91139e+06	8.48663e+06	8.94637e+06	1.5328e+06	1.85268e+06	1.2163e+06	2.76304e+06
Q9DCL9	Q9DCL9	17	17	17	Multifunctional protein ADE2;Phosphoribosylaminoimidazole-succinocarboxamide synthase;Phosphoribosylaminoimidazole carboxylase	Paics	4.18982e+06	4.46354e+06	3.5156e+06	1.13571e+06	1.12632e+06	1.54548e+06	3.58467e+06	5.47882e+06	3.60969e+06	6.79244e+06	6.73576e+06	6.26561e+06	1.90724e+06	2.13222e+06	2.6132e+06	9.01884e+06	8.82688e+06	1.09308e+07	4.33266e+06	4.34007e+06	3.56445e+06	2.51849e+06	2.40912e+06	3.00137e+06	1.9554e+07	2.01443e+07	2.66986e+07	4.56318e+06	4.22178e+06	5.41157e+06	2.75711e+06	2.95807e+06	2.64013e+06	4.51216e+06	2.98008e+06	4.80187e+06	4.77493e+06	4.31695e+06	2.72379e+06	2.26861e+06	2.37672e+06	2.26138e+06	6.18278e+06
Q8BP67	Q8BP67	6	6	6	60S ribosomal protein L24	Rpl24	7.15115e+06	5.88494e+06	5.5867e+06	1.04487e+06	923937	1.16005e+06	1.48191e+06	0	322330	8.40495e+06	8.59034e+06	8.00362e+06	1.96675e+06	1.92379e+06	2.36076e+06	4.89963e+06	4.04881e+06	4.49991e+06	7.25455e+06	6.94746e+06	5.28775e+06	1.72177e+06	1.54152e+06	1.62143e+06	2.07681e+07	1.82418e+07	1.89206e+07	3.95035e+06	2.81008e+06	5.44207e+06	1.31765e+06	1.3691e+06	1.31768e+06	2.23324e+06	1.56464e+06	1.94977e+06	7.12925e+06	5.53085e+06	8.50147e+06	1.89159e+06	1.17652e+06	1.66358e+06	3.49461e+06
Q99MN1	Q99MN1	17	17	17	Lysine--tRNA ligase	Kars	7.66234e+06	6.87206e+06	7.27507e+06	693663	384319	512967	1.3199e+06	0	781883	7.8803e+06	7.50234e+06	8.12627e+06	802272	1.08661e+06	952786	3.32348e+06	2.5792e+06	3.05371e+06	6.23337e+06	6.43539e+06	5.63181e+06	786474	903481	598643	1.53081e+07	1.68825e+07	1.67629e+07	8.23967e+06	8.88373e+06	7.53713e+06	686350	676599	690635	2.24526e+06	1.51549e+06	2.33086e+06	8.57585e+06	8.59217e+06	6.0158e+06	1.52944e+06	1.7711e+06	1.73682e+06	3.03212e+06
P17918	P17918	11	11	11	Proliferating cell nuclear antigen	Pcna	7.97241e+06	7.94535e+06	6.24202e+06	694081	845452	284937	1.40005e+06	0	481175	2.44429e+07	2.67842e+07	2.50829e+07	1.50579e+06	1.86932e+06	1.22619e+06	3.93929e+06	2.79766e+06	5.23479e+06	1.2668e+07	1.51686e+07	9.50199e+06	1.57747e+06	1.37753e+06	1.99794e+06	5.1747e+07	4.31984e+07	6.92307e+07	1.30527e+07	1.27053e+07	1.44129e+07	1.10619e+06	1.59296e+06	949171	1.95685e+06	1.00057e+06	2.67297e+06	9.95347e+06	9.84605e+06	8.18543e+06	2.52508e+06	2.89958e+06	2.68149e+06	3.55144e+06
P19253	P19253	7	7	7	60S ribosomal protein L13a	Rpl13a	7.9456e+06	6.98634e+06	8.68151e+06	590344	826898	556674	1.76377e+06	799577	2.04551e+06	5.32202e+06	7.46148e+06	8.97794e+06	1.81614e+06	1.5741e+06	1.54728e+06	1.20706e+06	3.16804e+06	2.32344e+06	1.39334e+07	1.34415e+07	1.11542e+07	1.24121e+06	1.4963e+06	1.18018e+06	9.25654e+06	1.85885e+07	1.38981e+07	3.92912e+06	3.62545e+06	2.66046e+06	732094	1.04609e+06	697031	1.12053e+06	2.3768e+06	2.33258e+06	1.33686e+07	1.14029e+07	1.26487e+07	1.00083e+06	989774	944167	1.59149e+06
Q9DBJ1	Q9DBJ1	18	18	14	Phosphoglycerate mutase 1	Pgam1	3.7464e+06	5.35099e+06	2.83258e+06	1.12368e+06	1.53971e+06	1.39721e+06	0	0	550090	1.73353e+07	1.85573e+07	1.63643e+07	953697	1.30056e+06	848768	9.02613e+06	7.49642e+06	1.12641e+07	5.5105e+06	6.59282e+06	8.34134e+06	1.78338e+06	1.732e+06	2.5849e+06	1.0045e+08	7.97585e+07	1.44345e+08	3.48118e+06	3.54154e+06	3.1884e+06	1.27194e+06	1.87143e+06	1.37715e+06	3.6766e+06	1.10091e+06	3.5485e+06	6.67539e+06	7.31817e+06	7.37447e+06	2.95224e+06	3.38524e+06	3.91165e+06	4.03878e+06
P40124;Q9CYT6	P40124	19;1	19;1	19;1	Adenylyl cyclase-associated protein 1	Cap1	4.45138e+06	5.17963e+06	5.39208e+06	88445	233512	309592	719601	214504	674271	1.2548e+07	1.19845e+07	1.34667e+07	180646	50623.8	221710	1.67334e+06	1.40052e+06	2.02834e+06	1.07663e+07	1.19832e+07	1.20794e+07	621762	845825	747214	5.77605e+07	5.54379e+07	7.55613e+07	8.64905e+06	9.43306e+06	7.6919e+06	124223	562831	284707	3.70625e+06	1.91057e+06	4.27479e+06	8.74641e+06	1.14936e+07	1.03587e+07	1.45447e+06	1.21006e+06	1.61372e+06	4.29147e+06
Q99K48	Q99K48	19	19	18	Non-POU domain-containing octamer-binding protein	Nono	1.09681e+06	1.29593e+06	1.5103e+06	212482	260080	99237.9	1.12436e+06	774896	2.11636e+06	2.9122e+06	2.60461e+06	2.85348e+06	73486.4	136954	274270	6.88628e+06	9.09863e+06	1.03504e+07	3.73267e+06	4.42887e+06	4.03459e+06	130896	262476	501221	2.68765e+07	2.84123e+07	2.92348e+07	1.86136e+06	2.50714e+06	2.6691e+06	38455.2	126766	103310	2.62958e+06	2.3617e+06	2.91169e+06	3.86864e+06	5.14939e+06	4.95381e+06	247386	203923	361402	3.8956e+06
P61358	P61358	4	4	4	60S ribosomal protein L27	Rpl27	1.26566e+07	9.65978e+06	1.18407e+07	2.23997e+06	2.12008e+06	1.98229e+06	2.83117e+06	921499	1.50162e+06	1.47532e+07	1.19627e+07	1.25992e+07	4.39935e+06	3.82075e+06	3.26597e+06	6.51089e+06	6.28804e+06	6.30333e+06	1.09767e+07	9.5523e+06	7.66781e+06	4.9189e+06	3.89311e+06	3.51456e+06	2.60566e+07	2.57687e+07	2.24103e+07	3.71258e+06	3.50141e+06	3.71249e+06	2.98519e+06	2.86652e+06	3.13304e+06	4.74125e+06	4.92391e+06	3.8092e+06	1.52359e+07	9.88579e+06	7.44178e+06	3.83308e+06	4.31168e+06	3.89258e+06	6.94822e+06
Q9R1P0	Q9R1P0	8	8	8	Proteasome subunit alpha type-4	Psma4	4.73269e+06	4.001e+06	4.84559e+06	1.2963e+06	802474	1.16484e+06	1.92922e+06	0	2.94674e+06	1.24807e+07	1.19163e+07	1.18663e+07	1.54083e+06	1.32129e+06	1.61058e+06	4.33387e+06	4.18454e+06	4.06343e+06	8.78582e+06	1.05125e+07	8.32716e+06	2.63657e+06	2.28513e+06	3.07021e+06	2.74094e+07	2.5377e+07	3.06281e+07	4.09212e+06	3.13898e+06	2.34036e+06	1.41704e+06	828560	1.51629e+06	5.93374e+06	4.61849e+06	6.23264e+06	8.74461e+06	5.61255e+06	6.34314e+06	2.61552e+06	2.52243e+06	1.24979e+06	6.45008e+06
P62960;Q9Z2C8	P62960	11;3	11;3	7;0	Nuclease-sensitive element-binding protein 1	Ybx1	5.04777e+06	6.02776e+06	7.45367e+06	157216	652683	831600	1.2373e+06	1.45673e+06	3.37194e+06	5.32971e+06	5.90429e+06	7.57852e+06	608601	654835	1.45366e+06	3.00033e+06	3.21381e+06	4.72943e+06	5.44037e+06	7.3277e+06	9.99356e+06	1.02119e+06	757306	1.12219e+06	7.58899e+06	8.08613e+06	1.11861e+07	5.61334e+06	8.63888e+06	4.18856e+06	778707	852488	698307	1.31638e+06	687834	1.54103e+06	6.4155e+06	1.09626e+07	9.62178e+06	727498	1.29737e+06	1.45669e+06	1.93087e+06
Q99020	Q99020	10	9	9	Heterogeneous nuclear ribonucleoprotein A/B	Hnrnpab	7.24524e+06	8.6951e+06	6.45784e+06	223452	226944	273728	1.46835e+06	733490	2.30352e+06	1.32726e+07	1.69674e+07	1.30009e+07	621015	1.09049e+06	732904	7.52639e+06	6.86167e+06	8.723e+06	7.412e+06	7.56793e+06	9.95223e+06	582745	314883	878336	3.00226e+07	2.56772e+07	3.36554e+07	6.8785e+06	6.44422e+06	8.80192e+06	519648	130585	331594	3.60313e+06	2.37761e+06	4.43142e+06	7.92442e+06	4.97183e+06	6.74447e+06	556992	881425	694223	5.68831e+06
P60867	P60867	4	4	4	40S ribosomal protein S20	Rps20	8.92397e+06	6.93438e+06	1.00744e+07	1.36228e+06	1.09971e+06	1.15878e+06	1.86838e+06	563986	1.34224e+06	1.44642e+07	1.16249e+07	1.27186e+07	2.54462e+06	2.20432e+06	3.27745e+06	6.00746e+06	7.52413e+06	4.9377e+06	7.38355e+06	6.43575e+06	6.33128e+06	2.85982e+06	2.61943e+06	2.13468e+06	2.99484e+07	4.33267e+07	2.63527e+07	2.2652e+06	3.027e+06	1.96899e+06	1.65613e+06	1.387e+06	1.34107e+06	6.35386e+06	8.90442e+06	6.16411e+06	1.16501e+07	1.53635e+07	1.02979e+07	2.29008e+06	2.55913e+06	2.13602e+06	1.00515e+07
P47754	P47754	13	10	10	F-actin-capping protein subunit alpha-2	Capza2	5.2746e+06	5.71642e+06	4.33266e+06	1.04032e+06	1.75465e+06	1.74762e+06	3.28099e+06	4.00881e+06	3.77362e+06	8.9634e+06	9.66467e+06	9.27212e+06	1.34049e+06	2.50996e+06	1.5699e+06	6.37932e+06	5.41111e+06	6.59662e+06	4.02289e+06	3.56125e+06	3.67509e+06	1.63242e+06	1.09094e+06	804980	1.7953e+07	1.64253e+07	2.11636e+07	8.05309e+06	6.50736e+06	7.90249e+06	1.68736e+06	1.1077e+06	2.29605e+06	6.24205e+06	3.19553e+06	5.34147e+06	6.27664e+06	6.03076e+06	5.76754e+06	2.52088e+06	2.17182e+06	1.9187e+06	1.17178e+07
P41105	P41105	8	8	8	60S ribosomal protein L28	Rpl28	5.18769e+06	6.49683e+06	5.50475e+06	547892	1.27446e+06	765160	2.97453e+06	5.38981e+06	5.55144e+06	7.81297e+06	7.8275e+06	8.65966e+06	837000	1.76998e+06	1.00655e+06	2.02492e+06	1.50827e+06	3.21535e+06	9.55472e+06	1.1277e+07	1.54669e+07	976856	1.4445e+06	1.1271e+06	9.91726e+06	1.05655e+07	1.05132e+07	3.81e+06	3.43785e+06	2.4495e+06	447921	679651	643497	1.13631e+06	1.89531e+06	1.72788e+06	9.83676e+06	1.18278e+07	1.04353e+07	796989	1.20849e+06	1.20525e+06	2.00184e+06
P63276	P63276	8	8	8	40S ribosomal protein S17	Rps17	3.68777e+06	5.46144e+06	4.64496e+06	343063	304187	591092	2.29983e+06	663001	1.05821e+06	8.55195e+06	9.96393e+06	9.00617e+06	3.42638e+06	2.86807e+06	2.98121e+06	1.02575e+07	7.11353e+06	1.06716e+07	4.48517e+06	5.35223e+06	2.44518e+06	1.13609e+06	862312	703708	3.0171e+07	2.2156e+07	4.0077e+07	1.54256e+06	1.43009e+06	1.88914e+06	1.20619e+06	1.19536e+06	709448	4.03847e+06	2.95518e+06	5.0119e+06	6.68224e+06	3.39857e+06	2.48728e+06	772014	1.13825e+06	842175	6.3293e+06
P62962	P62962	12	12	6	Profilin-1	Pfn1	4.14326e+06	5.65183e+06	3.74778e+06	256094	257958	242588	602353	1.82054e+06	1.21928e+06	1.9154e+07	2.35024e+07	1.69013e+07	794931	1.45847e+06	1.37085e+06	494409	839979	648787	4.52666e+06	5.93385e+06	5.1909e+06	2.21212e+06	3.08266e+06	2.9917e+06	1.00354e+08	1.02557e+08	1.6985e+08	2.66667e+06	1.9731e+06	2.53991e+06	803808	936548	1.46888e+06	3.97382e+06	2.87453e+06	3.59762e+06	5.64393e+06	3.57192e+06	5.82378e+06	2.91517e+06	2.83456e+06	3.04155e+06	5.37746e+06
P51410	P51410	9	9	9	60S ribosomal protein L9	Rpl9	8.01239e+06	9.7955e+06	8.15739e+06	230525	486234	140073	1.45029e+06	966006	727494	1.46578e+07	1.58841e+07	1.26565e+07	1.62526e+06	3.83437e+06	1.47885e+06	7.64168e+06	7.98875e+06	9.60782e+06	9.23567e+06	9.63002e+06	1.1844e+07	1.01041e+06	694155	785314	3.86712e+07	3.38155e+07	6.27834e+07	3.42952e+06	3.27185e+06	3.49037e+06	969888	1.32222e+06	1.40506e+06	5.66858e+06	2.52525e+06	6.03943e+06	9.697e+06	6.57637e+06	9.59573e+06	880586	1.58839e+06	925422	4.92822e+06
P43276	P43276	6	6	6	Histone H1.5	Hist1h1b	1.24811e+06	2.04181e+06	2.2497e+06	1.47905e+06	1.48082e+06	897336	2.76071e+06	4.72598e+06	4.6836e+06	1.38001e+06	1.15388e+06	1.31731e+06	1.57743e+06	1.54539e+06	1.93557e+06	2.36107e+06	3.34854e+06	3.159e+06	2.39955e+06	2.7118e+06	2.80772e+06	1.48687e+06	1.76467e+06	1.69269e+06	9.05459e+06	1.90157e+07	1.30698e+07	1.39773e+06	2.17333e+06	1.40443e+06	1.03499e+06	1.57049e+06	1.244e+06	2.04943e+06	4.14117e+06	6.01006e+06	3.17668e+06	5.66297e+06	5.57529e+06	1.59902e+06	1.59155e+06	1.53036e+06	3.91577e+06
P09103	P09103	19	19	19	Protein disulfide-isomerase	P4hb	1.93262e+06	4.55369e+06	3.03872e+06	150792	301523	178702	52630.9	0	1.62487e+06	1.12032e+07	1.02442e+07	1.01533e+07	614418	588060	843630	3.39807e+06	2.99237e+06	3.6978e+06	4.48162e+06	4.80239e+06	4.30704e+06	299413	566805	748977	4.47431e+07	3.83875e+07	5.75516e+07	6.36899e+06	7.69358e+06	5.84453e+06	314290	402709	295745	1.88218e+06	1.12981e+06	3.46401e+06	3.13958e+06	5.34757e+06	4.77862e+06	1.24742e+06	1.53009e+06	1.62008e+06	3.35166e+06
Q61656	Q61656	17	12	12	Probable ATP-dependent RNA helicase DDX5	Ddx5	3.82672e+06	4.05736e+06	3.8264e+06	331154	494676	737579	396836	690669	530062	4.8496e+06	6.12558e+06	5.47205e+06	1.81558e+06	2.89477e+06	2.7436e+06	3.16312e+06	3.72291e+06	3.82088e+06	4.50927e+06	4.81837e+06	2.61693e+06	978673	820382	993130	9.35436e+06	1.14937e+07	8.92699e+06	4.91948e+06	4.36701e+06	5.11224e+06	624160	727299	818105	1.50361e+06	1.1564e+06	1.49955e+06	5.47391e+06	4.14956e+06	2.84112e+06	1.07621e+06	1.21263e+06	1.08287e+06	2.59837e+06
P24547	P24547	16	16	15	Inosine-5-monophosphate dehydrogenase 2	Impdh2	9.07475e+06	8.89612e+06	6.95876e+06	1.50989e+06	1.35193e+06	1.22429e+06	1.94462e+06	986911	727727	1.56068e+07	1.54812e+07	1.42699e+07	2.19612e+06	2.78635e+06	2.48124e+06	3.1031e+06	3.69875e+06	3.64326e+06	7.53014e+06	7.58736e+06	7.41007e+06	2.37821e+06	2.09821e+06	2.27578e+06	2.21867e+07	2.21315e+07	2.76137e+07	9.39432e+06	8.7263e+06	8.13975e+06	1.63203e+06	1.06904e+06	1.28135e+06	4.3564e+06	2.25293e+06	3.57323e+06	8.16413e+06	6.53738e+06	5.49991e+06	1.67711e+06	1.99001e+06	1.6752e+06	5.58804e+06
Q62318	Q62318	18	18	18	Transcription intermediary factor 1-beta	Trim28	5.29885e+06	6.19713e+06	5.44199e+06	887685	745366	655541	1.29503e+06	0	0	7.87487e+06	7.99512e+06	7.74163e+06	1.91057e+06	1.56622e+06	1.92644e+06	6.14959e+06	5.20034e+06	5.66072e+06	4.92494e+06	6.66909e+06	6.27171e+06	1.15532e+06	1.80637e+06	1.65246e+06	2.20991e+07	2.15637e+07	3.04531e+07	7.56433e+06	7.62413e+06	8.78151e+06	872516	1.13634e+06	2.02596e+06	3.3377e+06	855338	3.3407e+06	6.58408e+06	4.4585e+06	4.57115e+06	1.2629e+06	1.99326e+06	1.87551e+06	5.06059e+06
Q9R1P3	Q9R1P3	7	7	7	Proteasome subunit beta type-2	Psmb2	2.90856e+06	3.21988e+06	2.64864e+06	527773	496572	221351	1.83131e+06	0	1.20661e+06	4.9298e+06	6.82439e+06	5.82681e+06	765387	1.03946e+06	524200	3.57167e+06	2.54054e+06	4.0542e+06	3.99325e+06	6.33152e+06	3.13342e+06	753160	1.43511e+06	1.30097e+06	1.48288e+07	1.66505e+07	2.37468e+07	1.00744e+06	816714	626933	699568	956223	910207	3.251e+06	1.7467e+06	3.72591e+06	4.77637e+06	4.02018e+06	2.76044e+06	1.1341e+06	1.15748e+06	732944	3.11724e+06
P05202	P05202	16	16	16	Aspartate aminotransferase, mitochondrial	Got2	3.35429e+06	2.22069e+06	2.4445e+06	132726	58248.3	59927	262490	0	0	1.11113e+07	1.14975e+07	9.84397e+06	103324	421437	72228.2	656677	569835	659036	4.09993e+06	3.51622e+06	2.95993e+06	735802	781970	727149	3.54874e+07	3.16195e+07	4.03688e+07	6.03238e+06	6.54357e+06	7.18233e+06	424699	345952	364894	1.01946e+06	775907	1.07721e+06	4.29027e+06	2.88152e+06	2.90452e+06	1.43492e+06	1.50286e+06	1.5144e+06	1.95727e+06
Q60972	Q60972	9	9	6	Histone-binding protein RBBP4	Rbbp4	4.07878e+06	4.36402e+06	5.30612e+06	775240	1.2476e+06	1.01314e+06	1.19982e+06	0	2.36228e+06	6.08513e+06	6.10443e+06	6.20717e+06	1.67542e+06	1.61442e+06	1.25093e+06	3.0166e+06	2.18309e+06	3.32327e+06	4.23763e+06	4.039e+06	5.10417e+06	1.47216e+06	1.31706e+06	1.56782e+06	1.01826e+07	5.87421e+06	1.06713e+07	4.62203e+06	5.75051e+06	5.42226e+06	1.12508e+06	1.18168e+06	1.25604e+06	1.8019e+06	810674	2.1732e+06	6.3793e+06	4.60726e+06	4.24336e+06	1.46634e+06	1.632e+06	2.0994e+06	2.79079e+06
O09061	O09061	8	8	8	Proteasome subunit beta type-1	Psmb1	3.87279e+06	4.40292e+06	3.8491e+06	863137	1.20257e+06	1.44576e+06	619273	2.42773e+06	802309	9.8523e+06	9.40641e+06	9.97967e+06	941183	1.37101e+06	1.94059e+06	5.29312e+06	4.45956e+06	4.3966e+06	6.61288e+06	6.63277e+06	6.56268e+06	1.90174e+06	2.28913e+06	2.25321e+06	2.1638e+07	2.3413e+07	3.06296e+07	1.41365e+06	1.39104e+06	1.42869e+06	1.31195e+06	1.4146e+06	2.29877e+06	3.80604e+06	3.66835e+06	4.37234e+06	5.5202e+06	6.48672e+06	5.63706e+06	2.02282e+06	2.03164e+06	2.8266e+06	4.58517e+06
Q60605;Q8CI43	Q60605	8;1	8;1	7;1	Myosin light polypeptide 6	Myl6	3.95324e+06	3.73324e+06	3.81622e+06	366289	961159	516369	496969	0	820400	4.36313e+06	4.92981e+06	5.14221e+06	1.50857e+06	2.06266e+06	1.65717e+06	3.13384e+06	3.44477e+06	5.77853e+06	2.23814e+06	2.85743e+06	1.59127e+06	1.66072e+06	1.89811e+06	2.02146e+06	1.67206e+07	1.43317e+07	1.87398e+07	126257	341778	201798	1.20482e+06	1.2637e+06	1.35771e+06	1.69663e+06	1.58891e+06	1.97416e+06	3.61452e+06	2.63244e+06	3.51216e+06	1.16223e+06	1.8072e+06	1.17935e+06	3.43868e+06
Q9WVA4;Q9R1Q8	Q9WVA4	14;2	14;2	14;2	Transgelin-2	Tagln2	1.48639e+06	2.50577e+06	2.34001e+06	352398	219438	178438	285173	0	579240	7.71249e+06	8.03195e+06	7.28517e+06	911049	877377	1.02706e+06	2.35536e+06	667506	1.04951e+06	2.5329e+06	3.25256e+06	3.55339e+06	630142	1.18381e+06	981808	4.56556e+07	4.11485e+07	6.10001e+07	849572	927310	469236	332536	322833	612058	1.27999e+06	796279	971931	3.08357e+06	5.12605e+06	3.13757e+06	1.44979e+06	1.36949e+06	1.15682e+06	1.90179e+06
P35564	P35564	13	13	13	Calnexin	Canx	4.47734e+06	5.58751e+06	4.0681e+06	775994	948992	942752	663811	413572	326573	6.46742e+06	8.33654e+06	7.1876e+06	2.4445e+06	2.38044e+06	3.25415e+06	3.811e+06	3.81956e+06	4.80424e+06	5.61975e+06	4.83108e+06	3.90916e+06	1.2795e+06	1.84113e+06	1.7013e+06	2.0391e+07	1.97308e+07	2.90185e+07	6.05951e+06	4.56738e+06	6.12309e+06	1.6113e+06	1.73896e+06	1.67522e+06	2.44657e+06	1.09295e+06	2.5792e+06	4.14078e+06	3.80884e+06	4.44944e+06	1.86016e+06	2.11174e+06	2.41896e+06	4.03722e+06
Q8CGC7	Q8CGC7	24	24	24	Bifunctional glutamate/proline--tRNA ligase;Glutamate--tRNA ligase;Proline--tRNA ligase	Eprs	4.79242e+06	5.24167e+06	5.77666e+06	459787	479304	535754	1.27103e+06	0	1.18152e+06	5.37942e+06	6.18442e+06	5.49813e+06	678323	1.03082e+06	848601	2.65956e+06	1.54252e+06	2.76915e+06	4.57368e+06	5.77133e+06	5.61966e+06	497939	1.00514e+06	1.20381e+06	1.47984e+07	1.56392e+07	1.66064e+07	6.7089e+06	7.60154e+06	5.55421e+06	170214	728617	723725	2.11835e+06	1.19783e+06	2.46207e+06	5.95569e+06	9.79812e+06	6.69814e+06	1.18423e+06	866854	1.44215e+06	2.53531e+06
O55142	O55142	4	4	4	60S ribosomal protein L35a	Rpl35a	3.15927e+06	1.58864e+06	3.35136e+06	306397	729498	518748	600658	3.18954e+06	780716	3.1276e+06	1.53977e+06	2.87247e+06	832818	1.37835e+06	838102	424045	750566	513032	1.4535e+06	1.25966e+06	3.14514e+06	758932	1.49679e+06	764073	3.31699e+06	5.97547e+06	5.80682e+06	796416	644156	300661	474668	857019	469914	750267	662787	841546	2.20718e+06	5.39277e+06	3.57025e+06	622057	951704	596701	1.11975e+06
Q60692	Q60692	3	3	3	Proteasome subunit beta type-6	Psmb6	805322	820232	943914	224855	300282	179090	1.29725e+06	1.75196e+06	1.36879e+06	1.5017e+06	1.23473e+06	1.44409e+06	243883	275404	238004	588245	709036	666336	1.80177e+06	2.23241e+06	2.20486e+06	393001	348047	425893	2.89009e+06	3.2059e+06	2.89672e+06	329224	453286	296543	308782	228313	252683	619369	914364	896176	1.47639e+06	2.57904e+06	1.4905e+06	401133	458790	391620	801159
Q9D051	Q9D051	9	9	9	Pyruvate dehydrogenase E1 component subunit beta, mitochondrial	Pdhb	6.73771e+06	8.19252e+06	5.90017e+06	270392	432669	423651	852268	598034	1.5675e+06	1.57884e+07	1.87558e+07	1.69855e+07	639969	719126	989810	4.6767e+06	4.33875e+06	5.35557e+06	8.91621e+06	7.77658e+06	7.1426e+06	601101	273771	973103	1.17157e+07	9.93337e+06	1.58108e+07	1.04927e+07	9.65827e+06	8.40894e+06	271901	525031	664485	2.44363e+06	599374	1.97897e+06	7.52314e+06	4.98474e+06	4.21938e+06	1.40613e+06	960919	1.02591e+06	3.74608e+06
P60122	P60122	12	12	12	RuvB-like 1	Ruvbl1	5.17941e+06	6.23475e+06	4.48706e+06	1.05715e+06	1.42967e+06	1.66932e+06	855602	0	460172	6.53409e+06	7.89843e+06	6.14972e+06	2.29122e+06	2.37136e+06	3.19609e+06	5.01455e+06	5.80481e+06	6.34716e+06	3.09219e+06	4.90662e+06	3.00091e+06	2.32063e+06	2.08224e+06	2.19404e+06	1.10177e+07	1.57006e+07	2.09828e+07	7.05801e+06	5.6652e+06	6.76521e+06	1.68646e+06	1.9154e+06	1.34853e+06	2.25715e+06	777578	1.50785e+06	4.30648e+06	3.59924e+06	3.34019e+06	1.78723e+06	2.07613e+06	2.25564e+06	2.98699e+06
Q8BG32	Q8BG32	13	13	13	26S proteasome non-ATPase regulatory subunit 11	Psmd11	3.40414e+06	4.24902e+06	2.81555e+06	723476	659184	503239	1.26561e+06	1.3754e+06	0	5.21916e+06	5.4436e+06	4.83251e+06	1.20901e+06	1.66836e+06	1.39961e+06	5.38363e+06	4.30208e+06	5.47766e+06	5.56246e+06	5.80147e+06	3.86839e+06	1.34119e+06	1.81149e+06	2.04384e+06	1.8015e+07	1.40069e+07	2.04278e+07	5.4001e+06	5.72469e+06	6.2895e+06	899301	1.70726e+06	1.7151e+06	2.5338e+06	1.47499e+06	2.15208e+06	3.5522e+06	4.66388e+06	2.26294e+06	1.46754e+06	1.72799e+06	1.23921e+06	3.92257e+06
Q3UV17	Q3UV17	17	2	2	Keratin, type II cytoskeletal 2 oral	Krt76	4.41092e+07	6.24427e+07	7.74594e+07	3.91e+07	6.79364e+07	5.99411e+07	7.12405e+08	1.7846e+09	1.46713e+09	2.16301e+07	2.34376e+07	2.69087e+07	4.16042e+07	6.18009e+07	6.78772e+07	3.99481e+07	4.21709e+07	5.44026e+07	4.74417e+07	5.84215e+07	7.69131e+07	7.44502e+07	1.02712e+08	1.11469e+08	5.01715e+07	7.12258e+07	7.15392e+07	4.16725e+07	4.56625e+07	3.07914e+07	4.44888e+07	8.1596e+07	7.17015e+07	3.5362e+07	4.82044e+07	5.40175e+07	3.19829e+07	7.27074e+07	3.83903e+07	2.66734e+07	3.68603e+07	4.62551e+07	3.19947e+07
Q9R1P4	Q9R1P4	12	12	12	Proteasome subunit alpha type-1	Psma1	3.92752e+06	2.71745e+06	4.03872e+06	177579	283443	436640	1.02672e+06	4.1194e+06	1.21805e+06	7.70003e+06	7.61183e+06	7.24093e+06	310591	384358	203822	1.35359e+06	1.90296e+06	3.84214e+06	6.12115e+06	8.81742e+06	5.82998e+06	670477	946362	817535	1.84153e+07	1.4187e+07	2.34237e+07	954399	1.69949e+06	2.21369e+06	536170	593533	643497	4.072e+06	2.83195e+06	4.34435e+06	5.1328e+06	5.49881e+06	5.07852e+06	565185	1.18589e+06	977979	3.98385e+06
P97371	P97371	10	10	10	Proteasome activator complex subunit 1	Psme1	3.62159e+06	3.58645e+06	3.68719e+06	782685	869447	896790	1.21396e+06	0	1.33203e+06	6.81179e+06	7.475e+06	6.5862e+06	2.50246e+06	2.96166e+06	2.71083e+06	5.1641e+06	5.76672e+06	6.09687e+06	3.85417e+06	3.62463e+06	3.46537e+06	1.37457e+06	1.61954e+06	1.58256e+06	2.95761e+07	2.86361e+07	3.48566e+07	2.20823e+06	2.73122e+06	1.64877e+06	1.62737e+06	2.25054e+06	2.29104e+06	2.35626e+06	2.35688e+06	2.97386e+06	4.52008e+06	3.38541e+06	2.51886e+06	1.86172e+06	2.0122e+06	2.32448e+06	3.81605e+06
P34884	P34884	3	3	3	Macrophage migration inhibitory factor	Mif	2.59568e+06	1.21112e+06	1.12569e+06	517244	316692	213315	0	0	0	4.48031e+06	4.04554e+06	4.23028e+06	433339	507733	393679	525194	529016	426906	194135	256998	183604	775416	703529	572111	4.89914e+06	3.87465e+06	3.36938e+06	126741	85751.8	0	376557	292200	276701	404475	0	218815	492946	588623	481619	994508	1.24893e+06	924831	1.15417e+06
Q9CY58	Q9CY58	18	18	18	Plasminogen activator inhibitor 1 RNA-binding protein	Serbp1	2.16249e+06	1.79762e+06	1.71273e+06	31042.1	74225.1	73604.6	3.13457e+06	455483	3.04309e+06	4.21189e+06	3.24558e+06	2.92711e+06	361370	367214	380907	8.54565e+06	8.22028e+06	1.07152e+07	1.35926e+06	2.19882e+06	2.32413e+06	212318	213301	488496	1.57911e+07	2.21847e+07	2.08889e+07	2.21436e+06	2.51275e+06	2.13204e+06	92064.5	103880	0	3.90823e+06	2.97526e+06	3.55932e+06	1.79836e+06	1.70877e+06	2.08994e+06	425820	377787	426174	6.13811e+06
P49722	P49722	9	9	9	Proteasome subunit alpha type-2	Psma2	5.45255e+06	7.86713e+06	5.53913e+06	509695	1.018e+06	684585	4.4179e+06	893918	6.37564e+06	1.24016e+07	1.38259e+07	1.33987e+07	1.60245e+06	2.33397e+06	1.60557e+06	8.13236e+06	8.56224e+06	1.03153e+07	8.99721e+06	1.11263e+07	1.34824e+07	3.28329e+06	4.10115e+06	4.78084e+06	2.95238e+07	2.78895e+07	4.86492e+07	1.80286e+06	2.53661e+06	3.01802e+06	2.58696e+06	3.20752e+06	3.47753e+06	6.26917e+06	4.47326e+06	9.58226e+06	5.59008e+06	7.25882e+06	7.59047e+06	3.21386e+06	3.59951e+06	4.53119e+06	6.62845e+06
P84099	P84099	6	6	6	60S ribosomal protein L19	Rpl19	4.79985e+06	4.98769e+06	5.93539e+06	203461	540950	457383	2.89841e+06	3.54991e+06	2.86025e+06	5.62424e+06	5.8112e+06	5.15905e+06	971539	906739	812469	2.38051e+06	2.89075e+06	1.7095e+06	7.47325e+06	8.63893e+06	9.23776e+06	927516	1.12756e+06	417226	1.11987e+07	1.44654e+07	1.04577e+07	3.26169e+06	2.82158e+06	2.88811e+06	411869	740638	478045	1.18782e+06	1.45196e+06	1.26581e+06	7.65066e+06	1.24651e+07	6.80971e+06	562055	773411	1.00939e+06	2.15192e+06
P61514	P61514	3	3	3	60S ribosomal protein L37a	Rpl37a	2.16871e+06	3.18936e+06	3.2951e+06	399465	577833	706702	1.60263e+06	3.58087e+06	3.3427e+06	2.36674e+06	3.05969e+06	3.66669e+06	1.04984e+06	2.18496e+06	1.16143e+06	370227	447264	912603	2.03861e+06	2.4278e+06	3.05213e+06	828169	1.11785e+06	1.43852e+06	3.62551e+06	4.25297e+06	5.81849e+06	623100	630237	718593	556075	728663	817123	1.0832e+06	1.06015e+06	1.81478e+06	2.79954e+06	3.64741e+06	3.17814e+06	684482	1.19418e+06	1.15142e+06	1.80998e+06
Q9CR57	Q9CR57	5	5	5	60S ribosomal protein L14	Rpl14	2.26841e+07	1.28139e+07	2.35152e+07	2.8353e+06	2.51751e+06	2.97167e+06	5.21308e+06	5.67695e+06	4.75532e+06	3.19149e+07	2.32376e+07	2.01931e+07	5.44151e+06	4.62656e+06	8.81992e+06	1.16877e+07	1.30418e+07	1.01858e+07	2.51354e+07	2.58923e+07	2.4053e+07	4.9139e+06	3.74061e+06	4.18705e+06	4.82298e+07	5.26332e+07	3.9707e+07	1.35244e+07	1.64827e+07	1.32134e+07	3.59386e+06	3.12776e+06	3.61403e+06	5.77291e+06	7.90254e+06	6.30837e+06	2.72876e+07	3.92829e+07	3.30769e+07	4.7571e+06	4.66041e+06	5.02099e+06	8.48601e+06
P61161	P61161	11	11	11	Actin-related protein 2	Actr2	2.90112e+06	2.81186e+06	3.02804e+06	592872	868341	460379	217503	0	0	8.26325e+06	8.03051e+06	7.90572e+06	551971	752240	596509	2.83195e+06	1.78897e+06	3.36249e+06	3.05544e+06	4.32845e+06	3.3371e+06	408236	537008	840729	2.02122e+07	1.76618e+07	2.27904e+07	4.63654e+06	4.82149e+06	7.70606e+06	308069	302534	758488	888859	358914	1.37298e+06	5.94183e+06	4.82257e+06	3.52415e+06	1.07889e+06	1.52654e+06	1.35813e+06	2.03426e+06
Q60932	Q60932	12	12	11	Voltage-dependent anion-selective channel protein 1	Vdac1	5.69108e+06	5.95451e+06	5.17859e+06	1.32436e+06	1.38234e+06	1.20113e+06	2.27152e+06	0	739749	1.0679e+07	9.57115e+06	1.17476e+07	4.01147e+06	4.91003e+06	4.50341e+06	7.13763e+06	5.59659e+06	6.63057e+06	7.95904e+06	6.43303e+06	5.40811e+06	3.17506e+06	3.17089e+06	2.95339e+06	2.81114e+07	2.18449e+07	2.8795e+07	5.83342e+06	4.57117e+06	5.56718e+06	3.71555e+06	3.88791e+06	4.38872e+06	4.67058e+06	3.15745e+06	4.69693e+06	7.86012e+06	4.67878e+06	6.75761e+06	3.32111e+06	3.36788e+06	3.49136e+06	6.74544e+06
O88342	O88342	17	17	17	WD repeat-containing protein 1	Wdr1	2.40468e+06	3.01743e+06	2.55883e+06	322411	376125	524264	0	0	361033	1.22711e+07	1.24277e+07	9.95821e+06	276019	569607	702188	2.25708e+06	1.3311e+06	1.20573e+06	2.8808e+06	2.73867e+06	1.83317e+06	1.45912e+06	1.063e+06	1.25266e+06	4.71544e+07	5.20136e+07	5.1083e+07	5.91857e+06	5.46581e+06	7.175e+06	454711	573488	402081	1.01827e+06	995337	1.14412e+06	3.30924e+06	3.52746e+06	2.07046e+06	2.25242e+06	2.41756e+06	2.7419e+06	1.73343e+06
Q3U0V1	Q3U0V1	14	14	14	Far upstream element-binding protein 2	Khsrp	1.21738e+06	1.9315e+06	2.02587e+06	174564	441382	149668	873190	0	333436	2.37509e+06	1.86508e+06	3.29508e+06	745398	1.24866e+06	1.19899e+06	2.53917e+06	2.38165e+06	3.26709e+06	1.66522e+06	2.24058e+06	2.01812e+06	433739	444419	514458	9.15885e+06	1.12206e+07	1.01895e+07	2.35884e+06	2.61364e+06	2.09074e+06	371529	366158	640487	991504	741462	699825	2.41358e+06	3.46513e+06	3.44831e+06	556609	960050	563041	1.3925e+06
Q9Z1Q5	Q9Z1Q5	13	13	13	Chloride intracellular channel protein 1	Clic1	2.63285e+06	3.76235e+06	2.85628e+06	698881	443346	385408	385639	0	0	1.16965e+07	1.29926e+07	1.27126e+07	471225	188681	840086	1.40085e+06	2.563e+06	1.57586e+06	6.31871e+06	5.02247e+06	5.60628e+06	1.36118e+06	1.57107e+06	860301	5.40682e+07	4.63961e+07	7.37936e+07	4.33107e+06	3.64032e+06	3.7562e+06	343732	855909	801926	1.45031e+06	409185	957608	4.61338e+06	4.9085e+06	5.3473e+06	2.36865e+06	2.05936e+06	2.50316e+06	1.49957e+06
Q9JM76	Q9JM76	7	7	7	Actin-related protein 2/3 complex subunit 3	Arpc3	1.60609e+06	1.31152e+06	1.81338e+06	385921	379850	307971	990910	0	0	3.51744e+06	5.05714e+06	3.06545e+06	26908.9	421611	562272	1.14227e+06	2.03656e+06	2.03344e+06	852742	1.46509e+06	1.13807e+06	128043	974087	1.65246e+06	9.66276e+06	1.31986e+07	1.18031e+07	739627	451237	722195	523134	167023	221537	934237	886393	558036	2.207e+06	3.61885e+06	4.24589e+06	989950	978666	689650	902215
Q99JY3	Q99JY3	9	9	9	GTPase IMAP family member 4	Gimap4	9.89613e+07	3.98155e+06	2.55015e+06	7.05422e+07	230600	663349	381500	0	371654	9.83096e+07	7.64708e+06	6.58587e+06	7.36421e+07	1.57463e+06	1.49322e+06	9.46906e+07	1.53854e+06	804348	2.64906e+06	1.94732e+06	2.28652e+06	1.0199e+08	1.25796e+06	1.78639e+06	1.36281e+08	5.04291e+07	1.41133e+08	7.83018e+07	3.92838e+06	4.07642e+06	1.00681e+08	1.35828e+06	948774	6.75915e+07	1.20047e+06	5.13659e+07	1.54913e+06	1.24296e+06	2.1643e+06	1.86736e+06	1.87517e+06	2.02264e+06	7.02934e+07
Q99PT1	Q99PT1	11	11	11	Rho GDP-dissociation inhibitor 1	Arhgdia	2.76473e+06	2.9243e+06	2.45601e+06	67436.8	235928	46816.8	165189	0	0	1.23796e+07	1.29087e+07	1.1977e+07	220234	279303	160434	738146	392104	669977	2.69312e+06	5.43885e+06	2.41175e+06	759071	281853	1.03146e+06	6.5583e+07	5.21474e+07	7.96787e+07	2.03674e+06	2.17866e+06	2.26123e+06	0	185428	310043	828146	360633	1.03211e+06	3.27592e+06	2.82763e+06	1.84958e+06	1.3152e+06	1.67422e+06	1.5329e+06	1.36342e+06
P80318	P80318	23	23	23	T-complex protein 1 subunit gamma	Cct3	3.90363e+06	4.80185e+06	4.30228e+06	497740	826085	271296	177283	0	0	8.41927e+06	9.92221e+06	8.92479e+06	250991	501938	336694	5.24708e+06	5.72493e+06	6.30728e+06	4.661e+06	5.03191e+06	3.29394e+06	1.91048e+06	1.75149e+06	338617	3.04703e+07	3.2336e+07	3.96529e+07	7.91958e+06	8.56003e+06	5.78258e+06	261418	1.13849e+06	165956	1.94951e+06	1.73738e+06	1.70025e+06	5.92454e+06	6.30891e+06	5.48423e+06	715430	585953	766807	2.9139e+06
P62900	P62900	6	6	6	60S ribosomal protein L31	Rpl31	8.33332e+06	9.66674e+06	8.07794e+06	1.11383e+06	1.04921e+06	1.2933e+06	3.58828e+06	5.6468e+06	2.81678e+06	1.00872e+07	9.85962e+06	9.56531e+06	2.2474e+06	2.12942e+06	2.82273e+06	5.16265e+06	5.1287e+06	5.41999e+06	9.01065e+06	8.31062e+06	9.194e+06	2.08933e+06	1.55721e+06	2.60425e+06	2.31198e+07	2.57659e+07	2.15721e+07	3.48778e+06	3.8456e+06	2.34516e+06	1.06975e+06	1.23716e+06	1.4611e+06	3.5716e+06	3.55878e+06	3.22889e+06	1.09712e+07	1.60745e+07	1.17748e+07	1.91162e+06	1.81914e+06	1.97742e+06	4.85134e+06
P50247	P50247	13	13	13	Adenosylhomocysteinase	Ahcy	3.59099e+06	2.63383e+06	2.66867e+06	229099	278364	650466	311345	0	0	7.95109e+06	8.26604e+06	7.62904e+06	5.47232e+06	4.60119e+06	3.41386e+06	3.38969e+06	3.4513e+06	3.26412e+06	4.34016e+06	5.7982e+06	4.54816e+06	974774	838618	854460	2.88121e+07	2.98603e+07	3.24086e+07	5.23899e+06	8.50179e+06	4.93166e+06	367291	214990	377018	1.45739e+06	1.85707e+06	1.5453e+06	4.71513e+06	4.44981e+06	4.00385e+06	683774	1.15077e+06	1.46375e+06	1.80552e+06
P62301	P62301	9	9	9	40S ribosomal protein S13	Rps13	8.21363e+06	9.11078e+06	7.0534e+06	1.79631e+06	1.30101e+06	1.87796e+06	4.07394e+06	4.57425e+06	4.45927e+06	1.59966e+07	1.73487e+07	1.25717e+07	3.65496e+06	5.94269e+06	5.70753e+06	1.52646e+07	1.48283e+07	1.42964e+07	7.18916e+06	7.78003e+06	6.81394e+06	2.83762e+06	3.08646e+06	4.97333e+06	3.23341e+07	3.58326e+07	4.83062e+07	2.8417e+06	2.50672e+06	2.53919e+06	2.63478e+06	4.37087e+06	2.53247e+06	6.27064e+06	4.55744e+06	5.71793e+06	8.64303e+06	6.30419e+06	8.83872e+06	2.19652e+06	3.38682e+06	3.56037e+06	9.7838e+06
P60710;CON__P60712	P60710;CON__P60712	28;28	1;1	1;1	Actin, cytoplasmic 1;Actin, cytoplasmic 1, N-terminally processed	Actb	1.88447e+07	3.00664e+07	1.47024e+07	5.64509e+06	5.16436e+06	5.64974e+06	1.4684e+07	8.41319e+06	1.49753e+07	3.88249e+07	4.48581e+07	3.88278e+07	4.5741e+06	5.59273e+06	6.90173e+06	9.48097e+06	4.51855e+06	9.53433e+06	3.72576e+07	3.72032e+07	4.03329e+07	4.65763e+06	4.08099e+06	4.33555e+06	9.99172e+07	4.64412e+07	1.45284e+08	3.57081e+07	2.37033e+07	4.25604e+07	3.18307e+06	3.34439e+06	3.48819e+06	5.4825e+06	2.03187e+06	5.05862e+06	6.29861e+07	5.03938e+07	7.81338e+07	8.47922e+06	8.66065e+06	9.53194e+06	1.07441e+07
Q6PDM2	Q6PDM2	11	11	11	Serine/arginine-rich splicing factor 1	Srsf1	688495	876892	784843	0	54458.4	0	285923	0	198523	2.31558e+06	2.14694e+06	2.365e+06	0	0	0	988187	1.10657e+06	1.40178e+06	1.46786e+06	1.51437e+06	1.35614e+06	104457	107962	0	5.39854e+06	4.58789e+06	5.84198e+06	1.00365e+06	1.37381e+06	1.17403e+06	0	91458.5	0	591050	62328	544486	1.67706e+06	1.78904e+06	1.09742e+06	76041.4	0	55465.6	661731
P49710	P49710	12	12	12	Hematopoietic lineage cell-specific protein	Hcls1	1.78221e+06	1.35767e+06	1.95309e+06	552449	617019	455092	631887	1.30628e+06	799333	4.49171e+06	4.08784e+06	4.08501e+06	404751	412198	508307	1.28969e+06	1.91589e+06	1.45192e+06	2.56214e+06	2.28689e+06	2.35607e+06	579082	629919	648331	8.40202e+06	1.01887e+07	9.05081e+06	4.47755e+06	5.12148e+06	2.25067e+06	193021	356679	127065	697996	1.37893e+06	1.36262e+06	5.0287e+06	8.11833e+06	5.75601e+06	906892	548573	988186	1.70046e+06
P60766;Q8R527;Q9ER71	P60766	7;1;1	6;0;0	6;0;0	Cell division control protein 42 homolog	Cdc42	1.17127e+06	2.0147e+06	1.50644e+06	95691.2	302110	122529	722685	1.75041e+06	1.23375e+06	3.69533e+06	4.08309e+06	3.64027e+06	870293	1.06296e+06	1.12833e+06	1.7766e+06	1.42242e+06	2.27088e+06	1.36843e+06	1.98636e+06	2.72335e+06	275312	527595	637578	1.64554e+07	1.74584e+07	2.15365e+07	538736	685520	308298	482547	928757	791286	1.27776e+06	333675	1.14894e+06	1.9734e+06	2.2634e+06	1.67524e+06	414113	522835	729992	1.11311e+06
O08749	O08749	9	9	9	Dihydrolipoyl dehydrogenase, mitochondrial	Dld	1.56562e+06	1.48856e+06	947687	46034.3	69859.6	54245.1	916004	1.76147e+06	1.025e+06	3.40358e+06	3.13523e+06	3.03772e+06	622828	732144	71365.6	3.59099e+06	3.59073e+06	2.91332e+06	1.67498e+06	1.3494e+06	927343	249587	238839	301578	1.1987e+07	1.19788e+07	1.61737e+07	2.7083e+06	1.82016e+06	1.88314e+06	58150	0	94005.7	2.38766e+06	1.97033e+06	1.87558e+06	783238	936402	724100	332782	954348	438255	3.43679e+06
P47955	P47955	4	4	4	60S acidic ribosomal protein P1	Rplp1	1.13038e+07	2.2082e+07	1.44396e+07	1.49957e+06	2.26492e+06	2.86259e+06	3.12068e+06	1.10647e+07	1.0826e+07	1.81466e+07	2.42721e+07	2.04539e+07	4.90491e+06	7.67288e+06	6.38215e+06	5.52334e+06	4.58435e+06	7.5462e+06	1.47641e+07	2.30105e+07	3.76384e+07	4.4094e+06	3.71855e+06	6.92766e+06	2.24579e+07	1.82295e+07	3.60635e+07	1.92647e+06	3.71006e+06	3.22646e+06	4.68434e+06	8.13949e+06	5.86577e+06	5.88512e+06	1.33235e+06	9.53641e+06	1.77192e+07	2.22875e+07	2.81945e+07	3.615e+06	3.82325e+06	4.42658e+06	6.00908e+06
Q60864	Q60864	24	24	24	Stress-induced-phosphoprotein 1	Stip1	3.43279e+06	3.46009e+06	2.82423e+06	426379	723629	594282	646446	0	75889	9.84315e+06	7.2648e+06	1.00909e+07	1.3366e+06	1.44164e+06	1.39403e+06	7.27771e+06	6.85414e+06	7.90079e+06	2.85551e+06	1.75014e+06	1.86648e+06	1.58233e+06	1.2618e+06	1.27939e+06	3.56493e+07	2.794e+07	3.48708e+07	6.30754e+06	6.68262e+06	3.69953e+06	1.20969e+06	720826	784388	3.75447e+06	3.08917e+06	3.71921e+06	3.53635e+06	3.2667e+06	2.67953e+06	1.6338e+06	1.72236e+06	1.58737e+06	5.53066e+06
Q9WTM5	Q9WTM5	16	16	16	RuvB-like 2	Ruvbl2	3.37928e+06	4.26137e+06	3.79636e+06	852306	573951	765036	1.35263e+06	861415	333459	5.36735e+06	5.53654e+06	4.00907e+06	1.53916e+06	1.79067e+06	1.74945e+06	3.76909e+06	3.75105e+06	4.74706e+06	3.00546e+06	2.74158e+06	2.23968e+06	1.64088e+06	1.04505e+06	884139	1.03071e+07	9.02292e+06	1.29266e+07	4.81534e+06	3.80701e+06	4.97849e+06	1.22923e+06	1.04197e+06	1.00105e+06	1.45618e+06	984846	1.52296e+06	4.271e+06	3.03997e+06	2.63619e+06	1.00785e+06	1.52536e+06	1.19215e+06	2.95758e+06
Q8CGP2;Q6ZWY9;Q64525;Q64478;Q64475;P10854;P10853;Q8CGP1;P70696	Q8CGP2;Q6ZWY9;Q64525;Q64478;Q64475;P10854;P10853;Q8CGP1;P70696	8;8;8;8;8;8;8;7;5	8;8;8;8;8;8;8;7;5	4;4;4;4;4;4;4;4;2	Histone H2B type 1-P;Histone H2B type 1-C/E/G;Histone H2B type 2-B;Histone H2B type 1-H;Histone H2B type 1-B;Histone H2B type 1-M;Histone H2B type 1-F/J/L;Histone H2B type 1-K;Histone H2B type 1-A	Hist1h2bp;Hist1h2bc;Hist2h2bb;Hist1h2bh;Hist1h2bb;Hist1h2bm;Hist1h2bf;Hist1h2bk;Hist1h2ba	3.18499e+06	6.95724e+06	8.06642e+06	5.20653e+06	6.3528e+06	8.41769e+06	1.37885e+07	6.1086e+07	1.49064e+07	8.4919e+06	7.42666e+06	1.23277e+07	7.92083e+06	8.75828e+06	4.19792e+06	2.29097e+07	2.3572e+07	2.74476e+07	7.73837e+06	8.01318e+06	1.56444e+07	8.51327e+06	1.58763e+07	1.55161e+07	9.80108e+07	1.3869e+08	1.15204e+08	3.14127e+06	4.92069e+06	4.25592e+06	6.30562e+06	7.37818e+06	7.2985e+06	2.09284e+07	2.96096e+07	2.78357e+07	4.12259e+06	1.02998e+07	1.5219e+07	1.14537e+07	1.26797e+07	1.4163e+07	2.77129e+07
Q8CG48	Q8CG48	19	19	19	Structural maintenance of chromosomes protein 2	Smc2	2.30254e+06	2.05416e+06	2.2916e+06	0	129620	240578	492496	0	859033	3.05509e+06	1.77041e+06	2.17862e+06	516098	1.08077e+06	615233	1.62948e+06	843688	1.52241e+06	3.08606e+06	3.01795e+06	2.91147e+06	309750	415648	93282.2	8.73062e+06	8.93202e+06	9.69668e+06	2.99054e+06	2.69404e+06	2.24022e+06	367252	255696	216311	1.18312e+06	632534	927279	2.57333e+06	3.86124e+06	1.86364e+06	115766	637646	595655	1.46648e+06
P60335	P60335	10	10	7	Poly(rC)-binding protein 1	Pcbp1	3.29335e+06	5.05811e+06	3.21231e+06	865978	738368	923683	2.08117e+06	1.39799e+06	1.20364e+06	4.88194e+06	4.89255e+06	3.9891e+06	3.11136e+06	3.10373e+06	2.86753e+06	4.93547e+06	4.64731e+06	4.82896e+06	3.81979e+06	2.50152e+06	3.12135e+06	1.33188e+06	1.56978e+06	1.10992e+06	2.08448e+07	2.22802e+07	1.9329e+07	4.5298e+06	2.64731e+06	3.96656e+06	1.24391e+06	1.67365e+06	1.64986e+06	1.81379e+06	1.69785e+06	2.3331e+06	3.88395e+06	5.51992e+06	5.85029e+06	1.06521e+06	1.3612e+06	1.54784e+06	2.88739e+06
Q922D8	Q922D8	22	22	22	C-1-tetrahydrofolate synthase, cytoplasmic;Methylenetetrahydrofolate dehydrogenase;Methenyltetrahydrofolate cyclohydrolase;Formyltetrahydrofolate synthetase	Mthfd1	1.78867e+06	2.23901e+06	1.72859e+06	0	1.75027e+06	0	4.68852e+06	2.01631e+06	2.56881e+06	3.67995e+06	3.84311e+06	3.7276e+06	786922	731731	702934	8.05473e+06	8.16982e+06	8.66665e+06	2.24189e+06	1.62125e+06	653594	3.76434e+06	3.55083e+06	3.81951e+06	2.82318e+07	2.76998e+07	3.2847e+07	2.1502e+06	3.77025e+06	3.03471e+06	2.29539e+06	2.31791e+06	2.58118e+06	7.18034e+06	6.32342e+06	5.27449e+06	1.85814e+06	1.60184e+06	830023	1.42712e+06	1.62154e+06	1.39273e+06	7.83344e+06
P62317	P62317	7	7	7	Small nuclear ribonucleoprotein Sm D2	Snrpd2	899698	1.19202e+06	1.50005e+06	188316	282111	330846	1.18048e+06	0	0	2.74969e+06	2.72072e+06	2.15451e+06	260713	225680	402328	2.06865e+06	1.38977e+06	2.40336e+06	699021	1.18107e+06	1.22816e+06	126051	385204	505298	8.26613e+06	1.13715e+07	9.93308e+06	137379	0	0	0	76038.2	0	723190	493628	505329	2.69202e+06	2.28106e+06	583900	153532	265985	517773	1.33278e+06
P63242;Q8BGY2	P63242;Q8BGY2	16;8	16;8	16;8	Eukaryotic translation initiation factor 5A-1;Eukaryotic translation initiation factor 5A-2	Eif5a;Eif5a2	3.53944e+06	2.38013e+06	3.82523e+06	415688	179932	183848	0	0	1.03738e+06	1.87205e+07	1.92407e+07	1.90606e+07	645253	644887	629254	1.19712e+07	7.25125e+06	1.35897e+07	3.87274e+06	5.44266e+06	6.50351e+06	808230	641747	899425	5.22336e+07	5.75724e+07	7.41594e+07	1.7275e+06	1.80009e+06	1.69716e+06	769960	525124	848875	1.11066e+06	332245	1.38771e+06	4.2004e+06	2.84253e+06	4.96303e+06	1.15569e+06	959952	1.75926e+06	1.99638e+06
Q9WV32	Q9WV32	12	12	11	Actin-related protein 2/3 complex subunit 1B	Arpc1b	3.6768e+06	3.17984e+06	3.28042e+06	883070	831457	1.10695e+06	937426	0	0	9.68078e+06	8.35236e+06	7.61005e+06	1.22514e+06	889461	696526	2.21031e+06	1.35336e+06	2.82468e+06	4.0624e+06	3.09821e+06	3.31157e+06	836244	932366	906215	2.25285e+07	2.23458e+07	2.23477e+07	7.93467e+06	1.10613e+07	6.64286e+06	606679	520500	259895	1.08333e+06	806304	1.67823e+06	8.07048e+06	8.41808e+06	5.89755e+06	1.8189e+06	1.84943e+06	2.03681e+06	2.70009e+06
Q99L45	Q99L45	13	13	13	Eukaryotic translation initiation factor 2 subunit 2	Eif2s2	1.12081e+06	1.83539e+06	1.94725e+06	0	295970	0	1.162e+06	1.40467e+06	534976	2.87721e+06	3.22458e+06	3.34296e+06	150724	0	61839.8	3.48068e+06	2.70442e+06	3.5126e+06	1.39431e+06	2.4692e+06	2.07616e+06	0	0	0	1.05858e+07	9.16909e+06	1.68384e+07	2.50049e+06	2.63946e+06	2.90144e+06	77932.9	0	0	1.3548e+06	662931	1.40116e+06	2.29921e+06	2.38091e+06	2.21981e+06	0	0	237577	2.89296e+06
P59999	P59999	6	6	6	Actin-related protein 2/3 complex subunit 4	Arpc4	2.5752e+06	2.39177e+06	2.44299e+06	1.49586e+06	1.58904e+06	1.70525e+06	1.67598e+06	800049	0	8.63586e+06	9.6615e+06	8.33081e+06	1.51858e+06	1.31685e+06	1.2867e+06	2.35014e+06	2.44674e+06	1.80935e+06	3.23779e+06	3.75301e+06	3.85384e+06	967171	578614	885088	2.44592e+07	2.78923e+07	2.8351e+07	1.02409e+06	1.19709e+06	1.78949e+06	384060	726305	459796	1.99025e+06	933210	1.57304e+06	7.11971e+06	3.91364e+06	6.21474e+06	1.51864e+06	741892	1.49933e+06	2.60182e+06
Q9WVA3	Q9WVA3	7	7	7	Mitotic checkpoint protein BUB3	Bub3	1.22873e+06	1.26103e+06	1.40093e+06	207740	346307	152801	1.27014e+06	0	1.11587e+06	2.04185e+06	1.68063e+06	1.63528e+06	185507	427232	353055	2.03051e+06	1.93835e+06	1.82254e+06	1.6621e+06	1.64736e+06	2.06031e+06	535666	362708	405145	4.79707e+06	5.93057e+06	5.85422e+06	1.68079e+06	1.97324e+06	1.35136e+06	175967	366112	336381	810459	1.00461e+06	1.31186e+06	1.62625e+06	2.04928e+06	1.3897e+06	582075	813444	614653	1.72229e+06
P62245	P62245	5	5	5	40S ribosomal protein S15a	Rps15a	2.51645e+06	2.10357e+06	1.83058e+06	318422	370053	263277	635527	0	0	3.30853e+06	2.91323e+06	2.21923e+06	1.6514e+06	1.72004e+06	1.1426e+06	1.06648e+06	1.14951e+06	951077	1.46679e+06	596163	1.52197e+06	588031	524172	569456	1.00743e+07	9.11422e+06	1.06606e+07	356669	197619	176908	539073	141872	364768	800508	1.22248e+06	1.80963e+06	2.23744e+06	1.54998e+06	1.64483e+06	442650	437600	618466	2.77029e+06
P62918	P62918	10	10	10	60S ribosomal protein L8	Rpl8	1.59853e+07	1.40979e+07	1.92856e+07	1.58585e+06	2.07859e+06	1.4634e+06	3.84361e+06	4.77662e+06	6.25775e+06	1.41594e+07	1.35422e+07	1.38654e+07	3.76976e+06	3.90033e+06	4.89483e+06	6.77536e+06	6.10484e+06	7.38407e+06	2.29049e+07	2.34626e+07	1.93334e+07	2.79474e+06	2.96628e+06	3.20676e+06	3.10616e+07	4.90971e+07	3.83122e+07	1.31399e+07	1.51049e+07	9.37993e+06	2.38209e+06	2.91252e+06	2.47499e+06	5.01563e+06	4.58459e+06	5.46633e+06	2.58558e+07	4.08897e+07	2.6906e+07	2.15369e+06	1.87863e+06	2.20553e+06	5.39907e+06
Q7TMK9	Q7TMK9	17	17	17	Heterogeneous nuclear ribonucleoprotein Q	Syncrip	2.39359e+06	3.02098e+06	2.65715e+06	228612	497227	125590	1.78614e+06	0	0	4.93881e+06	6.71691e+06	5.69277e+06	70055.9	419662	253050	3.7358e+06	4.32752e+06	6.74706e+06	2.42088e+06	3.22841e+06	3.71354e+06	139099	409297	514534	1.46561e+07	1.28573e+07	2.03751e+07	3.36548e+06	3.30651e+06	3.78285e+06	0	190549	266856	1.42359e+06	481530	2.12409e+06	4.12511e+06	3.25404e+06	3.72493e+06	127333	438823	666991	2.19359e+06
Q921F2	Q921F2	10	10	10	TAR DNA-binding protein 43	Tardbp	2.99656e+06	6.05928e+06	4.44299e+06	341590	338700	456925	600769	912665	504489	4.98056e+06	7.00553e+06	4.53041e+06	2.26764e+06	2.97528e+06	1.93981e+06	2.68787e+06	2.7057e+06	3.98384e+06	1.28297e+06	3.00197e+06	3.28017e+06	711007	934610	1.77423e+06	9.86264e+06	1.05616e+07	1.7291e+07	4.44359e+06	3.60777e+06	4.02767e+06	854399	1.5176e+06	1.03667e+06	2.02498e+06	324919	3.22443e+06	1.48325e+06	2.13071e+06	976563	1.04858e+06	926282	1.14537e+06	1.86602e+06
P62196	P62196	13	13	12	26S protease regulatory subunit 8	Psmc5	2.55448e+06	4.2273e+06	2.63829e+06	297665	203073	119976	394586	434976	1.14166e+06	3.47197e+06	4.6458e+06	4.03383e+06	1.1016e+06	1.58318e+06	760176	3.71879e+06	2.89075e+06	4.64952e+06	4.74358e+06	3.17793e+06	3.04901e+06	892619	1.56993e+06	1.16903e+06	1.29285e+07	1.12174e+07	1.76211e+07	4.22787e+06	3.34664e+06	4.70473e+06	932657	1.00944e+06	1.14029e+06	1.94577e+06	469047	2.21786e+06	3.15633e+06	1.99171e+06	2.19777e+06	701384	711142	1.51549e+06	2.34969e+06
P46471	P46471	11	11	11	26S protease regulatory subunit 7	Psmc2	1.80244e+06	2.10385e+06	2.07227e+06	283936	425740	221704	340296	0	721074	2.50937e+06	2.93265e+06	2.32158e+06	554340	624699	748707	1.72364e+06	1.93224e+06	1.33101e+06	3.31088e+06	3.07678e+06	3.04739e+06	746333	654697	649222	5.04477e+06	7.12367e+06	7.96474e+06	3.03925e+06	3.42213e+06	2.97972e+06	560248	614317	856171	1.11399e+06	715114	1.21754e+06	2.76568e+06	2.69502e+06	1.74624e+06	342703	778975	466178	1.67394e+06
P10639	P10639	5	5	5	Thioredoxin	Txn	853772	913662	1.59646e+06	202104	325269	425801	983380	1.51135e+07	6.00973e+06	1.7908e+06	1.59574e+06	2.53157e+06	699135	579955	491467	125543	724144	761145	912503	643993	1.47391e+06	395637	391574	734014	5.26788e+06	7.90024e+06	6.63045e+06	76820.4	170454	178072	249275	252366	504823	452765	1.03627e+06	512010	575110	514890	1.08138e+06	348485	446252	555061	831977
P47964	P47964	2	2	2	60S ribosomal protein L36	Rpl36	2.02038e+06	1.94967e+06	2.46903e+06	294952	307618	318051	427426	0	0	1.78947e+06	1.52884e+06	1.87965e+06	513217	526159	334811	740830	713598	944503	1.63723e+06	1.86397e+06	925924	522942	446093	510059	2.95445e+06	2.43247e+06	2.64253e+06	902375	1.40027e+06	839069	369468	381324	450578	466177	465400	527759	2.33595e+06	3.24684e+06	1.61685e+06	403137	505019	482578	750587
Q60931	Q60931	10	9	9	Voltage-dependent anion-selective channel protein 3	Vdac3	1.64046e+06	2.0296e+06	1.43785e+06	675180	728640	597525	937092	0	191923	3.17227e+06	3.93102e+06	3.60874e+06	1.4128e+06	1.88107e+06	1.35012e+06	3.3496e+06	2.6885e+06	3.83126e+06	652062	1.21045e+06	0	934523	1.04509e+06	1.01735e+06	9.51263e+06	9.00449e+06	1.04632e+07	629563	550117	1.13883e+06	987654	1.5286e+06	1.34824e+06	1.7852e+06	917320	1.83814e+06	1.19742e+06	1.07438e+06	394230	953172	763506	1.10025e+06	2.17955e+06
P54775	P54775	11	11	11	26S protease regulatory subunit 6B	Psmc4	2.93756e+06	3.62875e+06	3.04506e+06	231627	294074	454845	1.28472e+06	1.57629e+06	2.54057e+06	3.84233e+06	4.38624e+06	2.83499e+06	442493	817652	973025	3.29626e+06	4.90855e+06	5.00592e+06	3.79214e+06	3.92914e+06	7.15233e+06	1.29249e+06	1.61085e+06	1.26588e+06	1.02305e+07	1.228e+07	1.42609e+07	4.86028e+06	4.04414e+06	2.53031e+06	575681	1.90912e+06	808281	2.16391e+06	2.15879e+06	2.47117e+06	4.46893e+06	5.76404e+06	5.48585e+06	1.04446e+06	1.60053e+06	1.36707e+06	2.61118e+06
Q9Z204	Q9Z204	8	8	7	Heterogeneous nuclear ribonucleoproteins C1/C2	Hnrnpc	1.67142e+06	2.06254e+06	1.41524e+06	718907	844008	799931	202388	0	0	2.79635e+06	2.70101e+06	3.20115e+06	529657	1.26706e+06	1.03649e+06	8.84001e+06	9.65805e+06	8.49067e+06	618714	1.87069e+06	1.4763e+06	1.03508e+06	597402	559140	9.52662e+06	1.04523e+07	8.08984e+06	2.72835e+06	2.60901e+06	2.55948e+06	566973	471072	300615	821908	283597	396257	3.22801e+06	2.80677e+06	2.73209e+06	897692	596607	810033	798563
O88685	O88685	12	12	12	26S protease regulatory subunit 6A	Psmc3	2.88016e+06	4.22858e+06	3.30996e+06	581926	511289	929499	0	0	0	3.52818e+06	5.20073e+06	4.48039e+06	1.09767e+06	1.37101e+06	1.19877e+06	3.95994e+06	2.96025e+06	4.04827e+06	3.52444e+06	3.65713e+06	2.88845e+06	1.65864e+06	1.00244e+06	2.16825e+06	1.27448e+07	1.27428e+07	2.07494e+07	5.70804e+06	4.49077e+06	5.01078e+06	866477	1.15775e+06	1.60891e+06	2.3755e+06	272190	2.10073e+06	5.06184e+06	2.60288e+06	800678	1.57946e+06	1.63644e+06	1.609e+06	2.94499e+06
Q9D1R9	Q9D1R9	3	3	3	60S ribosomal protein L34	Rpl34	2.84042e+06	2.79482e+06	4.39225e+06	390803	555306	653056	1.15278e+06	2.88244e+06	1.9044e+06	2.89232e+06	2.50663e+06	3.75137e+06	850715	919570	708284	1.31216e+06	1.67399e+06	1.63396e+06	4.00629e+06	4.24746e+06	5.90739e+06	944207	767461	931533	4.88357e+06	6.41903e+06	4.66766e+06	1.412e+06	2.23296e+06	1.74758e+06	513194	664970	643790	879054	1.39503e+06	1.17862e+06	4.385e+06	3.33028e+06	5.10088e+06	734300	1.0097e+06	955961	1.22103e+06
Q9CQI6	Q9CQI6	10	10	10	Coactosin-like protein	Cotl1	1.15368e+06	938067	1.51868e+06	76080.3	139986	69255.1	220740	0	378990	6.47935e+06	6.3529e+06	5.90952e+06	1.21569e+06	513515	740070	141470	0	83341.4	1.38334e+06	1.18268e+06	1.08608e+06	1.10297e+06	938908	942779	4.44597e+07	4.39723e+07	5.66023e+07	291942	607449	206156	187630	269775	452438	638979	570375	541515	1.1033e+06	3.05263e+06	2.0922e+06	1.00298e+06	933779	1.5531e+06	1.5955e+06
P56959	P56959	7	7	7	RNA-binding protein FUS	Fus	1.75966e+06	1.72749e+06	2.02737e+06	123484	128137	141689	1.40714e+06	0	401038	3.75206e+06	5.68675e+06	5.22426e+06	0	459959	445259	7.00558e+06	6.0099e+06	9.38604e+06	1.81096e+06	3.1565e+06	1.7077e+06	206935	428941	288341	1.73118e+07	1.46429e+07	1.94714e+07	3.0251e+06	4.23525e+06	2.74835e+06	245090	524384	449177	2.36481e+06	1.96825e+06	3.3838e+06	4.06982e+06	3.37101e+06	3.32774e+06	319395	562168	585583	4.19019e+06
Q3THE2;Q9CQ19	Q3THE2;Q9CQ19	6;4	6;4	6;4	Myosin regulatory light chain 12B;Myosin regulatory light polypeptide 9	Myl12b;Myl9	1.01425e+06	854972	1.24465e+06	276468	253444	266555	575042	0	0	2.52077e+06	2.9938e+06	2.19628e+06	548478	552503	457073	3.55636e+06	2.54836e+06	3.42725e+06	1.16775e+06	738562	390701	566386	441548	342694	1.00084e+07	1.00518e+07	1.38938e+07	90691.6	0	0	364531	224023	242064	705838	673197	658883	1.38221e+06	623068	811074	130104	373062	370429	1.29189e+06
Q60668	Q60668	12	12	10	Heterogeneous nuclear ribonucleoprotein D0	Hnrnpd	1.82207e+06	2.09122e+06	1.19586e+06	140368	166477	199498	1.56842e+06	0	1.88882e+06	3.67465e+06	3.90871e+06	3.66405e+06	247832	176463	419525	6.43484e+06	5.03504e+06	7.98466e+06	2.18599e+06	2.14107e+06	1.93063e+06	184623	214594	327845	1.43531e+07	1.41379e+07	2.37695e+07	3.06272e+06	1.28654e+06	2.37374e+06	133825	108909	142730	1.85319e+06	1.11501e+06	1.21884e+06	2.92057e+06	1.29357e+06	1.63997e+06	294264	304647	272958	3.37083e+06
Q8BFR5	Q8BFR5	13	13	13	Elongation factor Tu, mitochondrial	Tufm	3.58185e+06	3.18354e+06	3.55132e+06	134118	304300	182527	610105	0	0	4.1069e+06	3.59564e+06	4.12001e+06	1.40924e+06	1.31756e+06	1.56678e+06	4.11799e+06	5.19579e+06	5.87789e+06	2.61054e+06	2.96656e+06	1.95243e+06	339290	484391	1.03294e+06	9.45411e+06	1.1234e+07	1.39035e+07	2.97014e+06	4.29685e+06	4.14546e+06	718656	576887	970890	770665	463890	978715	2.52416e+06	3.62531e+06	2.81323e+06	883897	704986	834346	2.12897e+06
P62320	P62320	3	3	3	Small nuclear ribonucleoprotein Sm D3	Snrpd3	2.39883e+06	1.59943e+06	774410	1.16782e+06	475828	796124	480327	0	0	3.8019e+06	3.66081e+06	3.66388e+06	1.61035e+06	1.361e+06	700204	1.98592e+06	2.37084e+06	1.83819e+06	1.11271e+06	1.03529e+06	1.22995e+06	1.45648e+06	1.22901e+06	829635	1.33933e+07	1.2819e+07	1.86188e+07	575251	217165	418436	1.24279e+06	599775	398632	2.04368e+06	1.52216e+06	1.46836e+06	1.83977e+06	766759	1.31819e+06	1.45411e+06	1.66682e+06	1.45555e+06	3.18131e+06
Q8CAQ8	Q8CAQ8	13	13	13	Mitochondrial inner membrane protein	Immt	3.20486e+06	2.89803e+06	3.24036e+06	402886	417027	663754	0	0	251722	1.8466e+06	2.13298e+06	3.01427e+06	1.21369e+06	1.27474e+06	784517	1.5018e+06	1.28898e+06	1.82913e+06	1.80918e+06	2.27091e+06	2.41499e+06	907868	683753	456142	5.65828e+06	4.49836e+06	4.769e+06	4.15215e+06	3.8804e+06	2.93866e+06	830568	1.36853e+06	437367	501817	310941	373896	2.589e+06	3.17432e+06	2.22811e+06	260653	963612	704599	1.31774e+06
Q99K85	Q99K85	13	13	13	Phosphoserine aminotransferase	Psat1	1.00782e+06	1.24765e+06	1.41532e+06	0	24640.1	0	0	0	0	4.87121e+06	4.76881e+06	4.81138e+06	0	0	0	66849.8	151708	81438.3	1.95306e+06	1.91445e+06	1.54523e+06	159981	285922	218190	1.24017e+07	1.17191e+07	1.18564e+07	2.8174e+06	2.93833e+06	3.06749e+06	44364.4	0	23991.1	448357	0	359298	1.80879e+06	936849	1.13463e+06	333118	384249	295499	472611
P62874	P62874	8	4	4	Guanine nucleotide-binding protein G(I)/G(S)/G(T) subunit beta-1	Gnb1	1.4079e+06	1.98701e+06	1.70188e+06	312462	525803	221827	424787	0	529309	1.40626e+06	1.3094e+06	2.00957e+06	677400	1.12811e+06	1.29049e+06	789327	1.29789e+06	989353	938640	945098	678152	294945	550052	821840	4.18574e+06	6.91814e+06	3.4905e+06	1.48513e+06	1.89902e+06	1.07567e+06	453130	583823	432893	760326	294409	764451	1.45786e+06	2.6533e+06	1.07947e+06	415972	625749	715954	996129
Q9CWJ9	Q9CWJ9	19	19	19	Bifunctional purine biosynthesis protein PURH;Phosphoribosylaminoimidazolecarboxamide formyltransferase;IMP cyclohydrolase	Atic	2.48793e+06	2.73321e+06	1.89985e+06	0	58205.4	0	1.51008e+06	4.13862e+06	1.1744e+06	8.60113e+06	1.19425e+07	9.89581e+06	220490	53056.5	41050.8	1.64868e+06	1.66987e+06	3.25308e+06	3.37114e+06	4.21097e+06	2.73056e+06	425122	375924	303627	3.40884e+07	3.05304e+07	3.75949e+07	7.08738e+06	5.7129e+06	7.14439e+06	314743	41100.9	44792.3	881325	0	1.03405e+06	3.74617e+06	2.84576e+06	2.22751e+06	1.06873e+06	886525	912363	1.24197e+06
P62852	P62852	4	4	4	40S ribosomal protein S25	Rps25	4.76183e+06	3.41935e+06	4.02537e+06	691263	662683	506993	2.30342e+06	1.94786e+06	1.78494e+06	8.43226e+06	7.10581e+06	7.19982e+06	1.60123e+06	1.35258e+06	1.18974e+06	4.99548e+06	6.65587e+06	5.03541e+06	5.95244e+06	5.42613e+06	4.13724e+06	1.38794e+06	982378	1.06927e+06	2.09019e+07	2.79127e+07	1.73351e+07	1.96267e+06	1.99724e+06	1.88098e+06	763441	731530	666596	4.01563e+06	4.50025e+06	2.75626e+06	6.9704e+06	3.25876e+06	3.79869e+06	1.14173e+06	1.15403e+06	1.00514e+06	6.07482e+06
Q9QZD9	Q9QZD9	6	6	6	Eukaryotic translation initiation factor 3 subunit I	Eif3i	457229	684168	670171	52925.7	128081	0	0	0	743542	952847	988926	1.54496e+06	93162.8	136740	169127	1.28276e+06	780171	909275	538248	933748	1.07105e+06	171262	120787	0	2.37426e+06	903820	2.43801e+06	427623	760813	627342	46064.6	176189	107568	618207	55604.4	471582	832137	751983	800102	32243	258932	271372	320170
P14824	P14824	38	38	38	Annexin A6	Anxa6	2.78984e+06	3.52739e+06	2.67184e+06	0	78392	56895.7	0	0	213889	1.70318e+07	2.11068e+07	1.80156e+07	325240	147182	106776	955094	284868	1.12679e+06	3.65641e+06	6.46753e+06	3.98028e+06	1.0564e+06	1.07249e+06	1.75021e+06	1.20037e+08	1.12144e+08	1.65124e+08	9.40435e+06	9.83226e+06	1.15351e+07	372254	348241	216959	2.01603e+06	1.33719e+06	2.51171e+06	3.03008e+06	5.2609e+06	3.25375e+06	1.83521e+06	2.33509e+06	2.66901e+06	4.69191e+06
CON__Q6KB66-1;Q0VBK2;CON__Q0VBK2	CON__Q6KB66-1	9;1;1	8;1;1	8;1;1			856149	1.10086e+06	982889	1.40321e+06	1.28139e+06	1.13298e+06	9.63404e+06	1.09245e+07	1.3577e+07	65991.7	0	0	432137	514676	406730	0	0	320711	63730.4	0	148736	1.26216e+06	1.45656e+06	1.63211e+06	144711	0	90565.1	269156	256088	236761	587370	755620	481682	302004	0	216943	270535	178792	109420	141248	234456	214040	209788
O08553;Q62188;P97427	O08553	20;2;2	20;2;2	20;2;2	Dihydropyrimidinase-related protein 2	Dpysl2	1.19731e+06	1.66701e+06	1.03378e+06	154317	227643	52042.2	0	0	0	4.7588e+06	4.98261e+06	4.74815e+06	88903.6	231942	81167.7	1.0783e+06	579429	1.62381e+06	1.39241e+06	1.08879e+06	1.10107e+06	567135	453015	373209	2.95494e+07	2.92257e+07	3.52523e+07	2.84146e+06	2.71803e+06	3.24615e+06	0	160658	274987	1.83275e+06	1.10626e+06	875069	1.91541e+06	1.43341e+06	1.10296e+06	320403	763408	374394	1.71906e+06
P21107	P21107	16	6	6	Tropomyosin alpha-3 chain	Tpm3	442030	1.00175e+06	753295	422031	243715	172693	349659	0	2.43365e+06	2.16964e+06	2.2911e+06	2.81733e+06	285885	229432	348976	851771	744284	366550	1.15147e+06	1.20551e+06	1.14136e+06	144149	618928	608164	6.66646e+06	7.93927e+06	6.18782e+06	368321	533041	134116	172831	643146	107541	1.00844e+06	545923	1.37212e+06	1.29167e+06	1.71898e+06	1.38764e+06	329927	396511	767161	1.51372e+06
Q60865	Q60865	6	6	6	Caprin-1	Caprin1	1.09608e+06	1.45278e+06	1.28052e+06	0	111896	98318	1.1166e+06	0	0	1.25268e+06	1.79875e+06	1.58732e+06	110539	225092	156121	1.64588e+06	1.29159e+06	1.39881e+06	793020	1.59056e+06	1.43545e+06	255595	186346	394999	3.05092e+06	2.02726e+06	2.82143e+06	1.18025e+06	1.67311e+06	1.13284e+06	0	235490	79425.4	404729	364698	468646	1.69848e+06	1.91751e+06	1.72962e+06	214206	224512	315543	351968
CON__P12763;P29699	CON__P12763	10;1	10;1	10;1			1.27517e+06	1.60994e+06	1.97947e+06	430472	464745	436534	55567.6	0	724109	5.32388e+06	4.01792e+06	5.15112e+06	608467	782910	742154	617195	1.36706e+06	825587	1.10309e+06	2.77826e+06	2.68371e+06	653050	666791	767790	3.81663e+07	4.46574e+07	4.12256e+07	4.54879e+06	4.59811e+06	4.08614e+06	269504	558646	771657	1.68047e+06	1.28155e+06	1.53649e+06	2.25977e+06	3.12689e+06	2.79986e+06	1.40864e+06	1.81628e+06	1.19686e+06	1.14337e+06
P62849	P62849	4	4	4	40S ribosomal protein S24	Rps24	2.12154e+06	5.1264e+06	3.34685e+06	154862	175772	263771	279533	0	0	5.78834e+06	6.94078e+06	5.38885e+06	491515	864532	732235	3.206e+06	3.11062e+06	4.65183e+06	4.17817e+06	3.69345e+06	6.85852e+06	508970	392963	625440	1.86428e+07	1.76577e+07	3.01172e+07	1.82397e+06	1.8906e+06	2.42945e+06	182836	501982	660513	582607	649114	1.41001e+06	4.38698e+06	3.8667e+06	5.45934e+06	617666	574006	766132	758687
Q6ZWU9	Q6ZWU9	5	5	3	40S ribosomal protein S27	Rps27	904635	691209	779702	263794	304503	309310	162805	0	0	752970	581451	646156	356698	1.29419e+06	1.785e+06	109683	192129	113488	158517	225783	155950	272953	224805	222647	265298	761200	278656	144974	104350	45590.9	196533	199362	186912	269316	341499	231867	140548	892147	295569	234466	165656	216082	502794
REV__P41216	REV__P41216	1	1	1			1.97723e+07	2.71191e+07	1.48609e+07	8.4325e+06	0	7.77478e+06	6.60866e+06	1.39833e+07	7.16989e+06	1.30291e+07	3.31839e+07	1.1926e+07	5.1493e+06	0	0	9.74131e+06	8.97853e+06	6.81116e+06	8.55784e+06	9.16843e+06	0	6.80967e+06	0	5.55498e+06	2.0374e+07	2.3009e+07	0	2.36061e+07	5.79246e+06	2.4525e+07	6.45542e+06	0	6.60137e+06	7.54649e+06	1.2166e+07	6.34306e+06	7.42517e+06	7.24789e+06	0	1.74428e+07	1.16833e+07	7.5589e+06	1.55316e+07
Q922Q8	Q922Q8	6	6	6	Leucine-rich repeat-containing protein 59	Lrrc59	3.24679e+06	3.38471e+06	2.48189e+06	680514	473909	668689	380277	780897	610835	4.13076e+06	4.24309e+06	4.14097e+06	1.84217e+06	2.1178e+06	1.90571e+06	4.61778e+06	3.79966e+06	4.07463e+06	2.75614e+06	2.9159e+06	1.54973e+06	1.17483e+06	1.14736e+06	1.51178e+06	9.08014e+06	1.06547e+07	1.34303e+07	2.78166e+06	2.72056e+06	3.1268e+06	1.20018e+06	1.04627e+06	750691	1.0866e+06	1.07506e+06	1.24101e+06	3.15831e+06	1.82212e+06	1.65004e+06	1.11401e+06	1.30388e+06	1.10207e+06	2.19292e+06
P62334	P62334	8	8	8	26S protease regulatory subunit 10B	Psmc6	1.65557e+06	1.77264e+06	1.76097e+06	141817	124921	87758	0	0	0	2.28721e+06	2.2488e+06	2.07016e+06	4.05041e+06	3.99513e+06	2.73111e+06	2.12259e+06	2.1531e+06	2.02224e+06	2.08543e+06	2.13653e+06	1.94461e+06	673030	1.0828e+06	981031	6.84164e+06	6.23874e+06	7.63327e+06	1.91904e+06	2.41425e+06	2.77789e+06	595664	1.10733e+06	562538	941010	958562	828562	2.01465e+06	743266	788415	559799	812812	847405	1.45445e+06
P97310	P97310	17	17	17	DNA replication licensing factor MCM2	Mcm2	628795	940026	641678	62463.3	78057.9	61299.8	0	0	0	2.49479e+06	2.69324e+06	1.82649e+06	0	0	0	840254	489959	523001	674564	735566	131691	109792	0	0	1.06412e+07	8.59833e+06	1.23904e+07	1.97848e+06	2.04677e+06	1.4222e+06	0	45449.5	0	377852	75526.3	240282	1.5158e+06	459310	1.29942e+06	0	113460	0	1.02627e+06
Q64523;Q6GSS7	Q64523;Q6GSS7	6;6	6;6	1;1	Histone H2A type 2-C;Histone H2A type 2-A	Hist2h2ac;Hist2h2aa1	774168	607149	633432	376587	426101	203798	226708	0	0	876497	708078	634947	717845	465620	253407	724624	785288	618437	959443	173267	0	821925	618510	630485	5.5185e+06	5.38656e+06	3.55227e+06	292815	183152	676497	189198	444670	328521	1.03462e+06	1.12529e+06	889547	754530	202668	0	740213	918390	581635	1.07247e+06
Q8QZY1	Q8QZY1	11	11	11	Eukaryotic translation initiation factor 3 subunit L	Eif3l	1.42314e+06	1.81196e+06	1.29527e+06	73807.5	37908.2	55092.8	903918	848737	1.47804e+06	2.19376e+06	2.73784e+06	2.5494e+06	218243	432520	234973	1.92822e+06	1.70796e+06	2.28439e+06	2.44301e+06	2.75429e+06	1.43906e+06	150088	283621	282557	8.81687e+06	7.60176e+06	1.07914e+07	2.2133e+06	1.87572e+06	1.21941e+06	116099	80151.1	59989.2	1.12108e+06	664024	1.32692e+06	2.45302e+06	2.29193e+06	1.39244e+06	395375	500382	377701	1.04388e+06
Q64213	Q64213	8	8	8	Splicing factor 1	Sf1	401272	706954	511567	28111.8	88809.2	153443	1.36013e+06	3.22764e+06	2.97586e+06	1.37922e+06	1.12417e+06	962870	400358	330055	536928	2.00572e+06	2.60962e+06	3.58312e+06	727727	693874	1.00515e+06	154597	262095	245101	4.48392e+06	4.90425e+06	1.11535e+07	551143	938648	685142	46141.1	184390	94919.2	1.28902e+06	1.16914e+06	1.63178e+06	923017	1.10778e+06	1.28615e+06	367905	294742	320774	1.76218e+06
P99026	P99026	7	7	7	Proteasome subunit beta type-4	Psmb4	2.42723e+06	2.10045e+06	1.42924e+06	597313	615845	360982	1.2054e+06	2.3789e+06	1.74123e+06	6.90975e+06	7.88807e+06	6.58207e+06	1.2643e+06	1.15036e+06	820660	3.19592e+06	1.15151e+06	2.82385e+06	3.89665e+06	6.21349e+06	4.27705e+06	1.59398e+06	963913	1.72292e+06	1.55989e+07	1.95397e+07	2.52568e+07	610362	1.58443e+06	932722	808732	565952	1.51923e+06	2.17045e+06	2.71837e+06	2.69478e+06	5.27472e+06	4.95593e+06	2.07581e+06	922031	1.08201e+06	1.47459e+06	2.04106e+06
P10107	P10107	5	5	5	Annexin A1	Anxa1	395287	713115	489066	298152	259155	382976	1.00927e+06	766668	1.18123e+06	61193.3	245498	305571	391692	506558	397558	841955	896034	991611	467127	420316	775818	0	72528.4	81366.6	705527	0	235945	326888	196482	246823	32333.5	143687	77103	285720	325802	209609	1.09759e+06	1.15023e+06	616126	140313	168823	154517	429849
Q61495;Q7TSF1;Q7TSF0	Q61495;Q7TSF1;Q7TSF0	7;7;4	7;7;4	7;7;4	Desmoglein-1-alpha;Desmoglein-1-beta;Desmoglein-1-gamma	Dsg1a;Dsg1b;Dsg1c	571095	250038	756267	1.39637e+06	855091	1.00489e+06	6.77425e+06	6.44139e+06	8.25477e+06	120528	270288	118346	1.00654e+06	1.09888e+06	775411	350619	279808	455708	513000	116180	381235	2.21087e+06	1.68416e+06	2.19726e+06	286357	486958	359866	445573	152859	305344	956320	1.93365e+06	1.34287e+06	230323	197499	272466	0	0	0	823595	509359	717945	325484
P28656	P28656	8	8	6	Nucleosome assembly protein 1-like 1	Nap1l1	7.42649e+06	1.07044e+07	6.11199e+06	733588	526706	960851	975795	0	462512	9.58176e+06	1.24313e+07	8.4533e+06	1.97787e+06	2.78849e+06	2.2784e+06	5.18804e+06	5.46768e+06	1.12847e+07	3.69415e+06	5.67309e+06	4.3427e+06	1.99414e+06	2.04934e+06	2.31579e+06	2.12085e+07	1.26852e+07	2.47929e+07	7.70775e+06	1.09889e+07	6.09115e+06	1.8798e+06	1.29656e+06	2.89348e+06	3.54809e+06	0	3.16501e+06	3.96356e+06	3.8811e+06	4.88535e+06	2.25338e+06	2.58537e+06	2.04676e+06	3.25718e+06
Q05144	Q05144	8	8	4	Ras-related C3 botulinum toxin substrate 2	Rac2	4.75914e+06	4.20842e+06	4.20063e+06	1.43545e+06	1.24435e+06	1.37617e+06	2.81506e+06	2.93679e+06	3.57683e+06	5.22857e+06	5.73351e+06	4.66297e+06	2.74951e+06	4.69011e+06	3.51372e+06	3.78123e+06	4.5221e+06	3.94298e+06	3.03489e+06	3.15704e+06	2.46293e+06	2.33811e+06	1.48065e+06	1.89466e+06	2.24421e+07	2.4004e+07	2.71497e+07	1.03918e+06	1.7239e+06	1.52762e+06	2.27764e+06	1.94042e+06	2.04222e+06	3.01109e+06	2.97157e+06	2.50329e+06	2.90869e+06	2.8095e+06	2.37986e+06	2.30736e+06	2.11154e+06	2.22088e+06	4.89101e+06
P26350	P26350	6	6	6	Prothymosin alpha;Thymosin alpha	Ptma	247074	376717	431663	244626	412535	424674	356216	0	846311	2.2774e+06	2.48793e+06	3.47057e+06	171558	250221	177297	1.29042e+06	1.24388e+06	1.80441e+06	1.64355e+06	1.94369e+06	3.42837e+06	0	182953	0	8.42939e+06	8.50089e+06	1.31073e+07	460210	447968	340584	91623.9	118623	108557	17033.1	0	235886	2.2749e+06	4.09021e+06	3.93308e+06	409806	545791	623849	167249
O09167	O09167	5	5	5	60S ribosomal protein L21	Rpl21	6.55245e+06	6.63355e+06	6.53145e+06	955451	734057	804143	531643	0	446901	9.04266e+06	1.10358e+07	9.14121e+06	1.90068e+06	1.78827e+06	1.32939e+06	3.65586e+06	3.63252e+06	3.79419e+06	4.25186e+06	3.2088e+06	1.7139e+06	2.02786e+06	2.25091e+06	1.33704e+06	1.69031e+07	1.74107e+07	1.65765e+07	3.96167e+06	2.84277e+06	4.2193e+06	1.37195e+06	1.50412e+06	1.45928e+06	1.55838e+06	1.50921e+06	1.2711e+06	4.79636e+06	3.35338e+06	2.31992e+06	1.82453e+06	2.54058e+06	1.6287e+06	3.00995e+06
Q61171	Q61171	7	7	7	Peroxiredoxin-2	Prdx2	794377	1.23616e+06	718143	0	0	0	1.87505e+06	0	1.28096e+06	3.74994e+06	3.47737e+06	3.38753e+06	0	27085.1	27957.6	0	0	0	2.2494e+06	1.40859e+06	728241	182903	145538	547723	1.52826e+07	1.48926e+07	2.29683e+07	125054	287420	24867.2	11433.5	152458	0	530724	0	399657	1.80861e+06	1.06288e+06	1.12287e+06	402813	245318	200222	679714
O70251	O70251	6	4	4	Elongation factor 1-beta	Eef1b	2.51852e+06	3.3539e+06	1.89484e+06	98940.4	305541	327991	1.09113e+06	0	0	7.35128e+06	8.74947e+06	7.78141e+06	128110	945607	938275	2.60829e+06	2.24605e+06	2.1155e+06	4.04185e+06	4.43976e+06	5.77608e+06	963536	946875	890265	1.54395e+07	1.28422e+07	2.66573e+07	2.35141e+06	1.43107e+06	2.46691e+06	128718	358228	130016	2.22896e+06	923281	2.09626e+06	4.12169e+06	2.40349e+06	3.60367e+06	398674	993523	1.10746e+06	1.94814e+06
P23198;P83917	P23198	5;1	5;1	5;1	Chromobox protein homolog 3	Cbx3	986895	1.23233e+06	1.39391e+06	148033	455152	204239	248051	0	0	1.61742e+06	1.67444e+06	1.41697e+06	699691	496651	771243	3.06022e+06	1.67882e+06	2.21634e+06	738988	68109.1	418141	666606	620145	663010	7.83023e+06	5.51199e+06	9.32465e+06	443521	490497	276312	454102	387936	555409	811688	258486	1.13826e+06	1.72198e+06	943927	427194	563890	740905	591724	1.20119e+06
P62862	P62862	2	2	2	40S ribosomal protein S30	Fau	1.97418e+06	1.4921e+06	1.49259e+06	172790	187252	153458	0	0	0	1.6654e+06	1.80293e+06	1.32853e+06	395530	319600	279743	446265	547948	325819	692759	439655	690026	360714	342723	336208	2.37293e+06	2.63937e+06	1.94543e+06	316899	286199	566263	198710	198527	191527	528787	656505	506428	940469	562422	578875	453974	260155	310397	1.01543e+06
Q9D3D9	Q9D3D9	2	2	2	ATP synthase subunit delta, mitochondrial	Atp5d	2.63029e+06	2.73406e+06	3.49841e+06	666506	842947	721823	2.20698e+06	3.65909e+06	3.34066e+06	3.68644e+06	3.14703e+06	3.95525e+06	2.07543e+06	2.24438e+06	2.38171e+06	949676	1.41183e+06	1.26561e+06	3.7226e+06	4.15322e+06	4.43753e+06	1.23062e+06	1.09084e+06	1.22037e+06	6.52436e+06	8.23025e+06	6.05304e+06	512883	312859	192817	983663	1.11921e+06	1.08371e+06	1.34438e+06	1.91973e+06	2.16788e+06	4.02137e+06	7.62314e+06	4.84224e+06	1.04758e+06	954141	1.16845e+06	2.03281e+06
P54227;P55821	P54227	7;3	7;3	7;3	Stathmin	Stmn1	736238	402329	833632	276944	76349.2	218426	0	0	0	2.77448e+06	2.75208e+06	3.47172e+06	315496	580570	468586	624860	392658	391777	438244	1.12903e+06	1.5717e+06	319130	290638	98802.9	7.77062e+06	1.10865e+07	6.94627e+06	36504.3	115856	32932.2	147458	257060	200706	204528	531367	485459	639569	549335	943806	275527	346238	549982	329194
Q9R1P1	Q9R1P1	5	5	5	Proteasome subunit beta type-3	Psmb3	3.6289e+06	4.59372e+06	3.03254e+06	774776	771550	889035	1.93067e+06	297132	2.06337e+06	8.6792e+06	1.02271e+07	8.62879e+06	1.48432e+06	1.73139e+06	1.50727e+06	4.88991e+06	4.13068e+06	6.96192e+06	7.11922e+06	6.91041e+06	4.72607e+06	2.08933e+06	2.00959e+06	2.67992e+06	2.27292e+07	1.83974e+07	3.33878e+07	1.8261e+06	1.79322e+06	1.20572e+06	1.1708e+06	1.35015e+06	2.2277e+06	4.54368e+06	2.18401e+06	3.88288e+06	5.34046e+06	2.97813e+06	3.73645e+06	2.29404e+06	2.65216e+06	1.39519e+06	4.64689e+06
P70429	P70429	13	13	13	Ena/VASP-like protein	Evl	1.14419e+06	1.2246e+06	1.50647e+06	59631.6	259584	275966	705403	681431	1.28651e+06	1.93528e+06	1.8845e+06	2.08485e+06	529769	814194	559296	1.22883e+06	1.81072e+06	1.63143e+06	666681	1.07039e+06	1.33065e+06	302937	257075	602759	9.3074e+06	9.81027e+06	9.08796e+06	1.27637e+06	2.88865e+06	1.27068e+06	123322	0	401036	800948	0	833543	1.34358e+06	1.34058e+06	1.48617e+06	350212	416528	535557	1.67895e+06
Q922R8	Q922R8	10	10	10	Protein disulfide-isomerase A6	Pdia6	455267	467209	270489	137353	269357	98383.2	0	362268	0	2.04967e+06	2.06392e+06	2.14362e+06	278811	102305	425655	7.24078e+06	6.88953e+06	9.56333e+06	521752	729192	1.16806e+06	128074	101273	234348	1.52729e+07	1.09634e+07	1.86388e+07	870483	1.34737e+06	1.62368e+06	29257.1	0	85270.1	1.40182e+06	623039	1.05806e+06	2.28607e+06	2.87904e+06	2.57488e+06	142412	268432	236632	1.3457e+06
Q60973	Q60973	7	4	4	Histone-binding protein RBBP7	Rbbp7	2.84091e+06	2.95397e+06	3.19729e+06	184223	290598	111203	180095	0	0	3.36129e+06	4.30754e+06	3.60907e+06	324250	901745	713099	550171	595106	1.971e+06	2.36616e+06	2.50116e+06	1.59086e+06	399883	353524	468564	6.16523e+06	6.22987e+06	7.47045e+06	2.69321e+06	3.22836e+06	3.38591e+06	260951	327272	369764	849826	258952	1.10828e+06	2.24068e+06	2.56613e+06	1.88286e+06	420758	514381	444059	1.39695e+06
P25444	P25444	11	11	11	40S ribosomal protein S2	Rps2	3.4813e+06	3.23635e+06	2.3996e+06	518612	562258	566772	1.11991e+06	0	0	2.1243e+06	2.46059e+06	2.31349e+06	658723	885922	797623	6.70004e+06	6.52213e+06	7.00921e+06	2.97286e+06	2.88249e+06	3.49171e+06	607248	644675	520394	1.18332e+07	6.75723e+06	1.20819e+07	3.83512e+06	3.45749e+06	2.86037e+06	278381	776334	176828	515295	337386	1.29824e+06	4.96548e+06	4.6018e+06	5.13431e+06	228073	640478	470228	1.18459e+06
O54734	O54734	9	9	9	Dolichyl-diphosphooligosaccharide--protein glycosyltransferase 48 kDa subunit	Ddost	1.97845e+06	2.55759e+06	1.85111e+06	638003	568420	660864	765972	0	185451	3.17439e+06	3.34472e+06	2.64746e+06	1.35807e+06	1.4367e+06	885425	3.04236e+06	2.58546e+06	3.49513e+06	2.14628e+06	2.22369e+06	1.5492e+06	550055	653270	592518	8.9024e+06	7.07277e+06	9.71789e+06	2.73201e+06	2.79057e+06	2.93746e+06	964264	1.60899e+06	1.05315e+06	1.38298e+06	812939	1.23459e+06	2.3727e+06	1.4647e+06	1.7984e+06	1.15503e+06	1.13213e+06	1.14253e+06	2.19058e+06
Q9DCD0	Q9DCD0	9	9	9	6-phosphogluconate dehydrogenase, decarboxylating	Pgd	950988	1.11164e+06	1.30676e+06	253763	225036	168488	0	0	0	3.78944e+06	4.44566e+06	3.96648e+06	107597	141067	0	1.4707e+06	1.98212e+06	1.82896e+06	1.25094e+06	1.56439e+06	2.15315e+06	137349	205561	407231	1.18391e+07	1.11777e+07	1.92237e+07	2.54743e+06	2.14962e+06	2.23482e+06	0	0	0	595298	0	421194	1.90172e+06	1.69569e+06	914853	452019	692151	613202	732069
P46638;P62492	P46638;P62492	7;6	7;6	7;6	Ras-related protein Rab-11B;Ras-related protein Rab-11A	Rab11b;Rab11a	1.70835e+06	1.85825e+06	1.87882e+06	690718	603927	843602	353271	602849	571146	2.46642e+06	2.70964e+06	3.1711e+06	1.46452e+06	782856	1.78378e+06	2.85734e+06	3.23001e+06	2.49068e+06	2.16149e+06	2.30359e+06	1.89618e+06	953407	697444	963166	1.00321e+07	9.70941e+06	1.02994e+07	459514	584634	783261	821277	1.09045e+06	1.03697e+06	1.45592e+06	813357	1.48562e+06	2.67851e+06	1.28614e+06	2.16368e+06	748286	551859	1.04327e+06	1.75795e+06
P70296	P70296	7	7	7	Phosphatidylethanolamine-binding protein 1;Hippocampal cholinergic neurostimulating peptide	Pebp1	980228	840193	603521	114665	96759.2	85597.3	0	0	0	4.71665e+06	4.42408e+06	5.05538e+06	440035	247698	541753	974325	718374	1.06762e+06	418409	1.61633e+06	549403	272120	688069	341803	1.52449e+07	9.99465e+06	1.9998e+07	477972	294225	0	386418	109727	162379	513145	0	401392	1.86894e+06	1.911e+06	816676	575238	602793	582124	301061
Q61545	Q61545	6	6	6	RNA-binding protein EWS	Ewsr1	253766	481037	150312	66864	35043.8	77948.7	1.57934e+06	2.04834e+06	1.82171e+06	1.43211e+06	1.32334e+06	1.35457e+06	0	102481	0	2.94056e+06	2.47886e+06	3.7413e+06	571221	560391	969327	192116	217941	116706	7.34579e+06	7.00466e+06	7.40626e+06	1.1511e+06	1.1406e+06	800911	0	100648	0	1.41184e+06	802914	1.33023e+06	1.15609e+06	1.55997e+06	956784	183473	0	104100	2.26746e+06
Q99L47	Q99L47	6	6	6	Hsc70-interacting protein	St13	1.22763e+06	797687	996343	229319	214384	120166	439206	0	0	901257	689345	749284	796488	698884	172170	718052	1.57194e+06	1.6305e+06	1.12693e+06	1.15577e+06	349074	483620	153699	243034	4.70461e+06	2.44912e+06	4.11345e+06	1.03326e+06	1.17975e+06	701916	356419	142228	340792	444202	0	244370	1.6744e+06	1.07351e+06	1.1852e+06	450123	270227	569790	696984
Q9WV02;Q91VM5	Q9WV02;Q91VM5	8;7	8;7	8;7	RNA-binding motif protein, X chromosome;RNA-binding motif protein, X chromosome, N-terminally processed;RNA binding motif protein, X-linked-like-1	Rbmx;Rbmxl1	728388	1.01041e+06	710798	214778	205446	221933	0	0	212687	1.10365e+06	1.41226e+06	1.33802e+06	375541	63713	0	1.48844e+06	2.31229e+06	2.16361e+06	778677	1.24671e+06	901852	257538	339452	281172	3.18499e+06	4.01235e+06	3.55184e+06	1.03231e+06	832977	676990	127124	0	117140	408816	505742	442404	1.12376e+06	1.19667e+06	888482	274820	343644	166903	379421
P63028	P63028	7	7	7	Translationally-controlled tumor protein	Tpt1	1.19656e+06	1.1732e+06	971539	125235	72412.5	225845	0	0	0	6.47365e+06	6.80583e+06	7.737e+06	174806	308945	282250	237929	0	306788	1.16172e+06	1.52336e+06	2.25467e+06	496621	263560	353030	1.94883e+07	1.81586e+07	1.90871e+07	682330	618941	578198	510071	253938	240517	565095	0	242017	513586	194703	907500	634904	563460	643387	1.24877e+06
P83882	P83882	2	2	2	60S ribosomal protein L36a	Rpl36a	724122	799504	1.20193e+06	97126.8	122711	120481	591934	2.11753e+06	1.07519e+06	876033	670152	1.02927e+06	258410	298850	177564	307832	562231	532080	1.77423e+06	1.86924e+06	2.64485e+06	222780	248689	241707	3.05494e+06	4.67428e+06	3.18692e+06	462899	386679	373134	118112	201428	193129	300134	478140	435070	1.86192e+06	3.24932e+06	2.29915e+06	164004	191079	280517	390062
P62911;P17932	P62911	7;1	7;1	7;1	60S ribosomal protein L32	Rpl32	4.75256e+06	3.94691e+06	1.12837e+06	292946	63699.5	211817	0	0	0	2.78349e+06	2.41843e+06	2.7338e+06	744630	630787	524122	524841	1.88846e+06	1.98253e+06	2.28239e+06	2.43306e+06	3.56615e+06	128273	390966	829009	3.65544e+06	1.69712e+07	3.28171e+06	2.494e+06	1.89607e+06	1.42592e+06	356522	244760	632690	842626	1.27471e+06	688576	3.33013e+06	1.93253e+06	1.75901e+06	288674	84602.9	680877	1.53812e+06
P63260	P63260	28	28	1	Actin, cytoplasmic 2;Actin, cytoplasmic 2, N-terminally processed	Actg1	954498	1.65253e+06	998797	1.29595e+06	1.5659e+06	1.69043e+06	2.22626e+06	3.92114e+06	2.75959e+06	8.58615e+06	1.08727e+07	2.63887e+06	1.08753e+06	485675	417352	0	2.31712e+06	608913	1.88969e+06	2.37895e+06	1.07737e+07	966630	1.06844e+06	2.01406e+06	1.95552e+07	3.39056e+06	3.13924e+07	7.91156e+06	1.39473e+06	2.52334e+06	648899	947484	854122	1.34424e+06	578504	425487	3.32905e+06	2.81273e+06	1.92772e+07	1.72461e+06	1.88474e+06	678481	1.90335e+06
Q3UGS4	Q3UGS4	3	3	3	Protein FAM195B	Fam195b	2.21771e+06	2.06183e+06	2.29077e+06	632866	440163	886497	4.12228e+06	0	2.87788e+06	1.56148e+06	1.77401e+06	1.73883e+06	1.13371e+06	1.25128e+06	854720	999582	496412	1.40351e+06	0	0	0	894659	877943	1.1476e+06	2.09068e+06	881315	2.3048e+06	0	43291.2	0	274040	822803	896828	2.17713e+06	2.01966e+06	1.91594e+06	0	0	0	568256	1.23867e+06	770569	4.75085e+06
Q80UG5	Q80UG5	7	7	7	Septin-9	2009-09-01	895384	793513	1.17279e+06	65975.7	57507.9	43766.2	538700	0	0	1.46299e+06	1.413e+06	1.46121e+06	101790	464832	443453	506327	428105	536199	1.55631e+06	1.99998e+06	1.92285e+06	325998	389711	415064	3.87248e+06	6.24898e+06	3.38475e+06	1.24476e+06	1.31224e+06	1.08144e+06	179350	128946	92916.6	538352	993537	613577	1.80501e+06	1.46331e+06	2.3983e+06	439135	333295	537952	1.60408e+06
Q62261;P15508	Q62261	24;2	24;2	24;2	Spectrin beta chain, non-erythrocytic 1	Sptbn1	319109	73072	75608.3	112000	34414	186968	116964	0	0	0	0	0	0	0	0	882191	42007.5	551243	189656	0	0	81625	170171	0	5.65694e+06	4.31206e+06	6.12591e+06	651854	193648	86812.5	24124.1	60886	31286.5	430403	220972	110084	346341	320015	305274	137518	194551	335318	930225
Q61598	Q61598	20	20	14	Rab GDP dissociation inhibitor beta	Gdi2	1.22946e+06	1.90112e+06	1.44675e+06	282289	187889	152942	1.06762e+07	0	0	5.93468e+06	7.31659e+06	4.98274e+06	175963	174073	161292	2.38111e+06	2.23269e+06	4.24369e+06	2.62397e+06	2.32774e+06	3.20941e+06	435099	531360	349332	2.4374e+07	2.19118e+07	4.29392e+07	3.99576e+06	3.50548e+06	4.16743e+06	153938	318602	213426	488378	151522	749974	2.47265e+06	2.46103e+06	1.19777e+07	727918	900327	481633	1.00706e+06
P34022	P34022	5	5	5	Ran-specific GTPase-activating protein	Ranbp1	1.37682e+06	2.25207e+06	1.92689e+06	157216	94167.9	188430	0	926422	0	4.82826e+06	5.34504e+06	3.61832e+06	167042	114987	279453	1.59826e+06	1.19546e+06	1.30712e+06	2.07476e+06	2.03249e+06	2.03235e+06	477446	769571	283372	7.54312e+06	1.05537e+07	6.48742e+06	584651	820166	409767	333754	501843	249882	993040	279661	456881	1.34648e+06	2.82267e+06	1.38626e+06	836370	1.0174e+06	667210	568074
Q61990;P57722	Q61990	8;3	5;1	5;1	Poly(rC)-binding protein 2	Pcbp2	1.35451e+06	2.03997e+06	1.04939e+06	338135	423731	356559	673257	0	0	2.38543e+06	1.73185e+06	1.32792e+06	1.04235e+06	1.40386e+06	1.23521e+06	1.90671e+06	2.58475e+06	2.35244e+06	1.13165e+06	1.52541e+06	320592	524594	454213	525667	7.94313e+06	9.56597e+06	6.79042e+06	1.51662e+06	709093	1.51309e+06	637780	241246	516236	692586	803975	700272	1.38023e+06	1.47429e+06	915476	547036	540089	301354	1.16587e+06
P97311	P97311	19	19	19	DNA replication licensing factor MCM6	Mcm6	1.08855e+06	1.09641e+06	1.10504e+06	0	0	0	193989	0	0	2.11926e+06	2.73583e+06	2.7092e+06	80211.7	93671.4	42262.3	544352	464490	1.07467e+06	1.70218e+06	2.06953e+06	1.46929e+06	19054.8	175461	145911	9.55594e+06	1.01401e+07	1.02052e+07	1.9122e+06	2.26874e+06	1.66978e+06	0	95023.5	0	369703	131743	719181	1.3305e+06	2.8033e+06	1.87938e+06	0	256732	165393	521947
Q5F2E7	Q5F2E7	6	6	6	Nuclear fragile X mental retardation-interacting protein 2	Nufip2	1.38109e+06	1.66332e+06	1.71657e+06	402666	432737	340521	1.034e+06	0	1.78757e+06	958057	1.41191e+06	966552	820927	623804	561603	2.44417e+06	1.83161e+06	2.46547e+06	1.58237e+06	1.69049e+06	1.25341e+06	792718	640948	874126	3.26747e+06	1.47643e+06	2.1027e+06	680078	1.75112e+06	1.81338e+06	464495	625737	450306	1.00004e+06	467039	1.50191e+06	1.59488e+06	1.96243e+06	1.7381e+06	220048	617689	582596	1.34982e+06
P14152	P14152	12	12	12	Malate dehydrogenase, cytoplasmic	Mdh1	1.93408e+06	1.29471e+06	1.84193e+06	330586	497204	548637	55487	0	223874	8.76337e+06	7.1825e+06	6.15517e+06	299067	103730	713879	1.04488e+06	1.36263e+06	1.03628e+06	4.47846e+06	4.61917e+06	2.84359e+06	1.02632e+06	670119	770199	3.14947e+07	3.1756e+07	3.50687e+07	3.80835e+06	2.65026e+06	4.63101e+06	473670	393299	546442	1.19754e+06	656408	805137	2.96416e+06	2.8999e+06	2.27488e+06	1.76324e+06	1.18372e+06	943104	1.46548e+06
Q9Z1D1	Q9Z1D1	6	6	6	Eukaryotic translation initiation factor 3 subunit G	Eif3g	1.21125e+06	1.59532e+06	1.93991e+06	77730.4	85339.8	82539.7	575292	638009	618889	2.28429e+06	2.23355e+06	2.24663e+06	185562	396843	169406	1.21765e+06	966914	1.47162e+06	1.82864e+06	1.36694e+06	969489	201052	110533	595931	6.34686e+06	4.43271e+06	8.43669e+06	1.28923e+06	1.45534e+06	1.41428e+06	96055.8	234010	210186	712971	297976	762957	732359	791121	665180	804570	506854	208641	1.62168e+06
P00493	P00493	7	7	7	Hypoxanthine-guanine phosphoribosyltransferase	Hprt1	446601	330165	460273	159895	75870.6	177557	0	0	196329	3.12177e+06	1.88292e+06	2.4028e+06	124261	74103.7	93767.3	1.06693e+06	675422	1.55777e+06	1.41719e+06	980815	624902	274035	321558	198562	1.5448e+07	1.59749e+07	2.22922e+07	156662	175393	49798.1	0	111766	40814.3	169369	0	319781	716798	489559	682792	430307	451332	215323	274132
Q9WUA2	Q9WUA2	17	17	17	Phenylalanine--tRNA ligase beta subunit	Farsb	53885.6	172976	185177	0	127943	45294.2	1.2877e+06	0	1.58974e+06	1.18885e+06	807152	559438	487010	1.10518e+06	1.00938e+06	9.01203e+06	8.61639e+06	8.74392e+06	503024	1.42492e+06	920940	0	42743.8	628854	1.95053e+07	2.042e+07	2.38407e+07	664781	630952	323234	66806.5	0	0	4.75073e+06	4.8492e+06	3.8317e+06	1.32596e+06	1.81084e+06	778064	55011.9	52091.1	84396.3	5.60152e+06
O35381;Q64G17	O35381	10;2	10;2	7;1	Acidic leucine-rich nuclear phosphoprotein 32 family member A	Anp32a	707058	1.05799e+06	401618	65590.7	44680	0	0	0	0	3.512e+06	2.97006e+06	2.51258e+06	135062	0	0	218443	0	249365	2.81719e+06	2.23786e+06	2.63658e+06	241581	288642	196172	1.94652e+07	1.90593e+07	1.82915e+07	2.31497e+06	1.54991e+06	2.48624e+06	0	0	223355	691891	349371	503165	1.13194e+06	1.18701e+06	1.42964e+06	546988	593865	483675	946949
P84089	P84089	4	4	4	Enhancer of rudimentary homolog	Erh	1.29625e+06	1.64728e+06	1.39562e+06	254911	154813	263771	483938	0	0	1.21154e+06	1.52208e+06	1.58179e+06	606921	520524	486986	274266	334627	358740	332827	312781	238135	586976	448356	578256	1.37266e+06	821387	1.18989e+06	79569.6	33703.5	0	235448	418314	273712	430550	344551	525474	734952	637447	467719	516243	812378	811130	1.26838e+06
P16546;P08032	P16546	21;1	21;1	21;1	Spectrin alpha chain, non-erythrocytic 1	Sptan1	0	0	0	0	0	0	0	0	0	181863	133744	0	39103.6	0	0	70103.2	222573	69587.9	0	0	0	0	80826.9	0	607338	468916	669578	241923	439240	35733.3	0	0	0	115938	0	0	219079	331712	0	0	0	0	56759.5
O08583;Q9JJW6	O08583;Q9JJW6	4;3	4;3	4;3	THO complex subunit 4;RNA and export factor-binding protein 2	Alyref;Refbp2	573411	654198	541044	98824.4	87551.9	78928.6	0	368836	1.35887e+06	957765	1.30173e+06	1.76525e+06	0	415335	149634	1.41324e+06	577723	1.49009e+06	2.33573e+06	2.53911e+06	5.19981e+06	0	96090.9	203303	5.66948e+06	4.87122e+06	8.60634e+06	435041	315722	462609	150179	117599	191718	239741	273138	1.11583e+06	1.6792e+06	2.82316e+06	3.50824e+06	231143	401819	315915	544230
Q60611;Q8VI24	Q60611	8;2	8;2	8;2	DNA-binding protein SATB1	Satb1	1.51248e+06	1.66446e+06	1.01946e+06	0	0	0	0	2.02413e+06	0	1.59475e+06	1.98766e+06	1.45722e+06	267120	353421	106183	257622	598161	727070	984632	682362	397428	23361.7	0	0	4.04961e+06	3.85663e+06	4.18988e+06	2.18629e+06	1.61811e+06	2.32859e+06	0	77776.7	0	398103	0	354816	491289	990019	241444	60393.1	0	0	821237
Q64433	Q64433	2	2	2	10 kDa heat shock protein, mitochondrial	Hspe1	1.09472e+06	906408	342380	188630	131803	0	0	0	0	1.95384e+06	1.76307e+06	557424	303650	118619	419870	586240	690033	559498	0	161905	132769	555868	443412	480606	1.81075e+06	922573	2.27761e+06	96260.8	0	0	222839	303667	338012	93816.5	0	85568	217350	344725	307740	627395	557186	658150	547840
P60229	P60229	7	7	7	Eukaryotic translation initiation factor 3 subunit E	Eif3e	725658	444579	593589	0	0	0	232112	0	0	1.12913e+06	1.32671e+06	1.25847e+06	230969	91460.3	32899.3	1.13634e+06	982050	1.55903e+06	643231	330231	873444	149117	77521.9	184366	4.92347e+06	4.1966e+06	5.42852e+06	994665	1.59271e+06	1.09151e+06	55803.2	40116	203700	453153	138976	350952	945188	657612	415184	114642	0	53182.8	1.08803e+06
Q9DB15	Q9DB15	5	5	5	39S ribosomal protein L12, mitochondrial	Mrpl12	791281	707181	915689	52191.7	65990.7	82818.1	294425	0	0	1.11207e+06	878990	1.14301e+06	164205	208482	26163.2	616648	585796	534914	774094	514486	869310	229066	199838	214511	1.68459e+06	1.8886e+06	1.41546e+06	80154.6	146951	52869.4	124285	148088	107959	396260	159343	311228	1.03398e+06	493433	720043	222255	242605	196240	617421
Q8BFZ3	Q8BFZ3	9	1	1	Beta-actin-like protein 2	Actbl2	0	8.45971e+07	194508	185325	53539.7	0	4.4443e+06	5.38286e+07	2.3041e+07	1.77489e+08	0	0	193460	0	0	76759.4	8.44456e+07	6.47469e+07	8.0027e+07	8.05023e+07	9.73785e+06	0	150008	3.36436e+07	3.46164e+08	4.99528e+08	3.4821e+08	1.41247e+08	0	1.71481e+08	0	0	0	148905	230210	2.88421e+07	1.36478e+08	8.46204e+07	3.54166e+07	0	505660	5.51366e+07	114214
P11031	P11031	5	5	5	Activated RNA polymerase II transcriptional coactivator p15	Sub1	408231	376490	342697	0	0	0	646613	0	0	1.39857e+06	1.2453e+06	1.85769e+06	0	0	102836	741693	0	617300	1.22032e+06	830299	1.19911e+06	0	138749	55263.5	7.49081e+06	6.08397e+06	6.75e+06	401451	829076	129817	0	389231	0	538752	0	721808	0	685327	1.57584e+06	258829	0	480486	1.85232e+06
Q8R081	Q8R081	12	12	12	Heterogeneous nuclear ribonucleoprotein L	Hnrnpl	1.88862e+06	3.11937e+06	2.1801e+06	106915	153148	192907	497775	0	0	4.32005e+06	5.30087e+06	4.87378e+06	191202	289237	177910	4.1497e+06	3.57154e+06	5.37781e+06	1.06073e+06	2.45848e+06	1.65287e+06	0	173792	435565	1.42789e+07	1.23447e+07	1.92678e+07	2.93133e+06	3.40249e+06	2.65362e+06	86046.4	130405	0	891811	442040	1.24177e+06	1.01957e+06	1.94266e+06	2.00866e+06	0	587255	124463	1.64174e+06
Q61823	Q61823	8	8	8	Programmed cell death protein 4	Pdcd4	1.66447e+06	1.72891e+06	851159	49006.4	0	162753	129689	0	378225	1.97823e+06	2.18319e+06	1.77647e+06	902807	964487	1.33753e+06	1.61491e+06	1.74633e+06	1.51212e+06	818169	1.50483e+06	833040	335169	347058	623013	1.06545e+07	2.27375e+07	2.33426e+07	1.95029e+06	1.58976e+06	2.1958e+06	461126	309216	959895	1.14893e+06	1.64355e+06	1.05985e+06	1.13513e+06	657637	246745	359760	507919	540787	1.71483e+06
P56395	P56395	3	3	3	Cytochrome b5	Cyb5a	1.90824e+06	1.50673e+06	1.98815e+06	439007	585598	497265	597102	0	520287	1.97584e+06	1.8258e+06	2.07445e+06	1.05913e+06	1.0749e+06	1.08634e+06	772890	997684	967719	1.06753e+06	1.4271e+06	1.05844e+06	752078	773032	767544	4.7798e+06	4.58284e+06	5.56202e+06	432789	466447	218463	481186	720895	812587	406799	835882	721860	1.27824e+06	1.50667e+06	1.39813e+06	833791	719448	785383	1.50325e+06
P97461	P97461	8	8	8	40S ribosomal protein S5;40S ribosomal protein S5, N-terminally processed	Rps5	4.31865e+06	6.56469e+06	5.09163e+06	491942	427049	539914	1.2745e+06	0	1.74783e+06	9.57261e+06	1.09458e+07	7.88558e+06	1.10079e+06	1.26124e+06	961334	5.47268e+06	3.73755e+06	8.02437e+06	8.75639e+06	8.99265e+06	8.85966e+06	551636	328214	470460	1.86245e+07	1.30403e+07	2.53807e+07	1.40563e+06	1.23052e+06	1.99024e+06	298856	350229	61352.1	3.08416e+06	1.29449e+06	2.71402e+06	9.81929e+06	9.54779e+06	5.3208e+06	478085	502750	567664	3.21941e+06
P62855	P62855	3	3	3	40S ribosomal protein S26	Rps26	3.214e+06	4.49363e+06	3.3844e+06	615693	687603	839707	2.40141e+06	1.75742e+06	1.35193e+06	5.75627e+06	4.9055e+06	4.48006e+06	2.64584e+06	1.67985e+06	2.67873e+06	3.07832e+06	3.50332e+06	2.8171e+06	5.34159e+06	5.30084e+06	5.18968e+06	1.48479e+06	1.26406e+06	1.56905e+06	1.91878e+07	1.84506e+07	2.24189e+07	1.73682e+06	1.71717e+06	1.59546e+06	1.01491e+06	832028	727739	2.74379e+06	2.87421e+06	3.06832e+06	6.48286e+06	7.27918e+06	4.23852e+06	1.35107e+06	958531	737263	4.00067e+06
P24369	P24369	8	8	8	Peptidyl-prolyl cis-trans isomerase B	Ppib	801763	689250	717275	45310.8	206080	142955	460739	0	826411	3.35241e+06	3.51564e+06	3.51299e+06	494251	284523	216160	4.62252e+06	3.97391e+06	3.9878e+06	612017	1.31426e+06	639085	485729	543530	388703	1.17067e+07	1.54822e+07	1.33373e+07	339697	395294	549310	99369.3	443236	314119	2.98891e+06	1.85498e+06	2.25925e+06	885826	732190	704091	773177	915874	771565	4.16991e+06
P24527	P24527	22	22	22	Leukotriene A-4 hydrolase	Lta4h	452634	214432	383475	197663	115242	0	0	0	0	3.53798e+06	4.08511e+06	4.46702e+06	229612	205117	135915	646509	370017	594446	1.41946e+06	1.0918e+06	1.22403e+06	219755	304919	343946	2.72245e+07	2.47669e+07	2.98838e+07	2.82389e+06	3.16662e+06	3.25515e+06	70484.2	65759.5	164323	240342	118700	293264	876028	1.06132e+06	480375	308275	446064	565657	390463
Q93092	Q93092	8	8	8	Transaldolase	Taldo1	503131	666649	175914	0	149233	46734	0	1.21727e+06	0	1.82341e+06	2.12492e+06	1.96203e+06	0	49490.1	269411	563814	786652	499884	987694	1.16738e+06	788948	241706	429074	122937	8.25907e+06	9.79894e+06	9.26515e+06	1.38865e+06	1.05512e+06	1.10345e+06	288631	399865	72468.7	279308	740161	160507	258846	1.10095e+06	532218	499185	254305	680843	511997
Q9CQF3	Q9CQF3	6	6	6	Cleavage and polyadenylation specificity factor subunit 5	Nudt21	496330	536505	679184	186867	173754	130805	0	0	0	712024	1.20376e+06	1.61982e+06	572283	393825	356165	1.47228e+06	760131	1.08228e+06	201806	534660	0	252196	243080	451552	2.95408e+06	5.68859e+06	6.98527e+06	139455	0	0	101165	115747	216896	711181	466814	260015	238764	95840.5	0	316456	147603	235198	1.15663e+06
Q91WQ3	Q91WQ3	9	9	9	Tyrosine--tRNA ligase, cytoplasmic	Yars	179879	394719	232148	0	0	0	354188	0	0	384087	516563	595987	97161.7	186424	169306	618009	609944	686998	0	191936	231282	0	0	28325.8	2.85919e+06	2.32015e+06	2.88704e+06	751669	450424	394338	0	45740.8	0	173297	0	336234	0	450221	686480	0	0	0	203582
Q9JIF0;Q6PAK3	Q9JIF0	11;2	11;2	11;2	Protein arginine N-methyltransferase 1	Prmt1	2.03866e+06	2.46999e+06	2.72391e+06	473273	339377	318915	0	0	0	4.03533e+06	5.12074e+06	4.53668e+06	557433	571610	464440	1.98143e+06	1.74107e+06	2.29049e+06	2.03525e+06	2.11692e+06	1.07287e+06	370676	456571	434977	1.12437e+07	1.01945e+07	1.3874e+07	3.66375e+06	3.60805e+06	3.78225e+06	105102	412650	298253	1.10886e+06	694919	1.28838e+06	1.90352e+06	1.44948e+06	1.30415e+06	447208	603019	595335	1.7165e+06
P05201	P05201	7	7	7	Aspartate aminotransferase, cytoplasmic	Got1	404404	309764	205308	51847.3	0	0	339740	0	0	1.56797e+06	1.97026e+06	1.9508e+06	0	89870.1	0	100929	0	451770	399384	197293	159180	131827	178578	264559	4.5405e+06	6.6894e+06	7.12289e+06	1.18744e+06	1.18416e+06	1.09676e+06	0	0	0	92940.1	0	138390	659723	512803	494344	238965	257619	232111	101586
Q8R010	Q8R010	5	5	5	Aminoacyl tRNA synthase complex-interacting multifunctional protein 2	Aimp2	1.07368e+06	1.4542e+06	863294	129537	0	202265	21615.5	0	0	1.28606e+06	1.40128e+06	1.33499e+06	326275	188801	175135	516313	554528	820529	741734	642867	624415	63447.1	172672	188586	1.76318e+06	2.6462e+06	1.76083e+06	1.00421e+06	814554	859360	161920	318278	142636	299372	238821	345130	741760	841932	487221	207884	317195	240749	570737
P01887	P01887	3	3	3	Beta-2-microglobulin	B2m	1.58963e+06	1.54236e+06	2.20864e+06	292644	339829	319232	880941	0	1.01006e+06	0	1.11174e+06	1.40284e+06	795298	1.00872e+06	1.26988e+06	0	0	0	1.2183e+06	464096	477349	480748	349150	354718	0	0	0	0	0	0	359036	472459	720966	430564	440514	462600	990971	1.67194e+06	1.11333e+06	436316	621872	622769	0
P30416	P30416	18	18	18	Peptidyl-prolyl cis-trans isomerase FKBP4;Peptidyl-prolyl cis-trans isomerase FKBP4, N-terminally processed	Fkbp4	200502	249768	237523	0	0	40266.2	0	726342	0	1.91884e+06	1.7507e+06	1.53121e+06	0	0	0	827522	395273	822391	704178	592150	271115	0	0	0	1.00967e+07	6.37263e+06	8.30176e+06	1.16206e+06	1.27053e+06	685394	0	0	0	0	0	48205.8	605439	914126	415115	0	48095.7	81460.6	44421.1
Q99KF1	Q99KF1	4	4	4	Transmembrane emp24 domain-containing protein 9	Tmed9	466858	3.30705e+06	3.37789e+06	269174	331499	177610	1.30512e+06	0	1.08284e+06	1.33375e+06	762463	4.92479e+06	426264	5.74614e+06	380038	3.3666e+06	4.92859e+06	6.92831e+06	476847	364714	2.22886e+06	163145	3.46012e+06	439509	4.06506e+06	2.11966e+06	2.76948e+06	117757	327999	189167	417299	4.62009e+06	7.09783e+06	487323	466589	430021	389782	924879	1.40475e+06	428016	3.16436e+06	5.38307e+06	918460
P05977;P09542	P05977	7;2	6;1	6;1	Myosin light chain 1/3, skeletal muscle isoform	Myl1	0	0	0	0	0	0	0	0	0	0	0	0	1.26219e+07	1.66516e+07	1.6711e+07	0	0	0	0	0	0	0	0	0	0	0	0	0	0	0	0	0	0	0	0	0	0	0	0	0	0	0	0
Q06185	Q06185	2	2	2	ATP synthase subunit e, mitochondrial	Atp5i	987078	801179	1.11197e+06	395418	428155	351272	1.29486e+06	0	1.38513e+06	479287	483284	548377	1.15596e+06	958919	882148	124207	0	110059	208602	175793	0	598326	535676	656789	452699	848028	412583	0	0	0	366358	423377	426810	396660	550100	344992	384811	295329	299303	521425	625788	553323	1.17222e+06
P97372	P97372	7	7	7	Proteasome activator complex subunit 2	Psme2	1.33879e+06	1.58836e+06	1.20753e+06	386884	262405	242869	174327	0	0	2.40094e+06	2.35095e+06	2.19298e+06	1.1095e+06	1.09388e+06	856893	2.83778e+06	2.67073e+06	4.40286e+06	1.42392e+06	1.55996e+06	1.8264e+06	459588	496314	530104	1.28154e+07	1.47452e+07	1.49326e+07	413458	1.07376e+06	316522	791925	563987	964828	843508	804906	1.10814e+06	1.33726e+06	2.12388e+06	1.78699e+06	531022	747515	421113	1.43885e+06
Q9D8Y0;Q9D4J1	Q9D8Y0	6;2	6;2	6;2	EF-hand domain-containing protein D2	Efhd2	590974	315216	530862	189546	53765.4	0	504137	0	951472	937736	991689	925859	181881	195918	0	187938	140628	499340	665575	1.00333e+06	860354	0	0	67886.4	1.38811e+06	1.50591e+06	1.31005e+06	593378	985920	483753	30858.8	160425	0	236214	101929	0	2.0359e+06	2.38429e+06	2.34828e+06	192518	144209	103634	160954
Q61599	Q61599	12	12	12	Rho GDP-dissociation inhibitor 2	Arhgdib	3.4245e+06	3.85434e+06	2.68252e+06	219127	231323	405252	0	0	0	1.63717e+07	2.07025e+07	1.66702e+07	675943	238178	1.45165e+06	0	0	0	2.48311e+06	2.40782e+06	3.99374e+06	1.35526e+06	1.33278e+06	1.25993e+06	1.054e+08	8.83854e+07	1.30017e+08	2.01657e+06	1.47962e+06	1.55308e+06	946497	530279	701463	2.04381e+06	316452	1.34447e+06	3.89656e+06	2.4098e+06	3.57094e+06	2.99147e+06	2.40306e+06	2.77986e+06	2.28295e+06
P53994;P59279	P53994	7;3	7;3	7;3	Ras-related protein Rab-2A	Rab2a	1.26286e+06	1.20111e+06	792538	267655	180241	337102	268856	0	170406	1.21256e+06	1.2311e+06	1.06384e+06	585909	586164	802694	1.24316e+06	1.67484e+06	1.72351e+06	498124	895107	329224	337681	241159	371103	3.81566e+06	2.83508e+06	3.38973e+06	0	0	0	308666	301887	155253	549506	186157	350608	544258	240336	335402	427776	418363	512560	702176
P51150	P51150	8	8	8	Ras-related protein Rab-7a	Rab7a	2.17785e+06	2.53544e+06	1.61637e+06	475372	507633	828675	287562	0	0	3.468e+06	2.4062e+06	1.82203e+06	868190	1.54098e+06	713600	1.69011e+06	1.89471e+06	2.16098e+06	1.38749e+06	1.43438e+06	338298	283928	815267	578123	5.11606e+06	5.12002e+06	7.04575e+06	406016	236711	758431	391433	899350	738504	1.32311e+06	641451	640197	1.68927e+06	802148	285634	792154	747870	540568	960464
O35226	O35226	5	5	5	26S proteasome non-ATPase regulatory subunit 4	Psmd4	769195	779756	901634	284968	255498	257338	252063	0	0	933256	1.2306e+06	1.14357e+06	534096	632643	512341	790299	1.64599e+06	984097	549391	757247	403564	634055	375658	585178	2.90043e+06	5.58992e+06	4.78195e+06	912907	1.37446e+06	1.48248e+06	278614	147032	351306	860299	854406	619502	1.06307e+06	523855	820848	378594	416202	457371	885792
Q60817;P70670	Q60817;P70670	4;4	4;4	4;4	Nascent polypeptide-associated complex subunit alpha;Nascent polypeptide-associated complex subunit alpha, muscle-specific form	Naca	780055	345555	191270	73906.1	0	97329.3	484716	0	0	1.0553e+06	1.74293e+06	1.29027e+06	0	120660	0	2.25987e+06	1.11486e+06	2.14944e+06	1.22852e+06	507440	1.08515e+06	0	0	0	3.97321e+06	6.707e+06	5.95441e+06	1.23143e+06	920786	1.30634e+06	129372	148160	78664.5	279802	558599	527415	1.01799e+06	366952	1.18875e+06	180258	130763	120985	940409
Q8BYK6;P59326	Q8BYK6	6;2	6;2	6;2	YTH domain family protein 3	Ythdf3	376175	376405	439943	0	95190.4	63023.4	1.05428e+06	1.23473e+06	3.2533e+06	329581	169013	423210	1.11235e+06	1.16592e+06	871304	1.10982e+06	1.97487e+06	1.87576e+06	438303	843609	957169	63424.9	1.46662e+06	1.62967e+06	1.54809e+06	1.57047e+06	1.27901e+06	255852	155019	159198	87518.5	1.12592e+06	49340.9	601950	1.34278e+06	788117	382938	465370	964299	1.12301e+06	1.71901e+06	1.07675e+06	1.21111e+06
Q99LC5	Q99LC5	9	9	9	Electron transfer flavoprotein subunit alpha, mitochondrial	Etfa	491979	1.17712e+06	713653	0	0	40081.1	38555.6	0	0	2.68421e+06	2.61367e+06	2.34552e+06	156730	560755	208247	413597	658722	395237	531393	302921	215587	56516.5	225699	177987	7.43801e+06	8.55643e+06	8.87689e+06	1.66699e+06	772992	476717	39541.2	197868	0	66899.5	0	62717.9	443381	98286.7	596302	304329	3.01954e+06	323136	77474.2
Q9WUK4	Q9WUK4	4	4	4	Replication factor C subunit 2	Rfc2	380356	323351	358888	49516.6	0	30146.8	110310	0	0	433052	304991	489755	154205	66225.9	223594	318425	0	177393	590621	246684	284942	0	0	80646	1.18375e+06	1.41133e+06	1.14056e+06	527921	565650	458070	82465.9	0	57961.6	152311	0	101504	619307	649268	373276	186916	64393	55656.2	231425
Q6ZWV7	Q6ZWV7	3	3	3	60S ribosomal protein L35	Rpl35	3.4685e+06	2.86041e+06	4.99215e+06	342495	183839	161199	1.32423e+06	1.16083e+06	1.06626e+06	3.45978e+06	2.66864e+06	3.14832e+06	749536	566977	1.04241e+06	3.3745e+06	2.82025e+06	1.24496e+06	3.57383e+06	3.38203e+06	2.99981e+06	717792	552544	652352	1.10028e+07	7.4388e+06	5.89051e+06	2.30058e+06	2.89328e+06	1.06465e+06	498914	450634	464165	1.48584e+06	1.61945e+06	1.11156e+06	2.69923e+06	6.02753e+06	4.37729e+06	660131	369392	268791	1.27874e+06
P31041	P31041	4	4	4	T-cell-specific surface glycoprotein CD28	Cd28	357052	442691	649139	52662.5	147778	52673.1	3.87973e+06	3.00605e+06	3.17603e+06	648955	622384	489524	575253	458450	473545	4.44418e+06	4.74567e+06	5.72235e+06	393952	639744	726944	163797	220945	115754	5.75026e+06	8.50443e+06	8.86651e+06	829852	638052	422986	124327	217790	208104	2.97328e+06	3.2855e+06	3.43155e+06	502834	883480	600382	183065	203371	225379	3.71823e+06
Q9DCH4	Q9DCH4	6	6	6	Eukaryotic translation initiation factor 3 subunit F	Eif3f	1.49773e+06	2.10683e+06	1.63787e+06	83353.2	177885	130969	527142	0	2.3596e+06	2.4932e+06	2.33297e+06	2.20189e+06	441615	538190	321269	3.01004e+06	3.11872e+06	3.54638e+06	1.80646e+06	2.08823e+06	2.84213e+06	381415	343293	343149	4.91131e+06	6.34451e+06	7.33225e+06	1.82197e+06	1.8189e+06	2.47892e+06	303534	360771	401559	1.2308e+06	299984	1.01732e+06	1.99538e+06	2.30974e+06	2.61176e+06	120760	387722	391181	1.29623e+06
Q9D9N8	Q9D9N8	2	2	2	Protease-associated domain-containing protein 1	Pradc1	508604	1.02698e+06	507427	120748	107569	189558	0	0	0	1.40918e+06	2.3488e+06	1.45936e+06	193761	318745	151719	536103	535739	939906	2.08385e+06	434153	1.14496e+06	166280	187245	309619	681318	880373	1.46195e+06	196798	339323	225115	0	177232	324299	382394	0	434332	335535	1.08831e+06	298981	141680	272102	218798	326253
O35593	O35593	2	2	2	26S proteasome non-ATPase regulatory subunit 14	Psmd14	683668	474265	452077	112722	197180	224559	185913	0	0	980816	782304	934542	520814	376908	204034	524574	1.0721e+06	375695	570115	543031	434837	344216	138527	188489	2.23412e+06	1.66054e+06	2.05673e+06	957643	605429	895213	99331.7	239050	168730	272869	705988	246293	516035	305164	259931	127273	206409	219203	409114
Q8C0C7	Q8C0C7	9	9	9	Phenylalanine--tRNA ligase alpha subunit	Farsa	99520.8	260856	120466	0	0	0	2.86423e+06	4.04934e+06	3.46881e+06	307842	547324	915623	0	0	0	5.34427e+06	4.97606e+06	6.76551e+06	453199	851490	720298	0	0	84469.3	7.13326e+06	7.98158e+06	7.42732e+06	373711	912241	289315	0	0	0	3.43334e+06	2.42131e+06	3.97064e+06	285051	1.02675e+06	0	88440.1	84421.3	92525.3	3.15746e+06
P61164;Q8R5C5	P61164;Q8R5C5	6;3	6;3	6;3	Alpha-centractin;Beta-centractin	Actr1a;Actr1b	1.27334e+06	1.90396e+06	1.83775e+06	355749	495579	477491	301482	0	0	1.779e+06	2.70345e+06	2.54147e+06	468344	854358	653416	2.13195e+06	1.53428e+06	2.94825e+06	902052	755722	1.28644e+06	271177	329944	690964	4.35728e+06	4.79957e+06	8.4495e+06	1.98331e+06	1.60646e+06	2.40339e+06	103688	763272	583274	877945	155022	763833	999976	1.6154e+06	2.8598e+06	494063	768034	765322	1.07472e+06
O70133	O70133	15	15	15	ATP-dependent RNA helicase A	Dhx9	0	128288	0	44553.5	72162	0	0	0	0	350339	57755.2	0	0	0	0	3.02268e+06	2.91875e+06	3.15521e+06	82617	189248	335534	84945.4	0	0	1.69797e+06	947439	2.06754e+06	167879	262935	59074.5	0	0	0	71538.9	0	40960.1	1.54299e+06	1.28664e+06	1.83097e+06	0	0	0	0
P58774;CON__Q3SX28	P58774;CON__Q3SX28	17;17	6;6	6;6	Tropomyosin beta chain	Tpm2	0	0	0	0	0	0	0	0	0	0	0	0	2.70846e+06	3.09666e+06	2.51947e+06	0	0	91004.9	0	0	0	0	0	78823.4	0	0	0	0	0	0	0	0	0	0	0	0	0	0	0	0	57035.6	0	0
P26443	P26443	10	10	10	Glutamate dehydrogenase 1, mitochondrial	Glud1	79914.3	556040	391069	0	39190.3	0	1.01664e+06	722027	976683	2.32565e+06	1.96508e+06	1.62223e+06	92186.1	119624	0	1.59826e+06	1.60037e+06	1.72483e+06	1.84739e+06	1.2301e+06	998019	35041.8	36073.1	0	8.55348e+06	1.01459e+07	1.03472e+07	1.31057e+06	1.679e+06	659400	0	164327	46638.1	950427	791877	651893	1.49903e+06	2.27897e+06	956692	221547	318606	155794	859475
O55029	O55029	12	12	12	Coatomer subunit beta	Copb2	856612	1.3232e+06	1.18149e+06	107453	0	212769	243433	0	407416	1.74454e+06	2.05701e+06	1.98613e+06	255785	408846	321593	1.71841e+06	205688	1.84906e+06	589337	1.16759e+06	703521	163769	64931.5	180052	5.27908e+06	3.57548e+06	6.97673e+06	1.84827e+06	1.49687e+06	2.13492e+06	40467.7	0	129028	765228	273909	512010	570373	791742	942861	122715	183315	126130	725562
P14733	P14733	13	13	12	Lamin-B1	Lmnb1	475927	524026	490585	90899.8	102531	0	0	0	0	358531	661893	672025	123516	359790	213686	969600	681804	1.45239e+06	468174	744264	465880	175757	131749	142951	2.39616e+06	2.11693e+06	2.1982e+06	755667	1.44959e+06	352387	123005	94949.5	148079	293281	322959	170495	582404	1.29566e+06	685904	142832	93218.1	261502	571405
P16125	P16125	10	9	9	L-lactate dehydrogenase B chain	Ldhb	79903.3	370627	93827.3	207392	192767	192977	0	0	903327	376651	403389	486767	0	0	0	2.68337e+07	2.29637e+07	3.93771e+07	148596	103026	0	181876	38263.7	0	1.59274e+06	1.09859e+06	1.11787e+06	709599	271284	57357.5	470352	0	0	0	0	634392	1.94045e+06	1.34952e+06	2.02399e+06	0	0	0	937423
P31230	P31230	6	6	6	Aminoacyl tRNA synthase complex-interacting multifunctional protein 1;Endothelial monocyte-activating polypeptide 2	Aimp1	2.36726e+06	2.87489e+06	2.52378e+06	439482	729452	585664	0	0	0	3.5979e+06	3.15437e+06	3.35088e+06	550759	1.09483e+06	846673	1.62839e+06	1.25366e+06	1.71708e+06	1.05642e+06	1.24313e+06	1.28721e+06	471119	750936	764168	4.41081e+06	4.78701e+06	5.04439e+06	3.06614e+06	1.98306e+06	4.15542e+06	283214	726097	768815	707320	197580	519069	1.50502e+06	1.52922e+06	286533	493668	1.01138e+06	809679	1.21545e+06
O35737	O35737	12	10	6	Heterogeneous nuclear ribonucleoprotein H;Heterogeneous nuclear ribonucleoprotein H, N-terminally processed	Hnrnph1	501754	625179	587197	103489	177153	0	352993	0	389827	689185	942454	1.10743e+06	249512	550487	382612	1.35772e+06	1.28301e+06	1.86538e+06	321704	408567	840983	126470	228285	208480	4.56398e+06	3.75263e+06	4.36906e+06	896065	774606	738176	107272	292038	288136	523364	56070.3	309476	887987	483698	389320	190658	300859	310819	752080
P61089	P61089	4	4	4	Ubiquitin-conjugating enzyme E2 N	Ube2n	182877	181807	196478	0	0	71422.8	480882	5.07833e+06	0	442251	445458	444935	398934	66727.9	109046	590626	628477	343252	309574	348862	446104	184915	66817.9	0	5.22348e+06	6.78302e+06	6.18711e+06	0	145997	72951.9	0	0	57848.7	85939.1	157329	69790.2	294597	660270	422330	118000	88782.7	115601	111707
Q9JHU4	Q9JHU4	19	19	19	Cytoplasmic dynein 1 heavy chain 1	Dync1h1	1.25445e+06	705577	1.18097e+06	1.63223e+06	2.03286e+06	2.13033e+06	626358	1.3396e+06	0	177211	1.03474e+06	612017	1.7732e+06	2.00992e+06	2.22033e+06	4.27204e+06	1.68607e+06	3.01795e+06	394268	0	0	2.34671e+06	2.37071e+06	2.50184e+06	4.94695e+06	4.90288e+06	5.60999e+06	840031	1.3299e+06	747793	2.39867e+06	2.21045e+06	2.40413e+06	1.14699e+06	1.99443e+06	1.35016e+06	750243	656271	1.11434e+06	2.5673e+06	1.94966e+06	2.37341e+06	0
P62204	P62204	8	8	5	Calmodulin	Calm1	965468	1.03672e+06	950057	713921	601421	630093	938065	0	0	5.43999e+06	4.9065e+06	4.56045e+06	738190	542235	393022	1.39672e+06	622451	1.58985e+06	1.31724e+06	693039	1.21418e+06	787029	1.09109e+06	565948	1.01508e+07	4.17886e+06	9.55792e+06	311414	170889	156832	655611	624535	488121	601363	116262	386571	2.79846e+06	1.50275e+06	1.96108e+06	1.03069e+06	783523	778836	722688
Q91WJ8	Q91WJ8	12	12	12	Far upstream element-binding protein 1	Fubp1	357637	323237	574845	116144	0	45978	302732	0	0	1.31766e+06	1.11512e+06	973717	168265	379177	425454	2.36994e+06	1.91916e+06	2.09787e+06	542950	654761	289416	357370	378453	340722	6.20586e+06	6.8241e+06	5.55633e+06	1.08251e+06	1.55525e+06	1.05056e+06	99097.2	90288.7	146367	723537	838661	626372	592904	882487	538050	165324	450494	355935	973422
Q8BMJ3;Q60872	Q8BMJ3;Q60872	3;3	3;3	3;3	Eukaryotic translation initiation factor 1A, X-chromosomal;Eukaryotic translation initiation factor 1A	Eif1ax;Eif1a	210996	231567	194491	0	0	0	0	0	0	941355	685288	949565	0	0	0	220277	346879	320036	364930	185580	184520	0	78111.4	0	2.74921e+06	3.14844e+06	2.82698e+06	0	65618.1	177520	0	0	0	164734	77711.2	151360	215837	388309	107898	86638.3	0	0	190123
Q8JZQ9	Q8JZQ9	20	20	20	Eukaryotic translation initiation factor 3 subunit B	Eif3b	1.74638e+06	2.03699e+06	2.2028e+06	0	273759	79090.8	192500	506814	0	2.9354e+06	4.17906e+06	4.08451e+06	266497	476756	340027	2.44453e+06	2.53927e+06	4.26099e+06	1.21346e+06	1.60908e+06	2.13301e+06	282249	235892	235619	1.22898e+07	1.28377e+07	1.50223e+07	3.33729e+06	4.2041e+06	3.70901e+06	338147	619657	258076	1.4658e+06	554405	1.47843e+06	2.52416e+06	3.17631e+06	1.5298e+06	357985	257432	302434	2.41219e+06
P68037	P68037	4	4	4	Ubiquitin-conjugating enzyme E2 L3	Ube2l3	0	617570	131018	0	0	0	0	0	0	2.28946e+06	2.83107e+06	2.49789e+06	0	168839	0	1.25458e+06	1.25831e+06	1.84066e+06	0	229143	1.07068e+06	529450	651673	0	7.68777e+06	9.83647e+06	1.3502e+07	0	0	0	0	0	0	278707	0	232382	436573	448681	0	0	200845	265096	384691
Q9WUP7	Q9WUP7	4	4	4	Ubiquitin carboxyl-terminal hydrolase isozyme L5	Uchl5	708143	649925	523568	58933.6	72658.6	33248.5	0	0	0	658380	736695	673280	104534	94329.7	56584.9	465666	577638	495155	165797	181676	367561	111898	131924	166378	1.54687e+06	1.69808e+06	1.31209e+06	543843	684679	770690	0	109940	181224	89130.4	138783	88942.7	247824	109701	91870.3	214805	232542	210464	295279
P61957;Q9Z172	P61957;Q9Z172	2;1	2;1	2;1	Small ubiquitin-related modifier 2;Small ubiquitin-related modifier 3	Sumo2;Sumo3	0	0	34847.2	0	79245.2	0	0	0	0	876523	561496	671497	0	0	0	28119	0	0	45181.6	317738	0	0	0	0	1.93095e+06	1.61837e+06	1.51817e+06	0	0	0	0	0	0	0	0	0	0	457547	0	0	0	0	0
Q91VR5	Q91VR5	15	15	15	ATP-dependent RNA helicase DDX1	Ddx1	1.05065e+06	1.61803e+06	852828	40086.8	0	78051	818400	322016	0	2.02926e+06	2.08234e+06	2.08056e+06	166975	333045	342189	4.97252e+06	5.75734e+06	6.80654e+06	695683	487502	548633	171192	99277.9	227123	1.10657e+07	1.51001e+07	1.35261e+07	1.89498e+06	1.70272e+06	1.59342e+06	102402	138159	0	2.27905e+06	1.77015e+06	2.79353e+06	692322	1.4047e+06	290936	63875.4	169652	263037	3.54096e+06
CON__P34955	CON__P34955	8	8	8			530604	590709	365314	263434	145274	152792	198368	0	0	1.67521e+06	2.1032e+06	1.24916e+06	487421	1.00361e+06	617774	88035.6	172018	325456	276720	624236	119428	282194	270577	335525	1.22485e+07	1.37598e+07	1.58264e+07	1.24063e+06	1.51526e+06	1.74146e+06	364557	201669	318488	778760	63631	630854	949024	1.7612e+06	1.4751e+06	462395	632053	647014	295435
Q9D0R2;Q8BLY2	Q9D0R2	11;1	11;1	11;1	Threonine--tRNA ligase, cytoplasmic	Tars	265698	285857	353129	39235.7	0	0	0	0	449230	1.46551e+06	1.44726e+06	1.64957e+06	76122.7	0	0	0	230689	445460	158404	209459	82586.7	0	0	0	5.79855e+06	5.30645e+06	5.93776e+06	981255	898083	725677	0	0	0	59245.3	0	0	198475	148601	0	0	0	78337.5	85736.9
P84084	P84084	6	2	2	ADP-ribosylation factor 5	Arf5	103385	163564	124907	33495.8	0	44828.9	178258	0	583039	209183	125818	166289	66788.9	120889	66189.8	235354	406885	169105	217492	242380	370280	0	67871.4	0	825628	933232	770229	0	87797.6	30265.5	0	95911.2	0	54019.5	0	71153.8	155481	282341	263665	27442.4	98444.7	0	133623
Q99KI0	Q99KI0	15	15	15	Aconitate hydratase, mitochondrial	Aco2	625419	733133	352194	0	153980	0	0	873351	0	3.49159e+06	3.8408e+06	3.87601e+06	57429.6	122050	96059.8	269916	0	370851	969104	961150	791785	218604	336866	381003	1.26183e+07	1.65003e+07	1.41067e+07	2.70146e+06	2.33848e+06	2.78041e+06	108052	115791	0	374686	0	1.35302e+06	1.50324e+06	802595	1.03698e+06	176647	506489	616324	831888
Q8K4Z5	Q8K4Z5	11	11	11	Splicing factor 3A subunit 1	Sf3a1	1.43423e+06	1.14847e+06	1.24764e+06	97849.2	194424	0	870550	0	402491	2.00553e+06	2.52577e+06	1.91646e+06	441303	490469	215669	2.52483e+06	2.63847e+06	3.24847e+06	709097	1.0687e+06	1.15789e+06	420294	490476	95474.5	6.07484e+06	6.16204e+06	8.0564e+06	1.52004e+06	2.08606e+06	1.38294e+06	55843.3	128040	235772	940142	517084	1.71861e+06	1.52143e+06	2.70595e+06	1.70839e+06	156915	268599	574042	1.35083e+06
P08228	P08228	4	4	4	Superoxide dismutase [Cu-Zn]	Sod1	593924	858720	456050	123577	70252.3	132012	0	0	0	4.01624e+06	3.57665e+06	3.89929e+06	120835	118107	350091	0	0	0	974300	666418	714868	370385	468151	505564	9.97104e+06	1.24339e+07	9.06576e+06	145246	137122	107989	69921.8	326740	307367	344897	156926	225324	689476	1.19311e+06	690929	296771	394321	495215	708516
P84104	P84104	6	6	5	Serine/arginine-rich splicing factor 3	Srsf3	463714	564771	346703	119588	278206	103649	441374	1.65735e+06	352268	2.08109e+06	2.096e+06	1.11547e+06	146997	119715	103990	2.25125e+06	1.53285e+06	1.62793e+06	615079	575408	512119	181696	218416	155187	6.79712e+06	6.11809e+06	2.92889e+06	961393	717652	1.08311e+06	0	0	137732	3.04435e+06	1.07636e+06	2.77876e+06	495053	265975	347551	0	160724	0	1.59851e+06
CON__Q01546	CON__Q01546	20	7	5			0	0	0	0	0	0	0	0	0	0	0	0	0	0	0	0	0	0	0	0	0	0	0	0	272573	0	0	0	0	0	0	0	0	0	0	0	0	0	78793	0	0	0	0
P62267	P62267	5	5	5	40S ribosomal protein S23	Rps23	6.31221e+06	6.1226e+06	7.3889e+06	675435	806808	803790	1.02981e+06	1.63038e+06	1.04864e+06	7.89144e+06	8.66861e+06	8.40394e+06	2.20946e+06	2.74482e+06	3.70832e+06	4.35367e+06	3.14473e+06	5.39626e+06	7.34266e+06	8.20584e+06	7.3586e+06	1.55333e+06	1.61992e+06	1.75449e+06	2.21502e+07	2.01989e+07	1.99965e+07	2.41203e+06	1.81539e+06	2.06252e+06	950800	1.33387e+06	1.16977e+06	2.75073e+06	859338	3.68383e+06	7.26884e+06	7.26254e+06	8.10636e+06	1.54264e+06	1.39464e+06	1.61988e+06	5.01368e+06
P28076;O35522	P28076;O35522	3;3	3;3	3;3	Proteasome subunit beta type-9	Psmb9	2.01526e+06	1.60483e+06	1.01973e+06	126418	189927	144107	1.15019e+06	1.3483e+06	1.29007e+06	3.50896e+06	2.5108e+06	2.14081e+06	1.88866e+06	939398	658253	1.51176e+06	1.1445e+06	1.49304e+06	3.57344e+06	3.55054e+06	2.83763e+06	1.01887e+06	928848	1.74031e+06	1.13449e+07	9.83265e+06	1.62506e+07	584615	428913	884238	942286	1.73864e+06	1.2154e+06	1.81472e+06	1.28673e+06	2.57765e+06	2.4822e+06	1.60822e+06	1.10457e+06	886572	1.28682e+06	1.17262e+06	3.31612e+06
P48036	P48036	13	13	13	Annexin A5	Anxa5	543256	850784	392305	239269	0	128845	0	0	0	2.89192e+06	2.52447e+06	2.28691e+06	166808	148370	187628	1.06641e+07	1.06235e+07	1.37676e+07	729801	692621	517307	497495	674226	454018	1.71294e+07	1.91139e+07	1.9746e+07	623336	1.29543e+06	769778	80231.8	229756	249986	276877	353645	113569	883556	628432	1.29733e+06	579256	898334	677283	621042
Q9JKP5;Q8C181;Q8R003	Q9JKP5;Q8C181	4;2;1	4;2;1	4;2;1	Muscleblind-like protein 1;Muscleblind-like protein 2	Mbnl1;Mbnl2	898248	776178	1.04378e+06	373398	496459	385496	707015	0	954332	1.49308e+06	962266	1.17703e+06	647478	632710	614331	1.31095e+06	1.31406e+06	1.31875e+06	943540	1.202e+06	1.03899e+06	554106	630794	565113	3.5749e+06	3.91955e+06	1.76482e+06	870259	1.14081e+06	801896	367032	220541	407454	716778	845602	1.15822e+06	1.35082e+06	872106	1.31913e+06	230112	462066	513235	841660
O35685	O35685	10	10	10	Nuclear migration protein nudC	Nudc	415191	219457	532147	0	0	0	0	0	0	873567	606313	608930	66421.8	59560.4	0	951632	375674	1.262e+06	509859	585595	435526	0	36506.6	57197.9	3.66687e+06	4.1936e+06	3.06822e+06	594369	858388	142917	0	80951	0	179615	274439	172393	524428	998562	756534	176755	0	56108.4	345807
P23475	P23475	5	5	5	X-ray repair cross-complementing protein 6	Xrcc6	438556	319631	294041	173033	84154.7	252545	65169.7	391777	0	131282	166912	265323	164773	216600	108187	3.21572e+06	3.71367e+06	3.85483e+06	105692	96107.7	156383	302951	144726	322724	423319	591447	311960	201339	217600	455525	0	0	197617	0	0	37320.9	312427	102052	115579	152812	0	192984	53980.7
Q8CCS6	Q8CCS6	3	3	3	Polyadenylate-binding protein 2	Pabpn1	570680	353619	299499	0	0	0	338129	0	176207	760632	793124	534790	122893	0	0	577603	427607	381347	994688	725198	292853	122519	0	0	1.81245e+06	1.95766e+06	1.254e+06	831881	305451	845024	0	0	0	154315	0	82363.3	896362	257259	239807	142352	74366.7	0	147339
Q9D1A2	Q9D1A2	6	6	6	Cytosolic non-specific dipeptidase	Cndp2	439970	549509	284526	0	0	0	0	0	0	1.41766e+06	2.41397e+06	2.39884e+06	51256	61802.3	41469.9	119927	277960	290080	515450	836201	327769	0	162559	0	8.79741e+06	9.79826e+06	1.14898e+07	1.61392e+06	1.46671e+06	2.13e+06	0	0	0	130202	0	179057	542709	563639	233744	101693	483019	168108	121267
Q9CZ30	Q9CZ30	7	7	7	Obg-like ATPase 1	Ola1	68753.2	191461	128311	0	0	0	0	0	0	838361	520922	753213	0	303737	0	2.27311e+06	2.00927e+06	3.37485e+06	312617	310547	236960	81333.7	0	0	3.80678e+06	4.38945e+06	5.33103e+06	753520	579232	341989	0	0	0	36668.4	0	187249	551480	937569	975479	0	0	0	167394
P70441	P70441	4	4	4	Na(+)/H(+) exchange regulatory cofactor NHE-RF1	Slc9a3r1	85519.8	220082	99948.1	0	0	0	0	0	0	817908	687949	937497	0	0	0	0	0	0	697006	813230	856828	100630	0	0	4.87019e+06	6.15576e+06	5.32733e+06	391745	785565	429998	0	0	0	47033.1	64458.4	197141	637984	762438	776036	64814.7	124430	276872	202034
Q9CX34	Q9CX34	3	3	3	Suppressor of G2 allele of SKP1 homolog	Sugt1	390936	441612	514271	0	0	0	152366	0	275089	563008	434466	506412	98777.9	106379	37059.8	258157	267770	218141	287546	410310	822220	29791.4	90433.7	0	1.22691e+06	1.01377e+06	1.36494e+06	305222	402675	270212	60246.7	33152.6	0	95232.4	0	0	249571	269626	157492	0	0	0	179204
P26040;Q8CJ40	P26040	27;1	16;1	15;1	Ezrin	Ezr	614961	942510	972991	0	0	74834.7	767278	0	0	4.53651e+06	5.46503e+06	3.9437e+06	0	33811.9	0	680476	685244	955559	4.10467e+06	1.13643e+06	1.96216e+06	26788.9	163768	489140	1.41694e+07	1.57852e+07	3.27687e+07	2.8542e+06	3.40108e+06	2.25343e+06	201211	131947	0	191811	75672.5	604819	3.14823e+06	4.36438e+06	3.67098e+06	141572	202789	383285	165745
Q01768	Q01768	8	4	4	Nucleoside diphosphate kinase B	Nme2	971294	1.2521e+06	1.03363e+06	179910	77116.6	167450	0	0	0	3.37004e+06	3.5073e+06	2.92876e+06	203838	263654	175591	2.25598e+06	2.38747e+06	4.50979e+06	774607	1.19721e+06	763944	336376	455696	136617	1.96525e+07	1.78201e+07	2.75938e+07	95189.9	151385	255240	78452.5	234472	63187.5	205250	571757	375597	1.08437e+06	2.14752e+06	1.83141e+06	378438	706821	515057	924198
Q6ZQ38	Q6ZQ38	11	11	11	Cullin-associated NEDD8-dissociated protein 1	Cand1	0	89321.9	64161.1	0	0	0	0	0	0	100234	117143	72234.3	0	0	0	5.24696e+06	5.29983e+06	5.40978e+06	0	0	0	0	0	40867.3	1.39237e+06	1.33901e+06	1.67473e+06	164305	131316	0	0	0	0	70611.8	0	0	112126	563316	437798	0	0	0	0
Q04750	Q04750	9	9	9	DNA topoisomerase 1	Top1	200648	676998	735736	49450.5	26725.8	141081	0	0	0	445101	668339	547502	206152	109061	36363.2	699477	38616.3	336776	613716	974823	610839	148534	0	103243	2.90652e+06	2.47655e+06	3.01542e+06	848015	813277	850787	0	0	0	125008	0	227505	573146	1.10994e+06	877118	0	105745	0	251492
P16045	P16045	7	7	7	Galectin-1	Lgals1	1.23909e+06	1.42211e+06	1.40455e+06	66146.2	202656	252510	0	0	0	4.47355e+06	4.60479e+06	4.6524e+06	0	457382	206631	73953	193081	264211	550695	461445	342683	596634	717297	558684	1.86489e+07	2.32247e+07	2.91053e+07	0	328785	170208	312903	377371	413620	692840	197290	647530	352735	1.12504e+06	680348	902202	587620	691354	829537
Q99KP6	Q99KP6	12	12	12	Pre-mRNA-processing factor 19	Prpf19	3.36307e+06	3.25395e+06	2.5585e+06	185232	147064	102412	159479	0	0	4.5491e+06	5.04132e+06	4.06916e+06	1.1056e+06	1.65688e+06	608334	2.83778e+06	2.05617e+06	2.90212e+06	862738	2.05936e+06	828906	762345	910460	864909	1.11501e+07	7.67641e+06	1.30964e+07	3.7068e+06	3.14641e+06	3.47584e+06	371619	818919	830104	974619	131622	1.01493e+06	1.95683e+06	1.73485e+06	1.01665e+06	631257	822806	815145	1.48809e+06
P27048;P63163	P27048;P63163	4;4	4;4	4;4	Small nuclear ribonucleoprotein-associated protein B;Small nuclear ribonucleoprotein-associated protein N	Snrpb;Snrpn	365401	579664	183492	247015	84942.5	123211	0	0	0	964605	1.13902e+06	1.05494e+06	302081	400007	379380	1.74368e+06	1.51068e+06	1.67408e+06	135499	194623	97325.8	328731	101238	0	2.28777e+06	2.24809e+06	2.46662e+06	162854	53468.2	177208	0	167427	264305	453820	0	217527	241484	0	0	202894	247005	182894	623069
P97379	P97379	5	4	4	Ras GTPase-activating protein-binding protein 2	G3bp2	293110	675933	412869	0	0	0	197373	0	355127	382841	718207	611934	0	0	0	893210	767280	1.2957e+06	649098	746461	834701	0	0	28928.9	840774	1.75758e+06	3.23147e+06	483327	778661	431499	0	0	53300.1	127887	285862	264034	748190	673183	562761	0	43990.8	0	221699
Q9CX86	Q9CX86	3	3	3	Heterogeneous nuclear ribonucleoprotein A0	Hnrnpa0	1.75552e+06	2.2312e+06	1.41816e+06	0	0	0	0	0	0	2.92241e+06	4.13877e+06	4.27766e+06	0	240327	177029	2.47344e+06	2.11871e+06	3.75563e+06	1.34727e+06	1.86706e+06	1.54345e+06	0	0	0	7.57901e+06	8.91374e+06	1.16358e+07	1.98862e+06	1.49996e+06	1.89155e+06	0	0	0	1.5557e+06	326638	1.08052e+06	1.89578e+06	997693	1.01342e+06	0	199592	374073	1.67806e+06
O08709	O08709	8	8	8	Peroxiredoxin-6	Prdx6	347557	809059	76357.7	84733.1	0	0	0	0	0	3.08439e+06	2.97481e+06	2.3054e+06	0	184194	0	2.93035e+06	2.1089e+06	2.73142e+06	602317	655378	630818	169791	179647	261544	1.49274e+07	1.20504e+07	1.55745e+07	251264	140114	100166	0	0	0	200628	0	0	720796	795964	0	541770	376357	242875	299056
Q99LX0	Q99LX0	7	7	7	Protein DJ-1	Park7	537016	911078	728458	313389	92116	290982	0	0	0	2.391e+06	2.94272e+06	2.6529e+06	287687	342299	282239	659630	83716.5	473520	545716	272669	635154	0	470718	415841	1.00809e+07	9.75158e+06	1.14972e+07	117459	534458	139242	315586	171263	400597	266244	44872.3	232313	1.06788e+06	297714	202618	489181	558705	781755	534604
Q99MD9	Q99MD9	7	7	7	Nuclear autoantigenic sperm protein	Nasp	1.51004e+06	1.08722e+06	1.5339e+06	74445.3	40251.3	0	0	0	0	1.42177e+06	1.05669e+06	1.42965e+06	254862	180870	0	1.25944e+06	1.63234e+06	2.15472e+06	978409	776822	874538	108822	120319	117377	6.46451e+06	5.94558e+06	7.92788e+06	1.12865e+06	1.59046e+06	1.138e+06	85822.2	0	69937.3	42912.1	76437.2	497481	538945	1.40294e+06	995949	143456	234357	237425	658600
Q9CPY7	Q9CPY7	6	6	6	Cytosol aminopeptidase	Lap3	186790	577903	365531	0	0	0	0	0	0	1.5982e+06	1.42621e+06	1.41093e+06	0	0	0	137327	0	186554	0	261828	315206	0	76474.1	86741.3	3.25604e+06	5.12794e+06	7.35317e+06	894626	501288	1.03941e+06	0	0	0	204248	0	61814.6	271616	367349	261798	24779.3	207041	39096.2	157946
P01631	P01631	1	1	1	Ig kappa chain V-II region 26-10		90381.8	89402.8	89338.9	0	50535.3	60076.8	0	0	0	0	0	0	0	64785.2	73397.3	0	0	0	0	0	0	90125	0	78817.8	0	0	0	62497.5	0	0	0	79293.3	105248	116013	0	69048.3	1.00644e+06	667471	584269	0	105459	103111	930482
P15532	P15532	10	10	6	Nucleoside diphosphate kinase A	Nme1	468370	1.45278e+06	768051	47716.9	206694	57692.3	112552	0	189034	3.30827e+06	3.27407e+06	2.70887e+06	117576	59738	39597.5	1.00737e+06	1.38813e+06	1.26815e+06	557629	952143	731078	158857	385832	522234	1.37558e+07	7.73919e+06	1.94215e+07	244966	185047	0	0	40793.4	0	400695	140658	158293	586690	786527	1.13444e+06	478913	563006	465436	461826
Q7TPR4	Q7TPR4	25	12	11	Alpha-actinin-1	Actn1	112588	699969	273393	41785.6	0	0	90366.8	0	1.10227e+06	1.30445e+06	1.83703e+06	1.08579e+06	0	0	86520.7	2.11373e+06	1.41205e+06	2.79436e+06	260975	419117	348713	68506	285352	546642	6.31876e+06	8.6592e+06	1.14989e+07	856566	758091	1.03778e+06	0	0	0	1.55303e+06	552719	1.39359e+06	153741	412746	265026	202882	149852	354653	1.57678e+06
O35326	O35326	3	3	2	Serine/arginine-rich splicing factor 5	Srsf5	428745	751021	521815	0	0	0	0	0	0	737673	1.17027e+06	1.02082e+06	0	0	0	586483	354383	735078	601428	511018	713895	0	0	0	1.42473e+06	1.18235e+06	2.5486e+06	779232	739443	592918	0	0	0	250187	0	198721	645566	504434	0	0	0	0	380424
Q9JII6;Q9DCT1	Q9JII6	7;1	7;1	7;1	Alcohol dehydrogenase [NADP(+)]	Akr1a1	149797	505953	222450	0	0	0	0	0	0	518072	764175	809111	160579	0	0	0	37382.6	81110.4	0	331212	315891	0	0	0	3.28888e+06	2.73354e+06	2.81873e+06	787629	674955	628458	229111	0	0	0	47767.4	0	0	297937	0	0	0	0	0
Q62093	Q62093	2	2	2	Serine/arginine-rich splicing factor 2	Srsf2	0	0	0	0	0	0	0	0	0	290213	561308	718232	0	0	0	402651	0	352018	240370	189611	0	0	0	0	1.75284e+06	735582	1.34868e+06	192352	0	182191	0	0	0	0	0	0	0	416148	138218	0	0	0	133467
Q9WUM4	Q9WUM4	10	10	10	Coronin-1C	Coro1c	605052	1.19275e+06	911883	0	0	0	692623	1.81076e+06	1.76592e+06	965586	2.26103e+06	1.36021e+06	0	0	0	4.91056e+06	4.2232e+06	5.99241e+06	342665	936073	492100	0	42932.1	0	9.68928e+06	7.40032e+06	1.3393e+07	1.69483e+06	1.56254e+06	1.72789e+06	0	0	0	1.43307e+06	368313	2.02723e+06	1.58566e+06	1.94703e+06	518733	0	0	0	2.5772e+06
Q8CDN6	Q8CDN6	7	7	7	Thioredoxin-like protein 1	Txnl1	368180	238055	223769	0	0	0	0	0	0	1.82964e+06	1.4209e+06	1.81857e+06	0	53510.5	0	400635	3.23612e+06	0	603067	591242	282381	0	72410.5	101564	9.10423e+06	1.44477e+07	1.15532e+07	1.05049e+06	1.21684e+06	1.03478e+06	0	0	0	88088.4	621883	287150	274281	650410	433303	268666	155781	233224	263124
P06240;P49615;P30285;Q9JHU3;Q99J95;Q3V3A1;Q04899;O35495;Q04735;P16277;Q8K0D0;Q04859;Q9JKV2;Q03142;Q61851;P21803;P16092;Q14AX6;Q69ZA1	P06240	9;1;1;1;1;1;1;1;1;1;1;1;1;1;1;1;1;1;1	7;0;0;0;0;0;0;0;0;0;0;0;0;0;0;0;0;0;0	7;0;0;0;0;0;0;0;0;0;0;0;0;0;0;0;0;0;0	Proto-oncogene tyrosine-protein kinase LCK	Lck	1.12675e+06	2.14105e+06	1.01826e+06	526718	592686	370605	265113	0	0	1.54292e+06	1.59416e+06	1.2924e+06	150023	213196	82239.9	856557	123720	241324	915111	757574	720582	209932	104705	337460	4.5422e+06	2.60266e+06	6.1383e+06	1.87953e+06	1.29022e+06	1.86789e+06	666510	439214	330800	937804	87852.1	534044	1.19256e+06	1.68958e+06	1.36183e+06	653125	716814	504242	1.30916e+06
P70677;O08738	P70677;O08738	2;1	2;1	2;1	Caspase-3;Caspase-3 subunit p17;Caspase-3 subunit p12;Caspase-6;Caspase-6 subunit p18;Caspase-6 subunit p11	Casp3;Casp6	117955	126924	202069	0	0	0	0	0	135058	584720	338845	427453	0	38953.9	0	64993.5	0	103300	504308	362935	435648	0	0	67968	2.22402e+06	2.50371e+06	1.56969e+06	150235	0	0	0	0	0	0	68971.3	93241.4	308753	783497	363134	66045.5	72536.7	98359.7	154079
P11438	P11438	2	2	2	Lysosome-associated membrane glycoprotein 1	Lamp1	311369	370641	376781	205629	227147	196784	871884	1.37082e+06	1.25844e+06	691266	432668	593445	216719	238351	295279	0	369349	406639	567783	495111	787084	204076	267591	248989	2.01197e+06	699784	903060	580523	913952	396451	0	0	279231	382233	299567	322975	772936	1.2584e+06	1.01084e+06	218296	225597	354518	307368
Q8C2Q3	Q8C2Q3	6	6	6	RNA-binding protein 14	Rbm14	244588	371692	475429	0	118339	0	0	0	0	508793	633664	614873	536899	831432	459748	1.16472e+06	785330	1.36871e+06	233356	300088	192771	145731	169258	285117	1.77048e+06	2.14641e+06	2.099e+06	353744	403867	408314	68129.6	142581	117934	374285	111617	366649	139558	310180	0	65395.3	0	206431	729239
CON__Q9UE12;CON__Q15323;Q497I4;CON__Q497I4;CON__Q92764;Q6IFX3;CON__O76015;CON__O76014	CON__Q9UE12;CON__Q15323	24;24;6;6;5;4;2;2	9;9;0;0;1;0;0;0	4;4;0;0;0;0;0;0			0	0	0	0	0	0	0	0	0	0	0	0	0	0	0	0	0	0	0	0	0	0	0	0	0	0	0	104637	88078.2	37798.5	4.18323e+06	6.76391e+06	5.79825e+06	0	0	0	0	0	0	0	0	0	0
Q61881;REV__Q5EBP3	Q61881	14;1	14;1	14;1	DNA replication licensing factor MCM7	Mcm7	991624	1.00269e+06	1.10077e+06	0	0	45244.8	0	0	0	3.19308e+06	2.90388e+06	3.00272e+06	69093.7	218243	30744.9	480924	219062	515883	887137	805313	825056	0	68822.2	56759.8	1.10123e+07	1.33418e+07	2.03837e+07	2.59331e+06	1.80529e+06	1.94702e+06	0	0	0	330617	97183.2	418824	886942	1.01682e+06	249074	0	167097	248797	907485
Q9D819	Q9D819	10	10	10	Inorganic pyrophosphatase	Ppa1	384159	197494	120402	0	0	0	0	0	0	1.51654e+06	1.83285e+06	1.14479e+06	0	91683.3	0	1.0746e+06	603250	1.44373e+06	222471	0	227959	0	0	0	1.20451e+07	9.70955e+06	1.47291e+07	507564	493865	670374	0	0	0	145258	59066.6	0	259945	296397	0	120628	282983	222274	104671
Q61081	Q61081	5	5	5	Hsp90 co-chaperone Cdc37	Cdc37	829894	609903	849256	89987.2	69787.3	0	48129.9	0	3.71007e+06	1.08457e+06	1.58351e+06	1.53287e+06	281336	0	77727.2	1.94705e+06	2.21379e+06	2.00148e+06	667333	696271	799971	0	249849	0	6.27606e+06	4.61082e+06	8.8248e+06	1.07798e+06	743358	1.10921e+06	0	173196	215579	237256	308162	159224	227436	437680	216760	195037	0	147660	460143
P62192	P62192	12	11	11	26S protease regulatory subunit 4	Psmc1	2.65747e+06	3.21903e+06	2.78217e+06	423979	487724	552426	1.13319e+06	0	392646	3.16644e+06	3.40932e+06	4.07989e+06	1.01992e+06	1.30293e+06	1.52978e+06	4.69298e+06	4.69137e+06	4.63914e+06	4.01241e+06	2.70017e+06	2.08888e+06	1.08999e+06	1.57337e+06	2.00249e+06	7.88972e+06	7.1178e+06	1.45398e+07	3.29271e+06	4.39212e+06	3.39287e+06	262804	1.15461e+06	898542	1.72495e+06	1.41014e+06	1.89121e+06	2.78658e+06	1.65223e+06	2.79986e+06	956566	884088	1.53673e+06	2.41408e+06
Q9CZU6	Q9CZU6	6	6	6	Citrate synthase, mitochondrial	Cs	588768	909801	570405	0	216560	180606	1.30073e+06	0	0	2.95992e+06	3.15465e+06	3.02451e+06	290235	241556	292080	844883	594480	927795	1.43317e+06	1.87687e+06	1.34005e+06	388478	157961	212652	1.14365e+07	8.96082e+06	7.87308e+06	2.45886e+06	1.58148e+06	2.18943e+06	0	286351	0	444991	235319	331287	1.51423e+06	792463	561517	415672	343713	347668	851743
Q9CZD3	Q9CZD3	8	8	8	Glycine--tRNA ligase	Gars	837147	650308	540260	0	30240.4	43212.8	75702.5	0	1.31096e+06	2.12496e+06	1.44726e+06	2.02938e+06	0	0	192064	947052	919954	1.15872e+06	949763	1.20487e+06	377073	0	0	178254	7.39798e+06	5.47923e+06	8.91774e+06	1.56108e+06	1.73527e+06	1.5299e+06	0	0	0	121622	0	199271	707792	292225	2.89506e+06	0	0	124125	312237
Q91WK2	Q91WK2	7	7	7	Eukaryotic translation initiation factor 3 subunit H	Eif3h	411254	1.12176e+06	569136	0	96547	67801.1	184304	598411	855240	935125	1.21962e+06	1.16685e+06	29856.6	323445	75995.3	215940	884863	975941	791578	1.02145e+06	1.12652e+06	27867	101455	95429	3.34473e+06	6.60382e+06	6.74744e+06	1.19888e+06	773989	678010	0	0	65737.7	468782	661871	760793	1.00713e+06	1.34967e+06	1.85449e+06	27195.3	77898.5	296275	575271
Q62446	Q62446	7	7	7	Peptidyl-prolyl cis-trans isomerase FKBP3	Fkbp3	109356	61133.7	99123.5	0	0	0	0	0	0	915958	1.28481e+06	1.38894e+06	0	0	0	70404.5	0	177739	395611	252440	287203	36118.5	0	0	6.85308e+06	7.10525e+06	8.50002e+06	0	0	0	0	0	0	0	0	40182.1	55135.4	286712	239853	32898	0	0	107209
Q9CQ92	Q9CQ92	4	4	4	Mitochondrial fission 1 protein	Fis1	537052	903994	843698	0	61223.3	0	657921	0	1.04134e+06	700770	626283	637754	399034	574147	368803	86540.2	412599	753384	807422	682888	1.17244e+06	65577	133714	137165	1.23458e+06	1.16006e+06	3.7649e+06	0	93048.1	0	178974	474285	274297	201135	208488	675576	628601	714160	1.03295e+06	0	230737	397863	530949
P60824	P60824	3	3	3	Cold-inducible RNA-binding protein	Cirbp	0	480994	89781.2	0	0	0	0	0	0	0	0	0	0	0	0	0	0	84613.4	166581	0	0	0	0	0	554417	0	652656	0	0	0	0	0	0	0	0	0	0	0	0	0	0	0	0
Q3UQ44	Q3UQ44	10	8	8	Ras GTPase-activating-like protein IQGAP2	Iqgap2	67602.6	0	0	0	0	0	0	0	0	0	0	0	0	0	0	0	0	0	0	0	0	0	0	0	163678	0	349946	0	80031.2	0	0	0	0	0	0	37734.8	0	0	0	0	0	0	0
O89086	O89086	5	5	5	Putative RNA-binding protein 3	Rbm3	1.25579e+06	1.18914e+06	0	0	0	0	0	0	225934	2.14657e+06	5.99019e+06	4.42294e+06	0	59834.1	0	810138	233886	1.28693e+06	527027	486504	260465	0	159952	142363	1.11562e+07	8.57718e+06	1.9877e+07	34637.2	108079	0	0	145827	0	710660	298844	1.32285e+06	1.08517e+06	347556	201513	0	0	0	241910
Q8R016	Q8R016	11	11	11	Bleomycin hydrolase	Blmh	612633	622680	1.07708e+06	1.07251e+06	942514	1.21341e+06	3.09789e+06	3.85216e+06	4.06955e+06	1.88571e+06	2.05169e+06	1.70582e+06	543729	649627	603107	460333	225387	347239	294520	701737	620525	0	335801	466762	4.94014e+06	3.96554e+06	7.18794e+06	1.63963e+06	1.47036e+06	623872	282437	304823	540756	365095	52100.4	244679	179157	249014	188143	531238	546137	639793	730777
P26043	P26043	21	8	8	Radixin	Rdx	37073.9	261608	0	0	0	0	0	0	0	493854	1.28114e+06	986131	0	0	0	0	0	0	62685.3	345285	246123	0	0	0	2.29616e+06	2.48679e+06	5.38042e+06	433343	1.05738e+06	513349	0	0	0	0	0	76299.2	338578	298608	671473	0	0	0	158280
Q91V41	Q91V41	6	5	5	Ras-related protein Rab-14	Rab14	218663	516813	412768	341196	423528	472609	0	0	0	310241	649433	1.30567e+06	109784	327891	688156	270232	836312	558559	70443.5	383763	398438	98164.3	227962	197386	542677	928223	951180	76205.9	0	23047	0	255788	288805	264894	0	0	170399	103182	158877	333058	314216	377532	207983
Q61206	Q61206	3	3	3	Platelet-activating factor acetylhydrolase IB subunit beta	Pafah1b2	0	0	0	53816.3	0	0	0	0	0	502192	535036	269533	0	0	0	1.11425e+06	957419	1.17833e+06	0	0	0	0	0	0	2.10504e+06	1.42252e+06	3.98934e+06	0	0	93200.1	0	0	0	0	0	0	0	0	0	67796.8	0	0	92641.5
Q9CZY3;Q9D2M8	Q9CZY3;Q9D2M8	3;2	3;2	3;2	Ubiquitin-conjugating enzyme E2 variant 1;Ubiquitin-conjugating enzyme E2 variant 2	Ube2v1;Ube2v2	166837	152845	147334	0	0	0	0	0	0	464109	321710	383903	0	0	0	261279	202519	274278	348829	727486	234881	0	0	45329.7	2.15248e+06	2.415e+06	2.05018e+06	0	53788.2	15289.4	0	0	0	68907.3	0	0	356229	336753	601627	114782	0	0	0
Q11011	Q11011	6	6	6	Puromycin-sensitive aminopeptidase	Npepps	616631	0	0	131427	56480.9	0	181828	0	0	70840.5	482967	290185	59917.9	64060.1	64979.4	563522	787661	980357	0	0	0	316008	361567	266133	1.70904e+06	1.24277e+06	1.65694e+06	307864	131671	111767	0	225352	148949	0	0	0	0	0	0	0	0	0	337161
P70195	P70195	5	5	5	Proteasome subunit beta type-7	Psmb7	945466	815391	941828	75671	216587	111173	2.88396e+06	5.87116e+06	3.44716e+06	1.55485e+06	1.36363e+06	1.45578e+06	252871	159199	319442	496620	458989	800773	3.10819e+06	2.63281e+06	4.09347e+06	270886	424472	130620	3.99985e+06	3.43955e+06	4.19543e+06	498789	818244	537051	291301	353604	362782	823270	699128	1.13074e+06	1.55189e+06	3.00793e+06	1.74006e+06	27635.5	355236	162487	732927
Q9CXW3	Q9CXW3	8	8	8	Calcyclin-binding protein	Cacybp	627625	200462	121999	97190.6	79796	0	174321	0	1.47209e+06	1.95211e+06	1.89386e+06	1.57726e+06	123026	0	0	2.07679e+06	1.54479e+06	2.65084e+06	481351	695145	1.1181e+06	156207	0	139452	8.66906e+06	9.26449e+06	9.91387e+06	0	304960	109932	305866	142459	134624	1.54956e+06	309977	1.77425e+06	112135	797504	623710	271317	122970	301219	1.74614e+06
O55131;Q8CHH9;Q9DA97;Q8C650	O55131	8;1;1;1	8;1;1;1	7;0;0;0	Septin-7	2007-09-01	382465	311667	599081	63735.4	0	0	174796	0	0	1.30556e+06	1.56193e+06	1.2343e+06	0	45031.8	69029.6	200876	170838	1.20809e+06	410033	875006	0	148409	147649	441956	5.99467e+06	8.50525e+06	1.06848e+07	760679	762918	0	0	75779.3	38228.6	649719	422006	451557	819349	1.07277e+06	132854	128209	296597	42561.7	1.21077e+06
Q3THW5;P0C0S6	Q3THW5;P0C0S6	5;5	3;3	3;3	Histone H2A.V;Histone H2A.Z	H2afv;H2afz	140729	0	569286	122035	135103	324431	320986	0	132356	402326	498808	508195	583528	179962	437903	1.24243e+06	1.2073e+06	1.87213e+06	0	0	0	208392	608697	79851.3	7.33326e+06	8.77521e+06	7.68991e+06	161156	369238	0	528239	213827	306426	879255	742860	998809	406478	297838	99970.7	652849	493397	330475	657977
Q8VEE4	Q8VEE4	10	10	10	Replication protein A 70 kDa DNA-binding subunit	Rpa1	80790.6	509530	170122	42495.3	43926.1	0	360439	0	0	1.20229e+06	996077	762838	0	0	0	1.1783e+06	1.93323e+06	1.24684e+06	226185	289738	168865	0	0	0	6.30538e+06	5.4402e+06	6.61451e+06	480980	508261	876542	0	0	0	611822	533616	718408	1.03647e+06	423524	131800	126398	0	176331	1.44988e+06
P62331;Q8BGX0	P62331	3;1	3;1	3;1	ADP-ribosylation factor 6	Arf6	144971	278559	0	95548.6	71139.4	85919.9	0	0	0	190970	410511	213520	144817	200070	0	318972	247915	108250	281560	120880	0	83395.5	134541	0	1.92766e+06	1.89734e+06	2.47687e+06	0	0	0	95475.2	104606	0	0	92242.9	142203	338650	0	0	86249.7	170372	0	350419
CON__P78386;CON__Q9NSB4;Q99M74	CON__P78386	28;4;3	13;2;2	8;2;2			0	0	0	0	91055.1	0	0	0	0	0	0	0	0	0	0	0	0	0	0	0	0	0	0	0	0	0	0	0	0	0	3.37538e+06	3.71984e+06	3.63953e+06	0	0	0	0	0	0	0	0	0	0
Q9CQS8	Q9CQS8	1	1	1	Protein transport protein Sec61 subunit beta	Sec61b	175576	292685	317008	0	273104	102190	364885	1.39867e+06	1.10875e+06	123048	181832	180800	128688	250008	146324	82375.6	131570	105012	139623	210512	193209	75990.3	162376	148834	155162	365532	275426	0	0	0	76567	165650	126816	91593.6	122013	130973	148062	164793	225003	96820.2	149448	229495	166146
Q61553	Q61553	9	9	9	Fascin	Fscn1	0	0	0	78871.4	132433	0	0	0	0	0	0	0	0	0	68396.5	922415	548090	1.27869e+06	0	0	0	0	40385.9	0	74810.8	0	0	0	0	0	0	0	0	0	0	0	324476	731022	785003	74678.7	0	0	0
Q9CQE8	Q9CQE8	11	11	11	UPF0568 protein C14orf166 homolog		273024	130346	132771	123333	132512	144745	313513	401494	0	1.03834e+06	1.69631e+06	791414	0	85807	145611	4.66978e+06	4.56573e+06	6.13263e+06	216346	669651	193172	63431.9	120791	291129	8.33925e+06	3.72875e+06	1.01876e+07	54017.5	0	118862	0	209876	0	1.64641e+06	1.03412e+06	2.61664e+06	480627	417316	465022	66522.9	334311	464761	3.08571e+06
CON__Q29443;CON__Q0IIK2;CON__Q2HJF0;Q921I1	CON__Q29443;CON__Q0IIK2	8;8;1;1	8;8;1;1	8;8;1;1			28438.3	368171	599131	446707	557947	518431	284451	0	0	1.12073e+06	1.02279e+06	973650	754486	968146	680900	709208	947499	748441	708504	339601	358609	0	643706	796276	3.96299e+06	4.61559e+06	4.43453e+06	415616	1.12765e+06	902164	0	884901	974569	591998	932487	848759	1.17275e+06	1.44695e+06	1.10561e+06	943695	728406	60171.2	699335
Q9WTP6	Q9WTP6	7	7	7	Adenylate kinase 2, mitochondrial	Ak2	196480	243777	184894	0	0	0	0	0	0	1.57513e+06	1.52035e+06	1.4931e+06	0	0	0	695431	626246	593952	235193	407169	0	0	0	0	6.10452e+06	8.06565e+06	9.04626e+06	144149	124730	0	0	0	0	50408.8	0	0	619631	192486	875619	0	113627	0	132643
Q99JI6	Q99JI6	8	2	2	Ras-related protein Rap-1b	Rap1b	988626	865463	808645	194323	265475	144989	408394	0	0	1.04817e+06	1.02802e+06	1.0363e+06	524852	319787	383604	884232	520190	1.02247e+06	660616	737110	622227	440329	510347	521931	3.22684e+06	2.68114e+06	4.02777e+06	357070	234059	154467	247928	331133	273315	624112	0	627248	589032	691461	647430	365890	451974	286220	1.03999e+06
O08807	O08807	7	5	5	Peroxiredoxin-4	Prdx4	276461	160895	96262.6	97036.3	222018	443830	679703	2.00059e+06	974757	411062	351348	827171	0	0	0	993010	1.8751e+06	1.49935e+06	243313	485396	283625	0	0	148532	2.41125e+06	3.06942e+06	2.8869e+06	199853	175211	96323.1	0	0	143434	367620	602587	578800	511983	145569	930805	96232.4	0	128156	474082
Q61335	Q61335	5	5	5	B-cell receptor-associated protein 31	Bcap31	460996	512852	711817	58957.9	79425.8	52604.4	279005	527153	1.44501e+06	374344	624226	662037	232037	169040	108959	292185	398755	585894	643231	998792	995911	150199	125094	153321	1.5858e+06	2.05579e+06	1.52144e+06	161475	85702.7	92653.8	65397.8	112256	103256	238726	251674	465589	369935	1.14777e+06	771979	148854	134097	415663	355745
Q7TQI3	Q7TQI3	6	6	6	Ubiquitin thioesterase OTUB1	Otub1	0	0	75366.3	0	0	0	0	0	0	121749	470119	540700	0	0	0	433752	371282	598994	0	0	0	0	0	0	3.06406e+06	4.51665e+06	4.4593e+06	0	222707	46875.6	0	0	0	0	0	0	90007.2	0	0	0	0	0	0
Q3THS6	Q3THS6	3	3	3	S-adenosylmethionine synthase isoform type-2	Mat2a	379064	484742	311483	50119.6	0	43350.3	0	0	0	799987	817640	688335	0	133503	50420.6	350388	375560	163905	501443	242544	0	69431.5	73657.9	0	1.89785e+06	1.75935e+06	997364	766907	361169	755058	0	80044.7	0	83630.8	0	0	468974	389600	0	102597	96717.3	86561	293195
Q9JHR7	Q9JHR7	7	7	7	Insulin-degrading enzyme	Ide	144703	156195	0	930172	892539	824974	0	0	0	401770	252073	465818	0	0	195452	159680	0	180804	0	0	0	85278.4	86641.9	0	1.45855e+06	873686	863694	92524.4	296891	99328.4	0	0	70144.2	72775.8	0	238032	70518.1	206567	0	0	86854.1	55107.9	182056
Q62376	Q62376	6	6	6	U1 small nuclear ribonucleoprotein 70 kDa	Snrnp70	0	0	0	0	0	0	0	0	0	0	0	0	0	0	0	638770	881338	681890	0	0	0	0	0	0	142181	402000	486108	37358.2	0	0	0	0	0	0	0	0	304322	319568	441855	0	0	0	0
Q9Z1Z2	Q9Z1Z2	10	10	10	Serine-threonine kinase receptor-associated protein	Strap	1.37548e+06	1.12757e+06	1.30759e+06	0	23836.5	0	0	0	0	1.9606e+06	1.76724e+06	2.35806e+06	108187	0	0	2.20775e+06	910503	2.34206e+06	827099	599541	808198	186899	96855.3	83564.6	6.09357e+06	5.01357e+06	4.83575e+06	1.49598e+06	1.42335e+06	1.73354e+06	0	45574.4	0	1.36294e+06	285910	894682	1.31948e+06	979316	260899	0	51718.2	131161	1.31673e+06
P28352	P28352	8	8	8	DNA-(apurinic or apyrimidinic site) lyase;DNA-(apurinic or apyrimidinic site) lyase, mitochondrial	Apex1	58784.2	80052.6	295626	0	0	0	243142	0	0	565844	624442	1.49542e+06	0	297795	281392	1.05001e+06	576373	1.17294e+06	199751	374157	734280	79750.5	0	30707.8	3.95788e+06	3.65983e+06	8.50941e+06	822174	680820	430911	0	0	0	839206	174686	381814	877685	419799	273485	35972.4	138517	57173.1	1.91271e+06
Q9JKR6	Q9JKR6	5	5	5	Hypoxia up-regulated protein 1	Hyou1	176234	181551	269237	174378	172244	190739	0	0	0	221165	222434	391894	0	50209.8	143939	484350	158985	204382	0	0	0	0	155403	0	1.01085e+06	806115	2.25996e+06	189026	259764	159018	212926	239327	149281	192159	0	0	0	0	0	0	185189	179537	264037
Q8QZY9	Q8QZY9	1	1	1	Splicing factor 3B subunit 4	Sf3b4	160877	175461	240060	75473.9	55842.1	60806.4	391279	0	0	217852	221528	189797	115807	165795	96016.4	243505	0	222425	402170	381547	244287	119717	118265	108695	708569	688688	685646	218500	337442	290336	74555.8	100907	0	121143	240476	155458	381731	270396	200746	96123.3	129352	97639.3	172363
Q04207	Q04207	4	4	4	Transcription factor p65	Rela	0	52663.8	52542.1	0	0	0	208826	0	0	88804.2	58078.9	78076.6	0	0	79948.5	403818	203485	300395	0	115343	0	0	36580.8	0	497518	541509	796218	104806	0	54695.6	0	0	0	71387.9	0	100673	128061	0	0	0	0	0	179115
Q99LF4	Q99LF4	9	9	9	tRNA-splicing ligase RtcB homolog	D10Wsu52e	1.12714e+06	964402	374027	72446.2	0	0	933314	0	0	1.85177e+06	1.98306e+06	1.48757e+06	146252	281866	49219.1	3.98752e+06	4.60922e+06	4.48788e+06	371232	749911	166377	77010.1	0	75370	8.49144e+06	9.68075e+06	1.14618e+07	1.20678e+06	1.34357e+06	1.13797e+06	253344	0	43613.3	2.13051e+06	1.42317e+06	1.99356e+06	562286	416124	208948	130188	408379	323811	2.30757e+06
Q62186	Q62186	5	5	5	Translocon-associated protein subunit delta	Ssr4	1.09184e+06	665896	765247	396961	476889	436446	358244	0	658047	1.0082e+06	2.07039e+06	1.16231e+06	251503	516906	629287	787469	857532	853615	2.6214e+06	528650	1.64128e+06	286412	487034	659691	3.10397e+06	4.94069e+06	4.43581e+06	264143	0	0	467113	277751	450703	564774	671221	756517	537486	1.05509e+06	550936	95643.4	298225	463917	865871
Q9D1D4	Q9D1D4	3	3	3	Transmembrane emp24 domain-containing protein 10	Tmed10	439495	1.59588e+06	319128	160208	142949	209491	925312	0	0	854519	1.51848e+06	926486	172681	661738	581631	1.25835e+06	613852	1.5025e+06	395433	0	0	0	155295	397028	4.65972e+06	4.10584e+06	4.89979e+06	162064	99403	0	0	211876	494768	626409	309785	522658	667161	246247	0	0	410264	238674	700805
Q8R326	Q8R326	7	7	7	Paraspeckle component 1	Pspc1	62080	50294.3	147409	0	0	0	592267	0	436905	348430	128677	757638	0	0	0	1.80904e+06	1.4174e+06	3.62365e+06	39904.9	0	0	0	0	0	6.3802e+06	1.69562e+06	4.4008e+06	154363	220069	41467.8	0	0	30423.1	552925	251706	928429	260647	99948.1	227454	0	0	0	433971
Q62193	Q62193	2	2	2	Replication protein A 32 kDa subunit	Rpa2	96327.4	77040	0	35203.8	0	0	586933	1.2402e+06	729653	175090	0	181725	0	52874.9	75357.8	737951	516594	323957	0	232738	311000	0	45826.3	0	2.9199e+06	3.49442e+06	3.98778e+06	97470.9	108758	49388.6	0	0	0	467606	415242	424800	0	417167	333443	73278.8	0	0	577254
P19096	P19096	10	10	10	Fatty acid synthase;[Acyl-carrier-protein] S-acetyltransferase;[Acyl-carrier-protein] S-malonyltransferase;3-oxoacyl-[acyl-carrier-protein] synthase;3-oxoacyl-[acyl-carrier-protein] reductase;3-hydroxyacyl-[acyl-carrier-protein] dehydratase;Enoyl-[acyl-carrier-protein] reductase;Oleoyl-[acyl-carrier-protein] hydrolase	Fasn	61252.4	94945.3	57938.5	82938.1	0	48454.1	0	0	0	626646	296733	441617	93147.2	0	0	389908	303274	256846	114728	154989	611082	0	0	0	4.39293e+06	3.72766e+06	4.85966e+06	193107	53168	207261	0	0	0	0	0	0	0	0	122702	0	56471.3	86576.2	83410.5
Q91WN1	Q91WN1	5	5	5	DnaJ homolog subfamily C member 9	Dnajc9	219492	98958.8	211701	0	0	0	0	0	162790	149202	335076	324292	819380	192753	166664	853508	0	420052	0	289647	0	153404	191452	0	3.4165e+06	3.66843e+06	2.09885e+06	273944	55603.8	0	62019.5	51569.1	64897.4	559297	125453	206363	156435	0	0	221955	121727	159130	239715
O08795	O08795	6	6	6	Glucosidase 2 subunit beta	Prkcsh	166825	175872	126196	0	30825	0	515167	385877	655363	489361	321105	429186	159678	0	0	84553.9	51702	115633	790827	355508	650189	0	43359.9	0	2.20918e+06	2.41104e+06	2.03922e+06	264922	458870	366555	0	0	0	225968	72364.5	298588	406568	517745	350870	0	72755.8	105951	439230
O08784	O08784	1	1	1	Treacle protein	Tcof1	0	0	0	0	127169	116809	0	0	0	0	0	0	0	0	0	0	0	92949.2	147596	352657	144793	0	85301.3	93295.5	0	0	0	0	0	0	0	82190.2	0	0	97637.9	0	248814	0	0	260953	0	180515	0
Q99PL5	Q99PL5	3	3	3	Ribosome-binding protein 1	Rrbp1	0	0	0	0	0	49178.4	0	0	0	0	54646	75628.4	0	0	0	91872.2	0	0	79523.3	129734	0	0	61754	69052.8	194141	248092	318222	0	72562.2	0	37063.4	0	63060	0	0	0	0	0	0	0	0	60660.5	59071.4
Q9Z0X1	Q9Z0X1	4	4	4	Apoptosis-inducing factor 1, mitochondrial	Aifm1	0	0	0	0	0	0	0	0	0	1.58746e+07	353996	383326	0	0	0	637738	0	623528	0	0	0	0	0	0	1.87109e+07	1.19365e+06	3.93697e+07	1.42828e+07	9.60551e+06	1.81266e+07	0	0	0	3.56826e+07	0	0	8.11875e+06	0	6.90007e+06	0	78886	0	178368
P62821	P62821	10	10	5	Ras-related protein Rab-1A	Rab1A	1.42704e+06	1.86818e+06	1.15765e+06	195773	279018	296515	0	0	615096	1.88093e+06	2.45901e+06	1.99339e+06	617322	1.11628e+06	1.14594e+06	2.85855e+06	2.8437e+06	3.34437e+06	740232	1.00077e+06	2.01529e+06	307474	148316	646397	3.98306e+06	4.20233e+06	6.70062e+06	568563	0	631592	0	523436	322794	663946	91658.1	691822	901189	613308	1.11835e+06	272432	308682	640265	1.02256e+06
Q9DAR7	Q9DAR7	7	7	7	m7GpppX diphosphatase	Dcps	53410.3	322215	268703	0	0	0	0	0	0	1.50051e+06	811900	1.17771e+06	0	0	0	0	0	0	309120	510945	188411	0	0	83932.6	6.342e+06	6.16068e+06	8.11518e+06	696649	869487	386078	0	0	0	130382	0	0	408945	383640	502112	45193.5	385709	277260	157032
P36536;Q9CQC9	P36536;Q9CQC9	2;1	2;1	2;1	GTP-binding protein SAR1a;GTP-binding protein SAR1b	Sar1a;Sar1b	281678	374574	270355	102096	0	0	0	0	0	574129	793426	492512	235908	263587	310737	1.42211e+06	1.29391e+06	1.62301e+06	621420	308677	697604	151378	101697	133755	1.30867e+06	1.80084e+06	2.58076e+06	0	203105	168239	0	0	0	391745	332550	262746	304665	277772	1.04392e+06	162780	81369	0	580240
P62996	P62996	5	5	5	Transformer-2 protein homolog beta	Tra2b	375639	580246	260657	0	0	0	77333.5	0	0	637980	983329	823985	0	24692.3	29824.4	900815	1.01519e+06	886108	566954	496255	378110	0	0	0	2.72257e+06	1.98304e+06	2.66843e+06	290656	484716	706802	0	0	0	358149	0	264154	147650	203159	238078	0	0	0	289262
Q9JLF6	Q9JLF6	5	5	5	Protein-glutamine gamma-glutamyltransferase K	Tgm1	160804	151326	377799	119159	227801	230304	3.70997e+06	4.54896e+06	5.26858e+06	68527.5	51036.2	0	217854	96914.7	155018	0	0	139290	0	0	0	266085	125275	120421	124857	0	0	48718.3	225710	0	0	133537	135836	0	0	68725.4	0	85320.7	0	0	80170.4	82472.9	11345.7
O35841	O35841	5	5	5	Apoptosis inhibitor 5	Api5	0	148856	0	0	0	0	0	0	0	427724	0	260817	0	0	0	974107	593016	842410	289166	97687.5	0	0	0	0	2.39032e+06	1.65918e+06	1.80481e+06	304715	0	0	0	0	0	108711	0	0	110206	433731	0	0	101414	0	0
Q9ERS2	Q9ERS2	2	2	2	NADH dehydrogenase [ubiquinone] 1 alpha subcomplex subunit 13	Ndufa13	257081	302950	352595	78362.4	79714.7	156828	0	0	0	275088	289150	389219	103221	229258	169997	73622.6	0	72334.7	118509	139917	0	98667.9	113331	198277	1.01546e+06	422540	1.07008e+06	36238.9	0	0	75801.2	100422	197512	77440.6	186125	97435.3	119334	196437	163169	104347	84810	184092	102119
CON__Q14525	CON__Q14525	25	24	5			0	0	0	0	0	0	0	0	0	0	0	0	0	0	0	0	0	0	94286.8	0	0	0	0	0	0	0	0	0	0	0	1.91e+06	2.30991e+06	2.60334e+06	0	0	0	0	0	0	0	0	0	0
Q9WUB3;Q9ET01	Q9WUB3	8;2	8;2	4;0	Glycogen phosphorylase, muscle form	Pygm	0	0	0	0	0	0	0	0	0	0	0	0	1.11469e+06	1.08822e+06	1.47851e+06	0	0	0	0	0	0	76212.3	0	0	0	0	0	0	0	0	0	0	0	0	0	0	0	0	0	0	0	0	0
Q9D6Z1	Q9D6Z1	5	5	5	Nucleolar protein 56	Nop56	0	0	0	0	0	0	0	0	0	0	0	0	0	0	0	420765	260493	662398	0	0	0	0	0	0	490547	621472	865544	0	0	0	0	0	0	0	0	0	0	0	0	0	0	0	0
Q64261	Q64261	6	5	5	Cyclin-dependent kinase 6	Cdk6	0	0	0	0	0	0	0	0	0	0	0	51085.3	0	0	0	0	0	0	0	0	0	0	0	0	158301	0	120827	0	65670	0	0	0	0	0	0	0	0	0	0	0	0	0	0
Q8BMF4	Q8BMF4	5	5	5	Dihydrolipoyllysine-residue acetyltransferase component of pyruvate dehydrogenase complex, mitochondrial	Dlat	1.89203e+06	1.78414e+06	1.17868e+06	215439	178178	315937	197204	0	0	1.17021e+06	1.10478e+06	1.23812e+06	584074	693770	1.17871e+06	874562	1.33822e+06	1.15464e+06	306947	567236	0	544921	521129	1.21348e+06	4.72675e+06	4.04429e+06	5.28663e+06	1.75144e+06	860016	1.69572e+06	578429	684483	323860	943481	269073	435345	1.9345e+06	698788	0	458316	406998	607989	676873
P25799	P25799	5	5	5	Nuclear factor NF-kappa-B p105 subunit;Nuclear factor NF-kappa-B p50 subunit	Nfkb1	535175	1.3873e+06	947970	118463	0	197789	0	0	1.51148e+06	1.14631e+06	512908	925644	823574	588634	180194	1.12692e+06	414475	1.13961e+06	225474	414796	511309	73738.4	152619	529232	2.09579e+06	3.53495e+06	4.84215e+06	1.0288e+06	816308	218427	74292.8	114027	849921	490329	415965	520391	782590	858050	490287	329723	187399	138637	1.42336e+06
Q91V12	Q91V12	6	6	6	Cytosolic acyl coenzyme A thioester hydrolase	Acot7	129662	204437	0	0	0	0	0	0	0	755780	1.22025e+06	825207	0	0	0	802472	617662	439165	0	0	0	0	0	0	4.46166e+06	5.65093e+06	6.61394e+06	748649	251107	217407	0	0	0	0	0	0	0	0	0	0	0	0	83933.1
[truncated: 505 more rows]
[truncated: 47 more columns]

## Sheet: Sheet B
Protein IDs	Majority protein IDs	Peptide counts (all)	Peptide counts (razor+unique)	Peptide counts (unique)	Protein names	Gene name	Intensity Cblb_0_BR1_R1	Intensity Cblb_0_BR1_R2	Intensity Cblb_030_BR1_R1	Intensity Cblb_030_BR1_R2	Intensity Cblb_120_BR1_R1	Intensity Cblb_120_BR1_R2	Intensity Cblb_300_BR1_R1	Intensity Cblb_300_BR1_R2	Intensity Cblb_600_BR1_R1	Intensity Cblb_600_BR1_R2	Intensity Cblb_0_BR2_R1	Intensity Cblb_0_BR2_R2	Intensity Cblb_030_BR2_R1	Intensity Cblb_030_BR2_R2	Intensity Cblb_120_BR2_R1	Intensity Cblb_120_BR2_R2	Intensity Cblb_300_BR2_R1	Intensity Cblb_300_BR2_R2	Intensity Cblb_600_BR2_R1	Intensity Cblb_600_BR2_R2	Intensity Cblb_0_BR3_R1	Intensity Cblb_0_BR3_R2	Intensity Cblb_030_BR3_R1	Intensity Cblb_030_BR3_R2	Intensity Cblb_120_BR3_R1	Intensity Cblb_120_BR3_R2	Intensity Cblb_300_BR3_R1	Intensity Cblb_300_BR3_R2	Intensity Cblb_600_BR3_R1	Intensity Cblb_600_BR3_R2	Intensity WT_0_BR1_R1	Intensity WT_0_BR1_R2	Intensity WT_030_BR1_R1	Intensity WT_030_BR1_R2	Intensity WT_120_BR1_R1	Intensity WT_120_BR1_R2	Intensity WT_300_BR1_R1	Intensity WT_300_BR1_R2	Intensity WT_600_BR1_R1	Intensity WT_600_BR1_R2	Intensity WT_0_BR2_R1	Intensity WT_0_BR2_R2	Intensity WT_030_BR2_R1
[truncated: 1,334 more rows]
[truncated: 17 more columns]
