# Supplementary material for: Co‐recruitment analysis of the CBL and CBLB signalosomes in primary T cells identifies CD5 as a key regulator of TCR‐induced ubiquitylation
Source: Mol Syst Biol. 2016 Jul 29;12(7):876. doi: 10.15252/msb.20166837 (PMC4965873; doi:10.15252/msb.20166837)
Supplement: Supplementary file 3 — Dataset EV2 [file MSB-12-876-s003.xlsx]

## Sheet: legends
CBL peptides	Raw intensities of peptides detected in CBLOST AP-MS runs
	peptides corresponding to selected interactors of CBLOST are highlighted in gray
CBLB peptides	Raw intensities of peptides detected in CBLBOST AP-MS runs
	peptides corresponding to selected interactors of CBLBOST are highlighted in gray
CBL interactors	Selected interactors of CBLOST
	rank: rank based on the relative enrichment (Figure 2)
	pval_max_fold: p-value <p(t)> corresponding to the best mean enrichment <r(t)>
	max_fold: best mean enrichment <r(t)>
	min_pval: best mean p value <p(t)>
	fold_min_pval: mean enrichment <r(t)> corresponding to the best mean p value <p(t)>
CBLB interactors	Selected interactors of CBLBOST
	rank: rank based on the relative enrichment (Figure 2)
	pval_max_fold: p-value <p(t)> corresponding to the best mean enrichment <r(t)>
	max_fold: best mean enrichment <r(t)>
	min_pval: best mean p value <p(t)>
	fold_min_pval: mean enrichment <r(t)> corresponding to the best mean p value <p(t)>

## Sheet: CBL peptides
Sequence	Amino acid before	Missed cleavages	Mass	Proteins	Leading razor protein	Gene names	Protein names	Unique (Groups)	Unique (Proteins)	Charges	PEP	Score	Mean Intensity CBL-OST	Mean Intensity WT	Ratio peptide level CBL-OST/WT	Rank prey	Intensity Cbl_0_Ech1_R1	Intensity Cbl_0_Ech1_R2	Intensity Cbl_0_Ech1_R3	Intensity Cbl_0_Ech2_R1	Intensity Cbl_0_Ech2_R2	Intensity Cbl_0_Ech2_R3	Intensity Cbl_0_Ech3_R1	Intensity Cbl_0_Ech3_R2	Intensity Cbl_0_Ech3_R3	Intensity Cbl_030_Ech1_R1	Intensity Cbl_030_Ech1_R2	Intensity Cbl_030_Ech1_R3	Intensity Cbl_030_Ech2_R1	Intensity Cbl_030_Ech2_R2	Intensity Cbl_030_Ech2_R3	Intensity Cbl_030_Ech3_R1	Intensity Cbl_030_Ech3_R2	Intensity Cbl_030_Ech3_R3	Intensity Cbl_120_Ech1_R1	Intensity Cbl_120_Ech1_R2	Intensity Cbl_120_Ech1_R3	Intensity Cbl_120_Ech2_R1	Intensity Cbl_120_Ech2_R2	Intensity Cbl_120_Ech2_R3	Intensity Cbl_120_Ech3_R1	Intensity Cbl_120_Ech3_R2	Intensity Cbl_120_Ech3_R3	Intensity Cbl_300_Ech1_R1	Intensity Cbl_300_Ech1_R2	Intensity Cbl_300_Ech1_R3	Intensity Cbl_300_Ech2_R1	Intensity Cbl_300_Ech2_R2	Intensity Cbl_300_Ech2_R3
ADDSIFMMK	R	0	1056.46	P22682	P22682	Cbl	E3 ubiquitin-protein ligase CBL	yes	yes	2	1.9452e-34	204.42	1.79039e+06		OST specific	1	2232700	3772300	6159300			33803				574420	1075000	1419300	506530	1469400	2236700	1512600	2063100	2880100	78759	81858	62223	937910	1711500	2165200	2040000	2261800	4781800	338530	404940	1119500	1614200	1891100	2868800
AIVIAHNNIEMAK	K	0	1422.77	P22682	P22682	Cbl	E3 ubiquitin-protein ligase CBL	yes	yes	2,3	2.0926e-14	174.21	3.69321e+07	53773.2	686.812	1	87514000	59499000	78608000	27197000	13903000	17777000	8612800	3567400	4185700	37075000	30928000	28475000	40642000	26498000	30456000	33182000	30222000	22952000	19732000	20822000	6336500	41186000	24376000	27531000	74256000	89165000	65763000	87495000	104670000	76151000	49146000	23028000	27501000
APVPASTSVIGTASK	R	0	1384.76	P22682	P22682	Cbl	E3 ubiquitin-protein ligase CBL	yes	yes	2,3	3.3427e-41	207.52	9.19845e+07	206242	446.003	1	159580000	122370000	150680000	76098000	38405000	50063000	55259000	21015000	22042000	105190000	73498000	89735000	92750000	73255000	59410000	65755000	68109000	46150000	121590000	122150000	47127000	82129000	55807000	53795000	193500000	207150000	129180000	165840000	198600000	117530000	85558000	45918000	51012000
ASSYQQGGGATANPVATAPSPQISSEIER	K	0	2873.38	P22682	P22682	Cbl	E3 ubiquitin-protein ligase CBL	yes	yes	2,3,4	6.3966e-87	181.03	2.03515e+07	123790	164.403	1	36123000	37941000	31335000	13232000	8518200	11717000	10003000	1044400	3990200	21561000	24888000	23151000	22498000	22854000	20289000	15834000	9036200	15697000	18286000	21946000	10446000	18042000	21859000	15446000	41087000	23951000	41060000	37260000	25605000	51025000	22155000	17007000	18011000
CEIKGTEPIVVDPFDPR	R	1	1970.98	P22682	P22682	Cbl	E3 ubiquitin-protein ligase CBL	yes	yes	3	0.0078887	77.051	747150	227650	3.28201	1	196520			702530
DAFQPHHHHHHISPHPPCTVDK	K	0	2630.21	P22682	P22682	Cbl	E3 ubiquitin-protein ligase CBL	yes	yes	4	0.00010915	61.537	685320		OST specific	1																	360590									1154700
DAFQPHHHHHHISPHPPCTVDKK	K	1	2758.3	P22682	P22682	Cbl	E3 ubiquitin-protein ligase CBL	yes	yes	4,5	0.0014938	48.567	1.25987e+06		OST specific	1														75534			2951100					315040	176760		741420	4553800	208730				838640	148620
DIPPPPPPDRPYSVGAETRPQR	R	2	2441.25	P22682	P22682	Cbl	E3 ubiquitin-protein ligase CBL	yes	yes	3	0.038673	63.302	7961500	70472	112.974	1	19148000	9376500	12966000	8180400	3843300		2258500		838900	12148000	5980700	7335100		5577500	4862900	7021000	6992100	5163200	6461300	6733600	1692800	7996800	3380200			24237000	14011000		20230000	8931900		3608500
DKIPPVPSSR	R	1	1094.61	P22682	P22682	Cbl	E3 ubiquitin-protein ligase CBL	yes	yes	2	0.0053148	118.03	1.34304e+06		OST specific	1	3098800	2115900	2702000	838550	521460	591990	635100	543250	395220	1493700	878600	894380	1132000	827290	1392600	736210	1182500	819410	1322300	1711000	644850	869910	532610	710280	2817600	3963800	2052900	2276900	3039100	1314400	1035100	522170	780580
DKIPPVPSSRPGDSWISR	R	2	1993.04	P22682	P22682	Cbl	E3 ubiquitin-protein ligase CBL	yes	yes	3	0.02083	77.324	820402		OST specific	1	1750400	1360500	1071100	734500	382410	404330	250930		76014	1109300	794210	866330	825480	688500	672330	746650	563560	500730	466870	456360	144220	721330	474270	548330	1957700	1828700	1732400	1744600	738190	2147900	862480	437310	580360
DKPIPIPPTIR	K	1	1245.74	P22682	P22682	Cbl	E3 ubiquitin-protein ligase CBL	yes	yes	2	0.004464	124.39	4.65336e+06	21901	212.473	1	9794600	5809800	5119800	4086400	2145100	2184400	1973800	475360	598040	6549500	5718200	3623200	4327500	2651700	2550600	3193300	4578200	2088700	5113100	6356400	1566500	3959800	4573100	2306000	10814000	13509000	6952900	9743100	5362900	10826000	4054600	1744700	2347600
EGFYIFPDGR	R	0	1199.56	P22682	P22682	Cbl	E3 ubiquitin-protein ligase CBL	yes	yes	2	3.0931e-10	164.65	2.34459e+07	60879.5	385.119	1	63324000	43804000	34404000	74716000	5197400	7722700	7870500	2685800	3042900	25108000	18886000	17114000	17696000	18492000	27309000	16099000	11392000	10795000	23463000	23323000	9266200	19787000	14495000	13082000	67194000	52089000	47085000	56003000	27600000	61546000	24065000	11764000	14596000
EITNRHSIPFSIPSQMEPR	R	1	2238.12	P22682	P22682	Cbl	E3 ubiquitin-protein ligase CBL	yes	yes	2,3,4	1.9976e-05	120.77	1.53334e+07		OST specific	1	3865000	3228500	1859000	4622600	2645500	2662200	151330			17704000	19538000	12958000	22091000	27036000	17042000	10743000	4401700	8784800	7918200	9014400	2886000	20047000	12848000	15800000	58220000	23314000	86333000	29558000	31682000	26402000	23743000	14673000	15293000
ERMYEENSQPR	K	1	1437.63	P22682	P22682	Cbl	E3 ubiquitin-protein ligase CBL	yes	yes	3	0.0033922	102.95	111180		OST specific	1	71334	167270	220430		37113	107620			56132	91403	150970	222080	39348	76807	70878			39717	78924	197000	186650		50886	64013	60281	105230	175770	120830	147090	213300		53837	45471
FIHKPGSYIFR	K	1	1363.74	P22682	P22682	Cbl	E3 ubiquitin-protein ligase CBL	yes	yes	3	0.00076293	125.68	1.92855e+07	69843	276.127	1	32518000	21611000	24808000	16316000	7296300	8695100	1472400	3755500	1523900	32916000	22291000	24012000	17780000	20488000	11229000	15767000	18642000	10647000	4213600	7259300	1937400	20288000	12074000	13931000	60295000	85263000	44639000	30406000	28326000	28210000	23528000	11377000	430990
GIFPSGIFQGDTFR	K	0	1540.77	P22682	P22682	Cbl	E3 ubiquitin-protein ligase CBL	yes	yes	2,3	1.149e-29	197.06	3.3665e+07	234240	143.72	1	56828000	85911000	32598000	5909600	2902100	8183800	5533100	6928600	6002700	37766000	48150000	27538000	21061000	19021000	30797000	22444000	19175000	18578000	19404000	26830000	20346000	23059000	13899000	31437000	92481000	92615000	170750000	66349000	33129000	68559000	31638000	37712000	23693000
GTEPIVVDPFDPR	K	0	1440.72	P22682	P22682	Cbl	E3 ubiquitin-protein ligase CBL	yes	yes	2,3	3.6577e-10	164.22	8.55019e+07	171410	498.815	1	159120000	113740000	91994000	78624000	34977000	49748000	36633000	9070600	17344000	109350000	117420000	83590000	84174000	61926000	128440000	61828000	44176000	43272000	78961000	85357000	36697000	77908000	43324000	52549000	193560000	152270000	270790000	167440000	184580000	186610000	80624000	42517000	56306000
GTEPIVVDPFDPRGSGSIIR	K	1	2111.1	P22682	P22682	Cbl	E3 ubiquitin-protein ligase CBL	yes	yes	3	0.0093985	80.488	456971		OST specific	1	436130	723990	265240	265830	154840	210760					455050	269650	278760	291860	400390	134900		179610	244380	326870		271800	271270	187010	1113700		1484000	975730	470660	907210	406090	236530	355930
HSIPFSIPSQMEPR	R	0	1624.8	P22682	P22682	Cbl	E3 ubiquitin-protein ligase CBL	yes	yes	2,3	1.137e-29	195.1	3.37312e+07	43915.4	768.095	1	91826000	62122000	50016000	37032000	17809000	24031000	11023000	6834800	6626500	61833000	65736000	46469000	36119000	26389000	44166000	24299000	20245000	17366000	18363000	20186000	8915800	24557000	16023000	16483000	66294000	53532000	51658000	85931000	45227000	82197000	33829000	16805000	19995000
IDIIQQR	R	0	884.508	P22682	P22682	Cbl	E3 ubiquitin-protein ligase CBL	yes	yes	2	5.6167e-07	157.21	3.55156e+07	85880	413.549	1	66089000	43874000	51925000	32449000	16688000	18462000	14783000			48608000	31944000	32687000	39751000	25561000	23087000	25062000	20421000	15950000	38717000	38636000	14556000	34656000	17944000	19020000	75663000	62987000	49293000	70969000	86661000	70668000	36306000	16694000	19581000
IEPCGHIMCTSCITSWQESEGQGCPFCR	K	0	3386.37	P22682	P22682	Cbl	E3 ubiquitin-protein ligase CBL	yes	yes	3,4	1.5762e-47	131.64	4.14765e+07		OST specific	1	83206000	76437000	43920000	16057000	9978900	13810000	6876200	2886600	5095500	68317000	78515000	56749000	50549000	48638000	57776000	33054000	13081000	28305000	19407000	22437000	9146300	36458000	24455000	26727000	123490000	60626000	127370000	97017000	56630000	97655000	50305000	31100000	36522000
IFQPWSSIIR	R	0	1245.69	P22682	P22682	Cbl	E3 ubiquitin-protein ligase CBL	yes	yes	2	1.1789e-10	169.21	3.48296e+07	170714	204.023	1	57424000	89031000	30405000	14655000	7852200	14243000	6692200	9216300	9045500	43512000	55286000	29330000	27583000	36251000	39528000	20443000	18772000	16157000	18234000	23574000	20884000	24646000	12140000	33847000	97742000	87681000	160010000	63911000	30888000	61623000	30706000	29884000	20140000
IGQWAIGYVTADGNIIQTIPHNKPIFQAIIDGFR	R	1	3766	P22682	P22682	Cbl	E3 ubiquitin-protein ligase CBL	yes	yes	4	0.017504	44.989	6.66053e+06	144260	46.1703	1																									5009400	4217200	10755000
IGSTFSIDTSMTMNSSPVAGPESEHPK	R	0	2806.28	P22682	P22682	Cbl	E3 ubiquitin-protein ligase CBL	yes	yes	3,4	2.3084e-104	217.02	3.57881e+07		OST specific	1	84073000	71344000	58278000	14815000	9439300	12736000	11674000	3492400	5702600	65669000	68177000	61981000	39295000	34892000	37475000	27245000	12483000	23906000	25398000	34876000	16314000	23386000	19246000	20249000	78667000	32668000	68690000	100180000	65531000	92530000	33728000	22433000	26001000
IKPSSSANAIYSIAAR	K	1	1647.89	P22682	P22682	Cbl	E3 ubiquitin-protein ligase CBL	yes	yes	2,3	4.9251e-06	154.39	3.12532e+07	77064.9	405.543	1	75064000	56319000	45688000	27574000	16629000	20056000	8326600	4871400	3273100	45681000	30751000	34612000	33418000	26946000	23677000	24475000	22287000	18189000	17000000	19821000	7954100	28935000	19562000	20497000	69403000	62210000	55134000	78822000	46714000	89658000	34315000	23271000	21190000
IKPSSSANAIYSIAARPIPMPK	K	2	2311.27	P22682	P22682	Cbl	E3 ubiquitin-protein ligase CBL	yes	yes	3,4	0.0013308	99.813	1.80984e+07		OST specific	1	31917000	25601000	19779000	15907000	8371400	10916000	1882500		678930	30109000	30479000	23926000	17338000	16698000	21009000	12417000	9124100	10280000	8391000	10450000	3658300	16485000	11976000	12867000	36715000	29419000	40886000	40226000	31587000	44094000	21832000	13425000	15631000
IMSQGYSYQDIQK	R	0	1559.73	P22682	P22682	Cbl	E3 ubiquitin-protein ligase CBL	yes	yes	2,3	1.4921e-134	302.63	3.08116e+07	46144.6	667.718	1	64820000	57267000	66109000	19691000	13224000	15991000	11704000	5813300	7149500	29606000	24478000	28719000	28238000	25751000	31711000	24148000	12551000	21173000	33097000	39639000	18429000	27757000	22720000	25154000	65383000	40061000	58497000	59669000	72438000	49911000	31722000	19802000	26130000
IPPGEQGESEEDTEYMTPTSR	K	0	2352.01	P22682	P22682	Cbl	E3 ubiquitin-protein ligase CBL	yes	yes	2,3	7.4153e-146	264.21	2.66202e+06		OST specific	1	5765200	6481600	6607000	1838700	1639900	2026300	2272900	331290	1883300	1876600	2529400	2379100	1689500	2041700	2406300	1263800	807940	1761300	2984000	4498500	2247400	1433800	1692300	1777800	3861300	2531500	5125900	4533800	6383500	4635300	1896000	1741000	1670700
IPPGEQGESEEDTEYMTPTSRPVGVQKPEPK	K	2	3411.61	P22682	P22682	Cbl	E3 ubiquitin-protein ligase CBL	yes	yes	3,4	4.0577e-31	132.39	4.30257e+07	96764	444.646	1	81484000	80105000	87480000	35076000	22460000	37856000	15731000	978120	8280400	50284000	49225000	55573000	39122000	41429000	46100000	26068000	17247000	29354000	29998000	43322000	18267000	38796000	31056000	33083000	76649000	52651000	89903000	82684000	116160000	71199000	37235000	25458000	31837000
IPPVPSSR	K	0	851.486	P22682	P22682	Cbl	E3 ubiquitin-protein ligase CBL	yes	yes	2	0.045914	84.743	1441124		OST specific	1	3250900	2104000	3026700	900220	412760	521970	1165600	944480	518240	1509100	1247700	1098100	1040700	669160	1208500	752690	925410	521860	1974200	2128200	998180	1039800	500330	717280	2347300	3597200	1841900	2618900	3867700	1554200	1197100	579360	658540
KASSYQQGGGATANPVATAPSPQISSEIER	R	1	3001.47	P22682	P22682	Cbl	E3 ubiquitin-protein ligase CBL	yes	yes	3,4	1.1185e-39	135.06	3.39513e+07	63727	532.762	1	79525000	70400000	62042000	27586000	19326000	23468000	14420000	5037600	5880900	41457000	42984000	39952000	32925000	44298000	27166000	23197000	14593000	20497000	29191000	34753000	13515000	32324000	25336000	26757000	64080000	43271000	59650000	69067000	41660000	75393000	37920000	22913000	27125000
KSSGAGGGGSGGSGAGGIIGIMK	K	1	1861.93	P22682	P22682	Cbl	E3 ubiquitin-protein ligase CBL	yes	yes	2,3	4.3127e-29	159.46	6705195		OST specific	1	14034000	10608000	11105000	6081500	4154500	4687700	1748000		756080	8779300	8149400	7005700	6524700	5610000	7331500	4249800	2999300	3842000	4693400	5358400	2021200	6005400	4451400	4640400	15168000	7445200	14417000	14373000	11881000	15687000	6603100	4390800	4520900
METIGENEYFR	K	0	1387.61	P22682	P22682	Cbl	E3 ubiquitin-protein ligase CBL	yes	yes	2	5.3277e-80	248.21	3.12399e+07	40419	772.902	1	60637000	52786000	47550000	24289000	15467000	18583000	10674000	2330300	3440900	40235000	35263000	33471000	32225000	27728000	25841000	22992000	13488000	18783000	29880000	32991000	13413000	26169000	22779000	20764000	77170000	48647000	62400000	69471000	53982000	83011000	28844000	17732000	20072000
MYEENSQPR	R	0	1152.49	P22682	P22682	Cbl	E3 ubiquitin-protein ligase CBL	yes	yes	2	8.5009e-14	172.98	5.14641e+06	10978	468.793	1	4703400	6590700	16156000	1147200	1231800	5683400	1837400	6310500	6414900	3514200	4315500	12512000	1422200	2786900	4773300	732190	2588900	3665900	4798000	6054700	14419000	773600	1297400	3709600	2011700	15736000	8172900	6695500	7384800	14754000	566580	1032400	2769300
MYEENSQPRR	R	1	1308.59	P22682	P22682	Cbl	E3 ubiquitin-protein ligase CBL	yes	yes	2	0.0008264	123.86	81828.3		OST specific	1	55904	71845	60367							81940	68958	88273	43453	60210	50380				62820	98480	69322				36861		72183	61263	102000	66355
NQNPDITGICEPTPQDHIK	R	0	2176.02	P22682	P22682	Cbl	E3 ubiquitin-protein ligase CBL	yes	yes	2,3	1.4266e-161	281.65	7.68838e+07	184352	417.05	1	128670000	92146000	120230000	75027000	37558000	53018000	29617000	11335000	11197000	90505000	75610000	76852000	86617000	66776000	70344000	59483000	52168000	54104000	53586000	63317000	25735000	75930000	40651000	53749000	170470000	168830000	147330000	147170000	166530000	154650000	79262000	40082000	55178000
NWNSIAVTHPGYMAFITYDEVK	R	0	2555.22	P22682	P22682	Cbl	E3 ubiquitin-protein ligase CBL	yes	yes	2,3	3.9831e-77	195.55	2.99347e+07		OST specific	1	71392000	80556000	32078000	950130	749030	2644500	2964400	3822000	3085200	54754000	60477000	39996000	25941000	36438000	41161000	24748000	12636000	5457300	9345100	17825000	7011100	18889000	14534000	7529800	114710000	63305000	145190000	56203000	43513000	45955000	34380000	6177200	13378000
PGDSWISR	R	0	916.44	P22682	P22682	Cbl	E3 ubiquitin-protein ligase CBL	yes	yes	2	0.0020363	126.24	224476		OST specific	1	557180	391880	485570	139560	82077	100970	142240		92649	230250	133610	167170	199990	147660	230060	174970		128440	269020	302120	149050	163530	114590	120800	512640	490740		460330	514090		145760	111110	142520
PGDSWISRPIPK	R	1	1351.72	P22682	P22682	Cbl	E3 ubiquitin-protein ligase CBL	yes	yes	2,3	4.376e-05	161.25	1.09125e+07	44580	244.785	1	26657000	21403000	18501000	10554000	5573300	6717100	3480600	680010	2347700	14321000	13646000	12382000	11599000	9790400	8138500	9136500	6308100	7495700	4845600	7890200	3691000	8874300	6077400	6872700	30224000	20487000	22125000	22466000	12749000	23192000	11976000	6361000	7230900
PIFQAIIDGFR	K	0	1275.7	P22682	P22682	Cbl	E3 ubiquitin-protein ligase CBL	yes	yes	2	0.00047774	128.85	119482		OST specific	1	138390	240640	164810								42803											50068				308820		105180	115400	71665			90129
PIPCTPGDCPSR	R	0	1355.6	P22682	P22682	Cbl	E3 ubiquitin-protein ligase CBL	yes	yes	2	0.0021004	100.09	187059		OST specific	1	328420	239480	287240	124130	94953	95514	114820	148970	88464	183070	150270	169600	135450	173240		238350	137410	64790	172280	289060	138750	160110	108080	133190	279870		247780	283830	477740	159630	138020	110090	98372
PVGVQKPEPK	R	1	1077.62	P22682	P22682	Cbl	E3 ubiquitin-protein ligase CBL	yes	yes	2,3	7.7995e-05	159.34	1.07267e+07	34257.2	313.124	1	18198000	26223000	17157000	2631500	5403400	8578200	7964000	13411000	10854000	9037100	11944000	13035000	3667700	10923000	7971000	1467900	3950600	6161000	13578000	22328000	13055000	2264200	5880800	7666200	11421000	24699000	21069000	15398000	17218000	15025000	1960400	4753700	5974400
QAIHEVHPISSGIEAMAIK	R	0	2030.06	P22682	P22682	Cbl	E3 ubiquitin-protein ligase CBL	yes	yes	2,3,4	6.8014e-35	172.96	2.95937e+07	253720	116.639	1	58294000	28144000	30181000	23861000	10305000	10113000	6167100	13353000	3700500	51177000	47710000	29551000	40639000	27602000	14263000	19920000	21073000	15220000	10843000	12891000	6181800	31510000	18825000	17067000	107980000	96118000	81032000	52484000	36360000	49768000	36423000	15402000	16995000
QGAEGAPSPNYDDDDDER	R	0	1949.75	P22682	P22682	Cbl	E3 ubiquitin-protein ligase CBL	yes	yes	2,3	3.2756e-103	247.3	1.14965e+06		OST specific	1	1509100	4026100	4214700		73078	78594	321530		105200	431710	964130	1075800	506160	1366900	1512100	846060	400520	2423700	170410	236150	176510	596120	1014200	1189600	1737000	1123000	4029800	282090	419470	462500	908710	1547700	1642700
QGAEGAPSPNYDDDDDERADDSIFMMK	R	1	2988.2	P22682	P22682	Cbl	E3 ubiquitin-protein ligase CBL	yes	yes	3	5.5642e-28	149.64	19159340		OST specific	1	43837000	33256000	22987000	15467000	8023800	8944700	7269800		2273400	30576000	29403000	18935000	19681000	16517000	14554000	11745000		5954700	18601000	20700000	7763900	14368000	10999000	8745400	48975000		35982000	49454000	32717000	49523000	14189000	6775600	6747800
RPIEATQSSR	K	1	1143.6	P22682	P22682	Cbl	E3 ubiquitin-protein ligase CBL	yes	yes	2,3	6.6421e-41	225.93	3.62058e+06		OST specific	1	48537	992340	13241000		128190	5299400	93051	13635000	2436900	20244	410220	11541000		325340	254970		3487400	499680	708540	2770000	12281000		43492	123020		10131000	134020	74669	817880	14133000
RPIPCTPGDCPSR	R	1	1511.7	P22682	P22682	Cbl	E3 ubiquitin-protein ligase CBL	yes	yes	2,3	4.3351e-15	188.96	3.51144e+07	65016.6	540.084	1	49691000	47345000	53738000	23769000	16916000	21838000	12669000	6718700	5976700	36369000	31857000	34114000	31899000	31358000	48976000	17816000	32047000	23309000	29263000	35135000	17634000	26360000	19640000	24116000	63030000	115040000	76663000	56256000	45614000	38397000	25930000	20955000	21571000
RPIPCTPGDCPSRDK	R	2	1754.82	P22682	P22682	Cbl	E3 ubiquitin-protein ligase CBL	yes	yes	3	9.6771e-06	144.88	547261		OST specific	1	688300	881770	757540	313320	280050	355790	110380		68756	698560	740980	632370	401650	483020	401380	215970	330150	182310	380020	711760	211150	376980	323030	354430	1191100	1552400	917930	1043700	968930	825470	387140	313710	381700
SSGAGGGGSGGSGAGGIIGIMK	K	0	1733.84	P22682	P22682	Cbl	E3 ubiquitin-protein ligase CBL	yes	yes	2,3	7.7077e-102	236.95	3.16523e+07	61711.8	512.905	1	64282000	52046000	46202000	27416000	15080000	19697000	14508000	2794700	5818800	43633000	39342000	32635000	36717000	28572000	27081000	24115000	11102000	17602000	32814000	34418000	13765000	26781000	17469000	18809000	79524000	41144000	57177000	71590000	54826000	82038000	31476000	18126000	20712000
TISDISNASSSFGWISIDGDPTNFNEGSQVPERPPKPFPR	R	2	4346.09	P22682	P22682	Cbl	E3 ubiquitin-protein ligase CBL	yes	yes	3,4	0.035058	53.553	2.5186e+06		OST specific	1	7829300	10308000	714150				627970	10314000	14700000	1688900	1206600			203030	1383300							306280			1274400			2962400	311300	1638600	1160700	217440	196330
TKQTISIFK	K	1	1064.62	P22682	P22682	Cbl	E3 ubiquitin-protein ligase CBL	yes	yes	2,3	2.9605e-06	166.66	5.98187e+06		OST specific	1	10918000	7394800	9658600	5538400	3008800	3678500	791930			8763600	5720400	6538900	6785200	4782100	4283600	4070700	3607700	3086100	3527500	3235400	1275200	6477700	3882700	3710300	12956000	13133000	9807700	12740000	15576000	9240900	6641800	3205400	3381300
VERPSSPFSMAPQASIPPVPPR	K	1	2346.22	P22682	P22682	Cbl	E3 ubiquitin-protein ligase CBL	yes	yes	2,3	1.6565e-12	141.18	2.17424e+07	289503	75.1026	1	35967000	40324000	25506000	14120000	8069600	10760000	12498000	6936700	6220400	28010000	34655000	20905000	18995000	21489000	38587000	11296000	8512700	10176000	26711000	32610000	14972000	12878000	10327000	10606000	36563000	27170000	50816000	44423000	52517000	59961000	16636000	9326400	11819000
VFMENIMK	R	0	1010.49	P22682	P22682	Cbl	E3 ubiquitin-protein ligase CBL	yes	yes	2	1.1137e-26	195.06	21197040	93013.5	227.892	1	42456000	31024000	31216000	16494000	9079800	10905000	7140100	6401000	3942500	28026000	22630000	20624000	19544000	18226000	17888000	14466000	9725400	10858000	17655000	19647000	7907000	17572000	14315000	11868000	61944000	42235000	47200000	46841000	38920000	47553000	19352000	11050000	11428000
VFMENIMKK	R	1	1138.59	P22682	P22682	Cbl	E3 ubiquitin-protein ligase CBL	yes	yes	2,3	0.00034343	153.08	5.51512e+06	14768	373.45	1	9014800	7938100	10753000	3920500	2668600	3265500	1758200	66705	86734	8151800	5029700	6074000	6653800	5575700	2792100	4113500	4390200	4303900	11279000	8722600	3509200	4431100	3268900	3820900	10446000	9825200	9691300	7402100	8606400	5423700	4498400	3188200	3509800
VPVATPNPGDPWNGR	K	0	1575.78	P22682	P22682	Cbl	E3 ubiquitin-protein ligase CBL	yes	yes	2,3	1.3031e-19	174.59	2.87686e+07	90505.2	317.867	1	59176000	43324000	40664000	24613000	12164000	16992000	11802000		190250	41801000	37039000	31268000	29126000	34449000	18015000	21762000	13952000	15121000	31323000	35997000	727260	27510000	15716000	17636000	62796000	46063000	51777000	63504000	34357000	74979000	31772000	14714000	17690000
YEGKMETIGENEYFR	R	1	1864.83	P22682	P22682	Cbl	E3 ubiquitin-protein ligase CBL	yes	yes	2,3	3.8724e-05	144.08	6.98147e+06		OST specific	1	11670000	9623500	9282200	6665900	4807600	6025800	1229500		861770	12152000	9560700	9284100	7898900	7149300	5621700	6126900	3668300	4590700	5055700	4755600	2271300	5920100	4254600	5088600	13754000	9271300	10716000	14033000	16360000	17795000	6629500	4232100	5086400
DSSTCPGDYVISVSENSR	R	0	1971.85	P47941	P47941	Crkl	Crk-like protein	yes	yes	2,3	1.0279e-120	260.24	6.29647e+06		OST specific	2	191680	205960	177540	997840	631970	817760	369420		199340	11620000	11993000	9821400	9634900	8396800	7523000	13348000	7354000	9820300	6754300	7731300	3297300	6621600	5281000	4921100	19001000	9923200	14741000	8548200	5642400	9164000	6278500	3949000	3964300
FKIGDQEFDHIPAIIEFYK	R	1	2309.17	P47941	P47941	Crkl	Crk-like protein	yes	yes	3,4	5.1769e-05	100.58	1.65236e+06	284920	5.79937	2										2343900	2249000	1288600	1663000	1442100	2332300	2375600	1884700	2027900		1072100	793510	701090	499090	1400500	4435900	3750400	8187100	1358500	426690	759930	911560	1274500	1254800
GEIIVIIEKPEEQWWSAR	K	1	2182.14	P47941	P47941	Crkl	Crk-like protein	yes	yes	3	4.4302e-09	130.4	1.3072e+06		OST specific	2										597460	707550	522990	737870	849630	1485000	1800000	1203800	1519400					133230	473140	5998000	3448400	8529000	433460	235080	602410	681180	348800	533460
GIFPFTHVK	K	0	1044.58	P47941	P47941	Crkl	Crk-like protein	yes	yes	2	0.01101	93.178	1.68466e+06	93710	17.9773	2			25109		130160	135380				2678500	2898800	1185500	2093000	1142100	979590	2934000	3798000	1701800				1523400	1065000	705790	4429700	6185600	2757000	1513700	532570	1253800	1362200	463650	725950
HGMFIVR	R	0	858.453	P47941	P47941	Crkl	Crk-like protein	yes	yes	2	0.0040538	137.5	2.9191e+06	38397.8	76.0227	2			26115	208230	222210	321120				5636400	2921200	3333300	4294300	3013300	3698800	5265600	8527700	3903500	1020700	1429500	542820	1679300	1141200	2242900	7941300	10987000	7756900	2802200	3795900	1926700	1129400	746150	1527800
IFDPQNPDDNE	K	0	1302.54	P47941	P47941	Crkl	Crk-like protein	yes	yes	2	0.04595	69.229	3.88061e+06		OST specific	2		178470	148350	786500	491480	541820			302310		5851900			5087500				6232900	6861900	7869400	4469200		3206800		10012000				7017900	4116400		2675300	2967900
IGDQEFDHIPAIIEFYK	K	0	2034.01	P47941	P47941	Crkl	Crk-like protein	yes	yes	2,3	2.2933e-37	184.01	1.35443e+07	327324	41.3787	2	480580	712200	300370	260300	119020	453670	208060		475930	24708000	28318000	15913000	17823000	16393000	11928000	25851000	20321000	21489000	3879300	4513600	3265500	13470000	8301700	20020000	40596000	31617000	72998000	15772000	8267300	13646000	14850000	14582000	9652100
IHYIDTTTIIEPAPR	K	0	1738.93	P47941	P47941	Crkl	Crk-like protein	yes	yes	2,3	2.5848e-96	256.13	1.19111e+07	198940	59.8728	2	579400	394400	258500	2745500	1571700	1632900	317200		52016	24243000	27314000	18439000	19919000	16888000	14331000	24703000	22022000	19177000	4657100	4630200	2370600	13572000	12036000	8782300	32375000	30635000	26416000	15354000	8742000	15252000	13415000	7475400	8786000
KGEIIVIIEKPEEQWWSAR	K	2	2310.24	P47941	P47941	Crkl	Crk-like protein	yes	yes	3,4	6.6208e-16	166.52	3.2012e+06		OST specific	2										1513600	2155000	1164300	1768600	1529800	2583200	5526600	3747800	3917800				910290	696220	693700	13280000	10232000	17531000	847130	487440	964360	2410100	1451300	1570900
KGIFPFTHVK	R	1	1172.67	P47941	P47941	Crkl	Crk-like protein	yes	yes	2,3	1.4802e-05	147.3	2.25422e+06	57553	39.1678	2		56557		466520	173850	194610				4631100	3282300	3274400	3220700	2344200	2866100	4598200	6161000	3699600	353790	363080	101400	2748800	2266400	1843900	807360	7260100	5566200	2196900	1077300	1872900	2515100	1477600	1617700
MNINGQWEGEVNGR	R	0	1602.72	P47941	P47941	Crkl	Crk-like protein	yes	yes	2	5.183e-51	225.21	417868		OST specific	2										696450	604850	1005000	376380	401830	359660	734780	333400	581660			148420	242220	218270	248770	1052700	539460	693860	436180	331160	558280	341400	225250	224460
MNINGQWEGEVNGRK	R	1	1730.82	P47941	P47941	Crkl	Crk-like protein	yes	yes	3	0.029914	51.726	198090		OST specific	2											112180															284000
RVPCAYDK	K	1	1007.49	P47941	P47941	Crkl	Crk-like protein	yes	yes	2	0.0090116	123.21	1.26551e+06		OST specific	2		44613			143450	256920	49124	154170	128480	1199300	1355500	2241600	908590	1915800	2088500	876920	2091600	2898300	1091600	1835100	1592800	491760	795140	1346400	1515400	4248200	3303100	995150	1112500	1195200	306600	513180	958220
SAWYMGPVTR	R	0	1166.55	P47941	P47941	Crkl	Crk-like protein	yes	yes	2	1.2171e-05	152.54	3.81391e+06		OST specific	2	30101	90509	88293	689410	385920	455980	58623			6796300	6133100	5929900	5406600	5217200	4819900	7649700	3764400	6874700	2738800	3463400	1585200	4117600	3094000	3470900	11116000	5376600	10080000	5772500	5107600	6493700	3086100	2576200	2836800
TAIAIEVGDIVK	K	0	1227.71	P47941	P47941	Crkl	Crk-like protein	yes	yes	2	7.7441e-14	176.87	1.59668e+07	303188	52.6631	2	606510	440800	345270	3732600	1741600	2208200	408750			31536000	24192000	24156000	23394000	31505000	30406000	31792000	28514000	20104000	10774000	13106000	4530300	14357000	15741000	9065900	41182000	41649000	29611000	21148000	9126100	22252000	17570000	6720600	12317000
TIYDFPGNDAEDIPFK	R	0	1840.85	P47941	P47941	Crkl	Crk-like protein	yes	yes	2,3	8.4727e-33	187.56	1.01646e+07		OST specific	2				2009500	1042500	1919000	725910		323950	16978000	18745000	13280000	13702000	18775000	10109000	17655000	13009000	23963000	6013400	7216400	2797100	9205000	5867800	7169300	21023000	16644000	30134000	11163000	12957000	12324000	9322700	5791100	11881000
TIYDFPGNDAEDIPFKK	R	1	1968.95	P47941	P47941	Crkl	Crk-like protein	yes	yes	2,3	1.494e-36	193.64	6.97509e+06	139880	49.8648	2	242710	231300	130740	1331500	536680	755120	198290			13025000	15860000	11427000	10042000	8471600	16685000	14335000	11509000	10991000	3251300	4193600	2154500	6487300	4389200	4919900	17497000	15255000	16634000	9914600	4978400	10337000	6840800	4254400	4828700
VGMIPVPYVEK	R	0	1230.67	P47941	P47941	Crkl	Crk-like protein	yes	yes	2	0.0045934	99.343	9.0711e+06	253397	35.798	2	273980	279410	190190	1585300	740200	1159800	408100		32131	17463000	19711000	13767000	13887000	10029000	9227800	20943000	15816000	15113000	7564200	7342000	2532200	9914800	5925400	6739700	26107000	22270000	22510000	13624000	5990400	15666000	8222100	4233300	5429500
VPCAYDKTAIAIEVGDIVK	R	1	2061.08	P47941	P47941	Crkl	Crk-like protein	yes	yes	3	2.019e-16	161.91	347050		OST specific	2				74522	36445	68867				647490		470230	718570	330620	238070	274230			298880	279000	136450					483420		439410	257400	399660	206820
VSHYIINSIPNR	R	0	1411.76	P47941	P47941	Crkl	Crk-like protein	yes	yes	2,3	4.0981e-06	134.18	2.19348e+06	178350	12.2987	2			69450	333220	214640	255610				3035700	2729200	2345700	2567400	1825100	1520900	5081300	4323600	3846600	814610	528180	168290	2421900	1872700	1661200	4236100	4392000	4791900	3083200	3010300	2201700	2249800	1251300	1239800
VSHYIINSIPNRR	R	1	1567.86	P47941	P47941	Crkl	Crk-like protein	yes	yes	2,3,4	4.2241e-06	148.13	9.74031e+06	43168	225.637	2	134330	237210	276430	1822500	929060	1124500				17912000	11795000	15399000	14676000	15715000	13690000	19544000	19612000	14256000	856490	1666300	484840	12291000	7155500	9150800	28237000	30634000	23895000	11451000	12416000	6457100	11263000	8912500	7695000
YPSPPVGSVSAPNIPTAEENIEYVR	R	0	2685.33	P47941	P47941	Crkl	Crk-like protein	yes	yes	2,3	9.1514e-50	155.31	2.06338e+07		OST specific	2	817710	771290	611080	3675500	2207300	3321000				35271000	32531000	36052000	28392000	28246000	47360000	36337000	22587000	33546000	13911000	17672000	8724000	19249000	26293000	17419000	46600000	30824000	45909000	24936000	15832000	33000000	20692000	13098000	17773000
AAGETQIYAK	M	0	1050.53	Q3V3E1	Q3V3E1	Ubash3a	Ubiquitin-associated and SH3 domain-containing protein A	yes	yes	2	9.7435e-05	133.89	2.31026e+06	61839	37.3593	3	4877900	5490800	4568200	1236900	1048900	938820	3806100	2295600	3363900	2499800	2431700	2926900	1269600	1124900	1100300	1312900	762550	1230800	3060300	3600200	2252300	519950	419160	431440	2986400	2723600	3141000	3808200	4953200	2945500	65693	468370
AHEVFPHVTICDFFTCEDQK	R	0	2479.09	Q3V3E1	Q3V3E1	Ubash3a	Ubiquitin-associated and SH3 domain-containing protein A	yes	yes	4	0.0022967	50.252	543644		OST specific	3		1159800	245970								399420	383450						323390					100770			1159800	2895600		222610	342390	143300	55214	198120
AIQPSHSCQWTAAIYSR	K	0	1974.94	Q3V3E1	Q3V3E1	Ubash3a	Ubiquitin-associated and SH3 domain-containing protein A	yes	yes	2,3	8.0384e-25	166.36	3.04665e+06		OST specific	3	7561700	5979200	5292500	1959900	1164300	1435000	746410		285940	5749200	4944600	4954800	2690200	2277400	2283700	3406500	2062600	2877400	1022000		426960	1358000	1147300	962160	9453900	6236200	9163100	5619000	3362900	5939800	1387500	813280	1047100
ANEADTWVK	R	0	1032.49	Q3V3E1	Q3V3E1	Ubash3a	Ubiquitin-associated and SH3 domain-containing protein A	yes	yes	2	1.1426e-18	184.71	2335522		OST specific	3	5321700	4354400	4720400	1037800	592280	693270	3387100	1416300	2507900	3727700	2915000	2508800	1301500	1122100	1366900	1824700	1276500	1266400	3388400	3994100	2112800	776040	555890	569290	4082100	3517600	3375300	4212200	5190000	2590900	725360	534410	494270
ATITFITIEEIK	K	0	1377.78	Q3V3E1	Q3V3E1	Ubash3a	Ubiquitin-associated and SH3 domain-containing protein A	yes	yes	2	2.7663e-38	213.38	4.7796e+06	119100	40.131	3	13267000	19460000	7728800	977010	354720	1172800	1331600	1267100	874700	8181400	10328000	5929900	2720800	2921000	4959900	4951300	4293400	3746400	2008600	2951400	1749900	1358400	914660	1952500	14461000	13623000	22772000	8846600	3570700	9027600	1729000	1962500	1073200
CSIMPAESYDQYVER	R	0	1846.79	Q3V3E1	Q3V3E1	Ubash3a	Ubiquitin-associated and SH3 domain-containing protein A	yes	yes	2	2.6323e-52	211.7	330482		OST specific	3	958970	839290	504520	135840	81960	125400	192650		88695	527150	548550	383960	201330	245490	127890	408430		214670	362440	392470	135610	99624	70055	89719	1195000	516780	796830	846850	473920	758410	108540	67056	51969
DFENDPPISSCGIFQAR	K	0	1951.87	Q3V3E1	Q3V3E1	Ubash3a	Ubiquitin-associated and SH3 domain-containing protein A	yes	yes	2,3	9.4337e-69	222.09	556125	71409.3	7.78785	3	1524700	1406300	1118200	245610	122000	274890	243150		121590	822010	934980	730660	143120	234920	401240	651670	244590	479130	456880	334070	164570	241310	60481	84574	1445900	872770	2406400	964160	1180800	1045100	246470	137840	214600
EANFNVDIDYRPAIPR	K	1	1888.94	Q3V3E1	Q3V3E1	Ubash3a	Ubiquitin-associated and SH3 domain-containing protein A	yes	yes	2,3	2.8188e-05	127.07	4.94709e+06		OST specific	3	13457000	10849000	8904000	601950	323380	546930	1787500		429620	9779800	11694000	8716800	2987300	2416900	2335100	6119200	4465500	4667600	3085500	3274300	1383300	1224800	788200	958740	17183000	21474000	14360000	10919000	5679600	11036000	1983200	1304700	1469500
ECGDFAQIVR	R	0	1193.55	Q3V3E1	Q3V3E1	Ubash3a	Ubiquitin-associated and SH3 domain-containing protein A	yes	yes	2	2.4636e-10	166.66	1.30552e+06		OST specific	3	2580700	1926300	1610400	1143600	733900	677650	1148500	484370	455210	1260500	1024100	922540	1529600	1155400	1061700	2139200	1335400	1500900	909430	791000	384670	815690	1063100	520080	4249900	3411800	2923000	1816200	989650	1854600	989010	569240	518340
EDGKWDIVNPPVK	R	1	1495.77	Q3V3E1	Q3V3E1	Ubash3a	Ubiquitin-associated and SH3 domain-containing protein A	yes	yes	3	0.028534	78.903	448040		OST specific	3	843710	1078100	1113200		45477	101010				393050	565420	461570	135850	197250	234910	494930	549310	614260	81638			113520	127990	113370	910430	930540	1192000	251310	201770	357880		193770	207700
EFAMAFATEAAVIADCTIKPCTK	R	1	2544.21	Q3V3E1	Q3V3E1	Ubash3a	Ubiquitin-associated and SH3 domain-containing protein A	yes	yes	3	0.042871	51.225	399705		OST specific	3		968900	598320				232160			241200	362880	204160																352390	214630	481420
FVHYQTIK	R	0	1034.55	Q3V3E1	Q3V3E1	Ubash3a	Ubiquitin-associated and SH3 domain-containing protein A	yes	yes	2	9.7113e-06	147.19	1.02516e+06		OST specific	3	3020900	1738000	1992000	517090	263910	265470	460370	190980	138330	1932100	1031000	1039500	738900	440030	809140	1204900	1516400	720300	610760	537670	131420	354060	178340	242000	3337800	3947900	1923400	2130100	2512400	859930	449690	211840	211380
GFIPENYTER	R	0	1224.58	Q3V3E1	Q3V3E1	Ubash3a	Ubiquitin-associated and SH3 domain-containing protein A	yes	yes	2	0.0022763	98.898	3363984		OST specific	3	9800700	7386500	6591400	2163700	1198200	1624000	1687500	356910	503060	6674900	6779500	5115900	2423400	2143200	1688200	3634300	2843400	2889700	2739800	3136900	1223000	1556600	1096400	970260	9172600	6178800	6709600	7430400	4364800	7809400	1411400	863650	1016300
GNGEPHTPSMSK	R	0	1240.55	Q3V3E1	Q3V3E1	Ubash3a	Ubiquitin-associated and SH3 domain-containing protein A	yes	yes	2	0.00012	132.5	87772.8		OST specific	3	120730	119610	152510				67777	129730	64897	83661	62545	63797				33745			80237	143630	59958				83142	182380	116320	101640	75332	61023
HIIEEIKIEK	K	1	1250.72	Q3V3E1	Q3V3E1	Ubash3a	Ubiquitin-associated and SH3 domain-containing protein A	yes	yes	2,3	4.7786e-05	148.91	822566		OST specific	3	2298300	1218700	777530	685100	217150	228020	209160			2163000	1706700	1172800	862740	347350	272080	902120	777290	200980	204930		44666	540710	158170	148280	2889000	2663300	945710	2315900	2022000	1267000	541110	106880	162710
IAGEAIIDSGVR	R	0	1199.65	Q3V3E1	Q3V3E1	Ubash3a	Ubiquitin-associated and SH3 domain-containing protein A	yes	yes	2	8.9053e-10	171.26	4.81097e+06	37918.5	126.877	3	14066000	10001000	9227300	2276900	1029900	1464200	2394600	2587000	1120000	8985400	7419700	7660000	3466800	2664900	2383800	5651400	5084200	3407000	4132100	4397000	1365500	1857900	1213000	1252800	12486000	11766000	9746500	11657000	6042400	13230000	1799200	938990	1118600
IRVEPGIFEWMK	K	1	1503.79	Q3V3E1	Q3V3E1	Ubash3a	Ubiquitin-associated and SH3 domain-containing protein A	yes	yes	3	0.0019061	116.03	1.45354e+06		OST specific	3	3440200	3680400	1547300	324260	196910	243710				2623400	3276000	2207300	557930	1179800	1185400	1637400	691520	1247800	339450	386510	106080	416290	304810	321900	5202900	3665100	9505000	1973000	1827200	2066700	597610	439030	493160
KIPSIGMCFCEENR	R	1	1739.78	Q3V3E1	Q3V3E1	Ubash3a	Ubiquitin-associated and SH3 domain-containing protein A	yes	yes	3	3.4627e-06	127.79	355010		OST specific	3	608930	888610	1028900	84439		20493	50037			265640	471800	506490	94187	241300	246290	302860	501520	739670		71267	74041	103830	139260	108360	159500	779810	1684800	144180	100510			183020	194950
KTAEAAADWIHGHCNDPSIDDPIPQEYAIFICPTGPIIEK	R	1	4489.14	Q3V3E1	Q3V3E1	Ubash3a	Ubiquitin-associated and SH3 domain-containing protein A	yes	yes	5	0.056493	22.732	1.61245e+06		OST specific	3	2845800	3537300	2183800							1668100	1952700	1903000	818580	1270000	1548700	1211300		1402700				498990	675290	768950	3640000	2284900	5556600	1922400	1429800	1419800	517710	706660	636880
SNGIKDFENDPPISSCGIFQAR	R	1	2451.15	Q3V3E1	Q3V3E1	Ubash3a	Ubiquitin-associated and SH3 domain-containing protein A	yes	yes	3	2.0776e-05	96.391	585529		OST specific	3	1300300	1057000	811660	246110	97130	193470				1070500	1342800	815410	420510	357880	318390	597760	441650	434780	327010	664090		227690	166700	162830	1590800	1492700	1355800	1191600	647190	1245600	397310	211780	201880
STPSIIDPIIAMGFPTHTAIK	R	0	2209.18	Q3V3E1	Q3V3E1	Ubash3a	Ubiquitin-associated and SH3 domain-containing protein A	yes	yes	2,3	3.2144e-38	164.99	5.37897e+06	211680	25.4108	3	4251700	20235000	12470000	621830	571080	1004200	979990		344890	10621000	11914000	8597700	3527200	3051700	3250800	1603500	3768300	1460500	3459200	4830400	3384800	2031100	3247000	2616200	5016800	14714000	31719000	10593000	12311000	7228700	2603600	2015000	377810
SVSSIQAIQATISR	K	0	1459.8	Q3V3E1	Q3V3E1	Ubash3a	Ubiquitin-associated and SH3 domain-containing protein A	yes	yes	2,3	6.1221e-39	207.08	2.84842e+06		OST specific	3	9135900	5231700	4568000	1529700	655880	937050	2207100	331840	581150	7247500	6243400	4735100	2464500	1649300	1674200	3036900	2107200	1843500	2900600	2997900	949850	1363200	559400	614400	7771200	4885000	5020100	6542800	3063400	6724200	1492900	676160	757670
SVSSIQAIQATISRR	K	1	1615.9	Q3V3E1	Q3V3E1	Ubash3a	Ubiquitin-associated and SH3 domain-containing protein A	yes	yes	3	0.059054	44.44	174215		OST specific	3	464830	317580	270130	147110	89661	107920				390130	345880	291680			81525				105750	165400		86433	37740	52972					171350	380200		34598	47737
SWIQQCTTADGK	K	0	1393.63	Q3V3E1	Q3V3E1	Ubash3a	Ubiquitin-associated and SH3 domain-containing protein A	yes	yes	2	2.1383e-114	279.75	2.27477e+06		OST specific	3	6566000	5341600	5065100	1630000	801310	906840	1646700	316200	778420	4308200	3104100	3229600	1717800	1423800	1346400	2360000	976630	1353200	2757800	2672200	1323800	970410	649850	685300	6377100	2416800	3697400	4936900	5010500	3047200	1026500	466660	599180
TITHGANSVFNWR	K	0	1501.74	Q3V3E1	Q3V3E1	Ubash3a	Ubiquitin-associated and SH3 domain-containing protein A	yes	yes	2,3	3.6534e-14	167.22	1869753		OST specific	3	5800200	4063900	3399700	1001700	696580	107010				4462400	4783100	3905500	1372300	1110800	1085000	2001300	986480	1714800		523250	265430	918960	562990	698940	5463400	2746600	4449000	2815500	1728900	3422900	902480	655760	766390
VDQVFGK	R	0	791.418	Q3V3E1	Q3V3E1	Ubash3a	Ubiquitin-associated and SH3 domain-containing protein A	yes	yes	2	0.034949	110.12	1.46767e+06		OST specific	3	3805200	2666000	3142800	596580	370720	375600	2747500	2354500	1552100	2368100	1615700	1586700	843970	608880	786470	1064100	1152400	855480	2395200	2675400	1249200	486590	244940	286450	2750800	3419500	1679200	2653300	1840000	1460300	364500	288220	243430
VECIYEAIR	K	0	1151.56	Q3V3E1	Q3V3E1	Ubash3a	Ubiquitin-associated and SH3 domain-containing protein A	yes	yes	2	0.0032051	104.22	177080		OST specific	3	260760	214070				31109				120440	98729														350130		430200		16839
VEPGIFEWMK	R	0	1234.61	Q3V3E1	Q3V3E1	Ubash3a	Ubiquitin-associated and SH3 domain-containing protein A	yes	yes	2	0.0010247	108.31	1.22863e+06		OST specific	3	2967600	3289200	1490700	498220	186450	345440	642880			2004500	2329500	1393800	929030	469980	986700	1567500	896480	881460	586270	859200	363400	521650	164130	521650	3966100	2614000	5089800	2423300	1029700	2280500	500680	252190	340670
VTAVFASPAIR	R	0	1130.64	Q3V3E1	Q3V3E1	Ubash3a	Ubiquitin-associated and SH3 domain-containing protein A	yes	yes	2	8.3129e-21	197.73	3.52752e+06		OST specific	3	10440000	7360800	6142800	1595400	806610	894460	1807500	1581600	737250	6736500	5276000	4625100	2499100	1748000	1632100	4124300	3663300	2559400	3186600	3221900	952120	1388000	995620	877840	9483000	9715800	6727400	8725600	4247600	10175000	1316800	735010	804130
YYRPDINFPR	K	1	1339.67	Q3V3E1	Q3V3E1	Ubash3a	Ubiquitin-associated and SH3 domain-containing protein A	yes	yes	2,3	6.3048e-06	159.79	3.91814e+06		OST specific	3	11584000	8708400	7422800	2667400	1349900	1896200	787410	785270	542190	9027800	7351000	7015700	2946900	2413600	2350800	4400000	4342800	3071200	1479200	1303000	476950	1855600	1511500	1326600	10999000	10367000	9315500	8785800	4688200	8281700	1806100	958630	1334000
DQYIMWITQK	R	0	1324.65	P26450	P26450	Pik3r1	Phosphatidylinositol 3-kinase regulatory subunit alpha	yes	yes	2	2.4647e-31	206.36	806583		OST specific	4				74287	41232					851980	1506600	875300		642280	456820	1092900	353400	741450	1009400	1051400	215930	565740	363120	333950	2295600	1006700	2296800	1727600	1724300	1999900	670620	290950	513030
DTADGTFIVR	R	0	1093.54	P26450	P26450	Pik3r1	Phosphatidylinositol 3-kinase regulatory subunit alpha	yes	yes	2	5.0675e-07	156.16	688738		OST specific	4		119460	102460	157620	53861	117770				1086000	686110	726940	444960	367060	317170	798510	942320	635890	847780	1878600	429570	376110	278800	307490	1129000	1340100		1588200	1742900	2110200	381740	214820	274650
EREEDIDIHIGDIITVNK	K	1	2108.07	P26450	P26450	Pik3r1	Phosphatidylinositol 3-kinase regulatory subunit alpha	yes	yes	3,4	1.1439e-08	125.61	1.9525e+06		OST specific	4	167540	286720								3027200	3776500	3233100	1950600	1331100	2188200	1736600	1653300	2204400	1053300	1127100	214010	571850	533860	642680	2610500	3607000	8344700	4876100	6534900	2724200	1650600	901450	1302900
FPAASSDNTEHIIK	R	0	1528.75	P26450	P26450	Pik3r1	Phosphatidylinositol 3-kinase regulatory subunit alpha	yes	yes	2,3	1.6669e-50	222.81	1.47749e+06		OST specific	4	225400	145860	205360	241240		92809				2407800	1826000	1946900	1020500	556140	1263000	1881200	2202000	1445200	1462400	1233000	571770	972160	614310	567690	3027200	3650900	2629700	3774200	4573500	2361500	1009800	647960	603070
GIECSTIYR	K	0	1097.52	P26450	P26450	Pik3r1	Phosphatidylinositol 3-kinase regulatory subunit alpha	yes	yes	2	1.556e-05	138.06	239823		OST specific	4				94971	46151	71853					53112		372260	278170	465380	296690	243210	216130	87524		57067	253740	234130	261010	479680	296660	289910	114310			264250	174700	224580
GSIVAIGFSDGQEARPEDIGWINGYNETTGER	K	1	3437.61	P26450	P26450	Pik3r1	Phosphatidylinositol 3-kinase regulatory subunit alpha	yes	yes	3	1.3598e-05	74.382	1522131		OST specific	4											2866400	1772400				1345700	731390	1314900							2801700	1365500
IFEEQCQTQER	K	0	1466.65	P26450	P26450	Pik3r1	Phosphatidylinositol 3-kinase regulatory subunit alpha	yes	yes	2	1.7995e-97	263.07	1.95895e+06	45471	43.0814	4								93969		1976900	1633100	1710600	1272500	1523400	1691000	1829000	1849400	2761100	2142100	2264700	1562000	956700	901430	975550	4407700	4863300	4463900	2685100	2242700	1867200	978190	928290	872170
IHEYNTQFQEK	K	0	1435.67	P26450	P26450	Pik3r1	Phosphatidylinositol 3-kinase regulatory subunit alpha	yes	yes	2,3	7.6049e-21	190.66	1.39442e+06		OST specific	4	178710		159730	75104	113170	153140				2096400	1824100	1797400	1140200	925480	309200	1713900	1638800	2019500	1362400	352400	195670	951160	756670	796640	3215600	3642700	3201300	3002000	3349100	2318400	697280	689570	734560
IIEAIEKK	K	1	942.575	P26450	P26450	Pik3r1	Phosphatidylinositol 3-kinase regulatory subunit alpha	yes	yes	2	0.007683	126.24	439967		OST specific	4										851830	491100				388460			247400	449760	392280				127070				916880			224130	83965
IMHNHDKIK	R	1	1134.6	P26450	P26450	Pik3r1	Phosphatidylinositol 3-kinase regulatory subunit alpha	yes	yes	2,3	8.2043e-05	157.34	166149		OST specific	4										102840	187420	291090							62265	210390	87086				91756	178950	259590	289200	277290	47600
INEWIGNENTEDQYSIVEDDEDIPHHDEK	K	0	3482.5	P26450	P26450	Pik3r1	Phosphatidylinositol 3-kinase regulatory subunit alpha	yes	yes	3,4	2.3078e-24	93.392	2.15301e+06		OST specific	4	298410	268490	247970	418330	192600	252280				4147000	4595500	3799900	2423100	2061000	1823000	3345400	383390	2942200	1232300	1224500	618830	1558300	1534200	1081700	5311900		5124900	4909000	3134200	6616000	1849200	1187300	1383200
IRDTADGTFIVR	K	1	1362.73	P26450	P26450	Pik3r1	Phosphatidylinositol 3-kinase regulatory subunit alpha	yes	yes	2,3	0.00092924	130.69	1.46124e+06		OST specific	4				97219						2550500	1951600	2319900	1591500	1836200	938420	2992300	2256000	1773000	236910	155510	43455	1234000	655250	132340	3883400	4225000	3065100	1022700	954610	596180	1376300	645990	955560
ISEIIDSR	R	0	931.497	P26450	P26450	Pik3r1	Phosphatidylinositol 3-kinase regulatory subunit alpha	yes	yes	2	9.4278e-06	149.82	1.89868e+06	40400	46.9971	4	217660	123720	183820	287420	162660	180750	170550		73418	2859500	1821400	2122700	1570900	959540	1354000	2369800	2464900	1808300	3166300	3386700	1635400	1238400	727660	755820	3767800	4354000	2632500	4073900	5467200	2502900	1358600	676200	761210
ISEIIDSRR	R	1	1087.6	P26450	P26450	Pik3r1	Phosphatidylinositol 3-kinase regulatory subunit alpha	yes	yes	2,3	0.011428	106.68	361421		OST specific	4				47570		45394				612590	457710	400220	274970	225750	359380	353750	193480	267840	480830	481410	194730	235740	112720	107250	834640	510830	777920	881430	745060	496450	142840	130390	166210
KIHEYNTQFQEK	K	1	1563.77	P26450	P26450	Pik3r1	Phosphatidylinositol 3-kinase regulatory subunit alpha	yes	yes	2,3	2.9744e-20	195.72	941440		OST specific	4	104490	67768	125330	143760	85634	81315				1814600	1008000	1161600	679480	667270	770530	1140100	1645300	1587900	622300	485150	215900	517740	441590	371200	2289700	3239600	2487500	1984500	1596500	1301500	691510	417470	531730
KINEWIGNENTEDQYSIVEDDEDIPHHDEK	K	1	3610.6	P26450	P26450	Pik3r1	Phosphatidylinositol 3-kinase regulatory subunit alpha	yes	yes	4,5	3.9699e-23	93.229	1.14078e+06		OST specific	4		92547		301540	84465	160690				2077200	2023400	1389500	889070	1043400	925140	1781400		1703200	284550	589980	126940	736140	566060	787320	3238600		3107800	1815600	1224100	2092000	1118400	803070	715240
MHGDYTITIR	K	0	1205.59	P26450	P26450	Pik3r1	Phosphatidylinositol 3-kinase regulatory subunit alpha	yes	yes	2,3	0.0020788	100.88	662110	38467	17.2124	4				50452	18315	113220				1232600	1086800	736320	510760	507860	601590	1190300	1032200	886090	299060	334540	71271	404970	225150	219030	1318800	994130	1282000	1986100	2070500	1522500	456420	310540	180970
MHGDYTITIRK	K	1	1333.68	P26450	P26450	Pik3r1	Phosphatidylinositol 3-kinase regulatory subunit alpha	yes	yes	3	0.053874	50.194	80647.1		OST specific	4										144890																	105280	116380	138060	17624	41588
NESIAQYNPK	R	0	1162.56	P26450	P26450	Pik3r1	Phosphatidylinositol 3-kinase regulatory subunit alpha	yes	yes	2	3.3738e-22	192.44	1.68888e+06	39282.7	42.9929	4	138660	155410	159340	204840	156070	176020	170610		128960	2219200	1767600	1647300	977430	817300	932960	2028800	1915300	2202200	2479400	3216700	1632700	829460	569240	596790	3460300	4025300	2511100	3250600	5579400	2609600	1000900	775300	697430
QGCYACSVVVDGEVK	K	0	1669.74	P26450	P26450	Pik3r1	Phosphatidylinositol 3-kinase regulatory subunit alpha	yes	yes	2,3	1.406e-96	260.29	831037		OST specific	4	97692	105600	76552	135410	65913	61059				1395000	1080400	849060	636960	583320	370870	1122100	512390	745910	1094500	1131200	453650	482840	309830	338100	2401500	1536700	1883100	2079600	2427900	2065500	565490	405930	233450
SAEGYQYR	M	0	972.43	P26450	P26450	Pik3r1	Phosphatidylinositol 3-kinase regulatory subunit alpha	yes	yes	2	0.00021139	141.2	307701		OST specific	4			38852	35987	42185	44941	28672			475350	419360	414870	272540	195890	269490	283610	279120	252340	575500	551560	403760	123110	143020	135270	546810	329630	454460	627570	761650	534820	187280	147020	167580
TATGYGFAEPYNIYSSIK	K	0	1980.95	P26450	P26450	Pik3r1	Phosphatidylinositol 3-kinase regulatory subunit alpha	yes	yes	2	6.3649e-140	269.87	3.17489e+06		OST specific	4	347820	504460	241740	401170	170860	515510	219940			4541700	4970900	3780700	2263000	2960500	1638900	5293900	2869700	7174700	2010300	2749400	1087900	1705400	1114900	1623900	8807800	5393000	13543000	6758700	7466300	7580300	2459200	1640000	3294400
TEADTEQQAIPIPDIAEQFAPPDVAPPIIIK	K	0	3326.73	P26450	P26450	Pik3r1	Phosphatidylinositol 3-kinase regulatory subunit alpha	yes	yes	4	4.4374e-07	54.167	507432		OST specific	4										622780	435080	434490	351020	292270	203090	439440			561980		248620		260420	269060		1238200	1557600	849050	839370	421330	251490	329110	282350
TQSSSNPAEIR	R	0	1188.57	P26450	P26450	Pik3r1	Phosphatidylinositol 3-kinase regulatory subunit alpha	yes	yes	2	3.2405e-09	168.83	1.03462e+06		OST specific	4	117950	183260		139160	200140	214670	145990	126590	169270	1671600	1641100	1431000	620400	796760	497790	771370	987720	1035500	2422600	2955900	1571200	399060	462150	444640	1932100	1908900	1978600	2455100	2321500	1512000	364200	425350	395000
TRDQYIMWITQK	K	1	1581.8	P26450	P26450	Pik3r1	Phosphatidylinositol 3-kinase regulatory subunit alpha	yes	yes	3	0.00013024	132.5	523607		OST specific	4													357620			546150	351030					264100			951610	752590		760860	893170		374370
TWNVGSSNR	K	0	1019.48	P26450	P26450	Pik3r1	Phosphatidylinositol 3-kinase regulatory subunit alpha	yes	yes	2	0.00028066	130.41	1.07962e+06	20011	53.9514	4	143190	105130	92910	134140	109230	105240				1595400	1253000	1244000	676370	562400	877970	1097500	1044200	1365200	1946200	2251400	1248700	512620	466640	455970	2190600	2334600	2159900	2234200	1710000	1390100	583620	487240	456280
VISEIFSPVIFR	R	0	1405.8	P26450	P26450	Pik3r1	Phosphatidylinositol 3-kinase regulatory subunit alpha	yes	yes	2	3.2203e-38	211.63	2712695		OST specific	4	308610	442490	348890	178670	136160	170520				5405900	6811400	3617200	1594200	1815900	1133600	3296100	2944600	2770500	1016300	1454600	1252700	1359100	913660	1709500	7828700	6561300	10173000	6551900	3137200	5477900	1716000	1283500	1220000
YGFSDPITFNSVVEIINHYR	K	0	2370.16	P26450	P26450	Pik3r1	Phosphatidylinositol 3-kinase regulatory subunit alpha	yes	yes	3	5.9375e-20	130.87	1386045	52283	26.5104	4	104110	208940	194150							601200	386440	589530	238060	304470	287750	2145700	1970500	3878200	652840	922130	665270				6779700	4799100	10785000	608610	1089900	681270	689810	689260	996000
YQQDQVVKEDNIEAVGK	K	1	1961.97	P26450	P26450	Pik3r1	Phosphatidylinositol 3-kinase regulatory subunit alpha	yes	yes	3	3.3724e-10	151.49	2413584		OST specific	4				484140	380530	250710	249090			3941600	2278000	3314500	1596800	1608800	2723800	3109100	2079000	2168500	2380100	3197700	1004200	1857600	982590	1161600	4809100	4209800	3881400	6138400	6255100	4058600	1564200	1163200	1082300
YQQDQVVKEDNIEAVGKK	K	2	2090.06	P26450	P26450	Pik3r1	Phosphatidylinositol 3-kinase regulatory subunit alpha	yes	yes	3,4	2.3826e-09	146.86	2.67912e+06		OST specific	4	268270	292270	74891	446890	286900	384270				4813100	3190900	3519100	2373000	1742300	2941600	3462300	2797200	2696400	1993600	2044000	1061600	1803000	1039500	1233400	5572300	6095700	5285500	7147100	9157600	4334000	1891700	1113800	1252400
YSKEYIEK	R	1	1058.53	P26450	P26450	Pik3r1	Phosphatidylinositol 3-kinase regulatory subunit alpha	yes	yes	2	0.04514	105.52	45573.9	26388	1.72707	4										29470	51042									52167									26096	25705
APEKPMHDVSSGNAIISSETIIR	K	1	2451.24	Q8R550	Q8R550	Sh3kbp1	SH3 domain-containing kinase-binding protein 1	yes	yes	3,4	1.0902e-29	154.07	2.22391e+06	41003	54.2377	5	3477200	2422400	1910100	933200	765370	616490	607420		157190	3621500	4726300	2690100	526580	440350	429170	3898000	2944300	4078600	584920	771240	132730	601070	388580	314860	6046000	5148300	6206800	4082500	3563900	4259000	1121900	620770	636140
ASSPSIFSTEGKPK	R	1	1434.74	Q8R550	Q8R550	Sh3kbp1	SH3 domain-containing kinase-binding protein 1	yes	yes	2,3	2.6117e-05	145.61	1.15721e+06	76328	15.161	5	1314100	937500	879600	545130	265690	300860	1527700		780080	1633700	1357900	908040	447430	463140	445810	2262700	1710300	1848400	915530	794520	203530	388010	245710	225370	2950100	2813300	1763400	2233600	2256500	957010	496790	306970	317680
CQVAFSYIPQNDDEIEIK	R	0	2168.01	Q8R550	Q8R550	Sh3kbp1	SH3 domain-containing kinase-binding protein 1	yes	yes	2,3	1.0551e-34	171.85	762338	186440	4.08892	5	1095400	714680	492920	304450	129940		576140			1007700	408480	1263100				947090	302200		609650	383150		147430			1844800		786980	2376400	908400	1486000	203660	91148	112740
DCIDVGWWEGEINGR	K	0	1804.78	Q8R550	Q8R550	Sh3kbp1	SH3 domain-containing kinase-binding protein 1	yes	yes	2	2.0725e-07	127.66	661490		OST specific	5				120310		68089									316280	827710	389450	593620					65544		1451500		1757200					98187	111870
EEHISIAHR	K	0	1090.55	Q8R550	Q8R550	Sh3kbp1	SH3 domain-containing kinase-binding protein 1	yes	yes	2	0.0019193	111.46	77250.9		OST specific	5																31706	112780	109150							46332	140560	56567
EGDIVTIINK	K	0	1100.61	Q8R550	Q8R550	Sh3kbp1	SH3 domain-containing kinase-binding protein 1	yes	yes	2	3.4129e-07	158.47	1.66812e+06	82123.6	20.3123	5	2363400	1408800	1339600	661600	319280	369360	1156800		461780	2201200	2241400	1571500	512240	378840	442010	3047800	2486300	1902100	1181100		488270	511420	277030	307810	3767100	3488000	2630100	3405000	1691500	3685700	610120	358980	415140
EISGESDEIGISQDEQISK	K	0	2062.95	Q8R550	Q8R550	Sh3kbp1	SH3 domain-containing kinase-binding protein 1	yes	yes	2,3	6.667e-210	315.96	2.49393e+06	95882.7	26.0103	5	2941800	2582100	2700100	1155200	646830	749350	2771900	255690	1009400	4066900	3144000	3105600	912400	738730	642890	4281500	1811500	3212900	2522000	2558700	1305800	819940	483300	605890	6236400	3478300	4827200	5710200	3503000	5854700	926420	605480	617340
GVFPDNFVK	R	0	1021.52	Q8R550	Q8R550	Sh3kbp1	SH3 domain-containing kinase-binding protein 1	yes	yes	2	0.0077046	98.044	1.64652e+06	123696	13.311	5	2181700	1444500	1275500	776860	530870	517120	784540	330550		2801700	3274500			462500	445700	2970400	2806100	2336800	1212600	1217300	426220	500160	311970	779320		4764700			1803300		597150	426550	392340
GVGFGDIFK	K	0	938.486	Q8R550	Q8R550	Sh3kbp1	SH3 domain-containing kinase-binding protein 1	yes	yes	2	0.0013654	118.33	3.88383e+06	153733	25.2635	5	4613700	2934000	2265400	1998500	743330	1003500	1719100		459290	6382200	5193900	4654500	1407700	1037800	1906100	6307600	4972400	3774200	2122000	2153600	718480	1084100	620720	631530	8386300	7504700	11195000	8646900	8634900	7893700	1558600	792730	989940
IDIAGSAISGIIDK	K	0	1371.76	Q8R550	Q8R550	Sh3kbp1	SH3 domain-containing kinase-binding protein 1	yes	yes	2	1.4117e-30	206.67	1.92085e+06	115387	16.6471	5	1733800	2412100	914650	550520	260330	296640	678380		230500	1885100	2738100	1899100	542150	646950	1041100	2689600	2525400	2525200	545910	865010	370730	401460	276570	400500	4698900	4779200	8529100	2440800	900760	2442000	703180	453570	515070
IDIAGSAISGIIDKDISDR	K	1	1958.03	Q8R550	Q8R550	Sh3kbp1	SH3 domain-containing kinase-binding protein 1	yes	yes	2,3	1.1606e-34	194.1	6.72069e+06	208761	32.1932	5	7003000	6995100	2664800	2380400	668840	1615200	2489300			12305000	13723000	9559100	2727900	2107000	3234800	10107000	8291600	6400800	2930900	3091600	1269400	1835700	2113100	2601300	18376000	17397000	22965000	13611000	7920900	13073000	3033900	1447400	1855600
IDIQKPSVPAIPPK	K	1	1501.89	Q8R550	Q8R550	Sh3kbp1	SH3 domain-containing kinase-binding protein 1	yes	yes	3	0.001376	109	383842		OST specific	5					37228	120530	225350				304330	250900				454280	564480	235220		313050	95692				728950	850350	434580				85383		114690
IPPATSTPDPSK	K	0	1209.62	Q8R550	Q8R550	Sh3kbp1	SH3 domain-containing kinase-binding protein 1	yes	yes	2	0.000412	120.55	172591		OST specific	5	117850	102810	148540				265900	269050	175750	103340	88165	92795			58017	122360	243370	146230	143760	160680	98623				198760	407720	224300	180310	113240	121970	37243	23512	21871
IPPATSTPDPSKTEMDSR	K	1	1928.91	Q8R550	Q8R550	Sh3kbp1	SH3 domain-containing kinase-binding protein 1	yes	yes	3	0.0019554	90.498	596261		OST specific	5	658890	531610	635700	343990	107280	243990	311620	170710	316850	627960	587470	647670	172380	156170	290320	660450	1123900	696520	474130	672400	266490	164380	94396	82640	1022500	1376400	1095500	1013500	1442500	803940	202610	124240	103150
IPPERPETIPNR	K	1	1417.77	Q8R550	Q8R550	Sh3kbp1	SH3 domain-containing kinase-binding protein 1	yes	yes	2	0.0093732	106.79	109796		OST specific	5																									62911
IPPERPETIPNRTEEK	K	2	1905	Q8R550	Q8R550	Sh3kbp1	SH3 domain-containing kinase-binding protein 1	yes	yes	3	0.012203	80.746	219570		OST specific	5	252040	115430	110970	105680	57809		108510			242930	143660	179460	43033	52103		257260	425140	192040		185170	33695			32923	467010	1063900	338070	196570	418530	121420	73539
IQMEVNDIKK	R	1	1216.65	Q8R550	Q8R550	Sh3kbp1	SH3 domain-containing kinase-binding protein 1	yes	yes	2,3	2.6435e-15	190.57	2.10838e+06	56351.2	37.415	5	2352600	1491800	2271600	586630	310860	429010	1388800	176620	202100	3048000	2143100	2647500	732570	400630	705400	3132000	3131000	2547900	1731700	1471600	665790	614590	376170	396880	5388900	4760500	4156900	4502800	5252000	2628300	775960	393420	753220
IRIQMEVNDIKK	R	2	1485.83	Q8R550	Q8R550	Sh3kbp1	SH3 domain-containing kinase-binding protein 1	yes	yes	3	0.0042532	107.39	100733		OST specific	5	86643									124540	67315	65308				71697		59398										189140	182640	142900
ISHPTTSRPK	K	1	1122.61	Q8R550	Q8R550	Sh3kbp1	SH3 domain-containing kinase-binding protein 1	yes	yes	2,3	0.00065374	133.75	703196	26271	26.767	5	519630	721510	875060	67221	79023	277180	372020	565850	621210	783000	934940	1839200	129270	222760	243050	471400	362040	908980	615130	1123000	585900				597170	1318900	1648500	1005200	895140	742740
KPPPPSAPVVK	K	1	1115.67	Q8R550	Q8R550	Sh3kbp1	SH3 domain-containing kinase-binding protein 1	yes	yes	2	0.0021869	127.51	688310		OST specific	5	640240	552520	520240	203440	141250	178930	712820	584760	497430	740500	652360	607850	174340	155160		703910	1392200	769800	700160	794140	358160	127990	129130	122870	1386500	2704500	1088700	1049900	721060	553080	157900	119930	151180
MEPAVSSQAAIEEIK	K	0	1601.8	Q8R550	Q8R550	Sh3kbp1	SH3 domain-containing kinase-binding protein 1	yes	yes	2,3	1.4208e-41	209.33	1.74764e+06	81768	21.3732	5	2383900	1831900	1501500	651110	338720	489670	1431600	435690	475000	2668700	2583000	2201000	534160	378900	475910	2935400	1978700	2408200	1641500	1941300	599070	535080	286460	400010	4586800	3458800	3696500	4000300	2352900	4130400	573550	450490	469820
QIISEIDEEK	K	0	1202.6	Q8R550	Q8R550	Sh3kbp1	SH3 domain-containing kinase-binding protein 1	yes	yes	2	7.8774e-07	149.33	1.09407e+06		OST specific	5	978540		892780							1027300	930650	621940				1668200	989620	906630	625350	600850	316700				1744800	1603000	1471400	1639600	2008700	1721500		165930
RCQVAFSYIPQNDDEIEIK	R	1	2324.11	Q8R550	Q8R550	Sh3kbp1	SH3 domain-containing kinase-binding protein 1	yes	yes	3	1.2146e-06	99.813	411978	185110	2.22558	5	431220	328160	218760		53314	137160				406400	495820	469980					320580	306900						81975	608400		524880	689960	475210	731340	204290		100360
RGIFPDNFVR	R	1	1219.65	Q8R550	Q8R550	Sh3kbp1	SH3 domain-containing kinase-binding protein 1	yes	yes	3	0.0096057	73.885	46677.8		OST specific	5											36384																	70936	25084
RGVFPDNFVK	R	1	1177.62	Q8R550	Q8R550	Sh3kbp1	SH3 domain-containing kinase-binding protein 1	yes	yes	2,3	0.00013307	126.03	557333		OST specific	5	671620	453270	393720	220530	164040	164530	180400			954300	731400	666780	242020	171220	162760	797130	997360	550220	227340	288660	36651	221340	46664	105840	1449100	1781400	1202900	1217800	556010	1120400	187360	125610	138300
RPERPVGPITHTR	R	2	1514.84	Q8R550	Q8R550	Sh3kbp1	SH3 domain-containing kinase-binding protein 1	yes	yes	3,4	0.016789	87.216	3.21614e+06	100568	31.9798	5	2685100	3641800	3967700	596760	1680100	897370	957390	277430	75524	3991600	3679700	4358900	683080	947560	804350	2354900	6329200	5771200	892250	1111800	281520	377390	674000	871890	6565400	12703000	10365000	5114800	4544200	3839500	452870	879060	1115900
RPPSQSITSSSISSPDIFDSPSPEEDK	R	1	2889.35	Q8R550	Q8R550	Sh3kbp1	SH3 domain-containing kinase-binding protein 1	yes	yes	3	2.5844e-28	129.29	660192		OST specific	5	178720	408950	475680								297050	415540		119010		768580	852300	1488400					169410	117850	516410	549980	1347400				209780	240080	349650
RPPSQSITSSSISSPDIFDSPSPEEDKEEHISIAHR	R	2	3961.89	Q8R550	Q8R550	Sh3kbp1	SH3 domain-containing kinase-binding protein 1	yes	yes	4	3.6756e-07	81.406	836750		OST specific	5	1444200	315100	293050	510450	119180	140220	270630			2114000	1514500	492400	344370	126090	134840	1582800	664550		293470	267260		349510	117780	105460	3570900	1526300	929520	1851100	335270	1262700	525370		140900
SEGANGTMATAAIQPK	K	0	1545.75	Q8R550	Q8R550	Sh3kbp1	SH3 domain-containing kinase-binding protein 1	yes	yes	2	8.9108e-26	195.5	124941		OST specific	5		85926	91633				110760	87029	113700	108070	105290	89447				102600	164330	81765	94074	154620	88637				179380	258990	169220	162370	149350	76547
SIEVENDFIPVEK	R	0	1517.76	Q8R550	Q8R550	Sh3kbp1	SH3 domain-containing kinase-binding protein 1	yes	yes	2	1.4202e-79	253.97	3.37391e+06	210264	16.0461	5	6303200	4697000	3297800	2061400	892690	1282800	3145400		1014900	4788100	5349400	3144500	1096400	1129500	1174200	5001800	957670	3463300	3104000	3426000	1492300	960310	899370	572230	7296100	2042300	5545700	8473400	4464800	8227400	1687500	830490	786830
SNDIDIEGFDSVISSTEK	R	0	1954.9	Q8R550	Q8R550	Sh3kbp1	SH3 domain-containing kinase-binding protein 1	yes	yes	2,3	3.0895e-161	287.75	5.59617e+06		OST specific	5	6349300	6449100	3684100	2385300	925550	2443700	4343000	708380	3022200	9050200	7856700	6282100	2031000	2098800	1387400	8684700	3767900	11414000	4292100	5149900	2240400	1841800	938100	1416500	11402000	6798600	16186000	12067000	12499000	13679000	2055100	1395100	2590800
TGMFPSNFIK	K	0	1140.56	Q8R550	Q8R550	Sh3kbp1	SH3 domain-containing kinase-binding protein 1	yes	yes	2	0.0033115	97.597	1.12272e+06	140749	7.9767	5		1293500	737700	327500	201290	305300	108910		159510		1980700	1393800		474280	439880	1699100	1613100	1606300	915270	879500	447810	350200	134460	235850	202830	3583200	5509300	197780	2910200	2577500	316840	272890	226800
TIIETMKDQQK	R	1	1333.69	Q8R550	Q8R550	Sh3kbp1	SH3 domain-containing kinase-binding protein 1	yes	yes	2	3.1984e-39	240	478671	36261	13.2007	5	517220	357110	350490	117300	68255	85088	332650		218840	719590	386190	433620	107530	112980	158960	656630	991000	609090	395370	366870	74822	108250	65113	79842	1456900	1880400	745450	806140	999020	397190	166810	79927	93285
TNSINRPGAIPPR	K	1	1391.76	Q8R550	Q8R550	Sh3kbp1	SH3 domain-containing kinase-binding protein 1	yes	yes	3	0.0046757	100.93	540464	29976	18.0299	5	477390	343900	440160	135740	100390	141910	508380	428920	188130	559330	517810	361760	183720	167640	163820	517250	1032900	452440	393440	546150	176130	104480	160480		750100	1361400	705640	638170	999500	497810		106460	100360
TSIPPKPGTMAAASSGPASISSVASSPMSSSIGTAGQR	K	1	3530.73	Q8R550	Q8R550	Sh3kbp1	SH3 domain-containing kinase-binding protein 1	yes	yes	3	0.002583	68.616	724198		OST specific	5	504900	384940	354070				433350			459940	935870	1509700				890630		581570			157600				1848200		655330	967920	273060	1092900
TVTISQVSDNK	K	0	1190.61	Q8R550	Q8R550	Sh3kbp1	SH3 domain-containing kinase-binding protein 1	yes	yes	2	7.5402e-51	229	2.78315e+06	87185.9	31.922	5	2582100	2195400	2640700	817530	440520	529980	4026200	2331400	2109200	3324600	2318400	2226000	658480	585100	817760	3225400	3261700	2488800	2957800	3261400	1554200	666720	439290	430550	5159700	6281400	4132000	4613200	5790900	2391600	726230	562610	467990
VGDIIEVVGEVEEGWWEGVINGK	K	0	2512.25	Q8R550	Q8R550	Sh3kbp1	SH3 domain-containing kinase-binding protein 1	yes	yes	2,3	2.8966e-53	172.66	1.21719e+06		OST specific	5	908440	371210	645130				629020		798530	327180	375010	266800				1189900	624560	1266500	1477100	2664500	1892300				2581500	1160000	3383400	1403200	1001900	1442000
VIFPYEAQNDDEITIK	K	0	1893.94	Q8R550	Q8R550	Sh3kbp1	SH3 domain-containing kinase-binding protein 1	yes	yes	2,3	3.3515e-33	188	6.04966e+06	281337	21.5033	5	7364000	5683400	4292000	1928900	1042900	1693000	3738700	1453500	2313400	9178200	10039000	7397700	2193100	1594100	3003300	10069000	6808600	6874600	3788300	4377800	1463300	1502300	843230	1003300	13554000	9079800	20147000	12311000	14204000	12483000	2587800	1283200	1783600
VIFPYEAQNDDEITIKEGDIVTIINK	K	1	2976.53	Q8R550	Q8R550	Sh3kbp1	SH3 domain-containing kinase-binding protein 1	yes	yes	3	4.6639e-05	75.773	1.14568e+06		OST specific	5	678510	507220					646070			1653100	1996100	896760		224640		513470				1092400					2076200	997390	1449800	2411700	1343800	1804400
APGPGPPSAAR	R	0	976.509	O08908	O08908	Pik3r2	Phosphatidylinositol 3-kinase regulatory subunit beta	yes	yes	2	2.1839e-05	153.1	226885		OST specific	6					43098		17290		26428	349690	361530	370000	173820	189330		118010	258290	254880	427940	586970	317140	61832	89442	107900	345090	431110	453690	389150	465530	327790	54487	85305	87943
APSPDTAVHAIASAFGPIIIR	R	0	2103.15	O08908	O08908	Pik3r2	Phosphatidylinositol 3-kinase regulatory subunit beta	yes	yes	3	6.1474e-20	133.78	402648		OST specific	6										453800	708630	419900	149750	241190	216580	229860	355240	388250	421830	713180	328990	99552	138410	153600	700250	871730	1204100	625460	798790	455360	149900	148550	189520
DQYIVWITQK	R	0	1292.68	O08908	O08908	Pik3r2	Phosphatidylinositol 3-kinase regulatory subunit beta	yes	yes	2	2.1962e-15	176.78	218668	102832	2.12646	6										425780	318540	262190		184490	187840	179490		183380		270040		118650	109580	78136	545660		319380	277040	241070	433320		57009	63870
DTPDGTFIVR	R	0	1119.56	O08908	O08908	Pik3r2	Phosphatidylinositol 3-kinase regulatory subunit beta	yes	yes	2	0.039498	70.399	120186		OST specific	6																			145460				47736						133230	291210	56152
EDSIEAVGAQIK	K	0	1258.64	O08908	O08908	Pik3r2	Phosphatidylinositol 3-kinase regulatory subunit beta	yes	yes	2	0.00064243	114.24	137876		OST specific	6										212960	152820			66116	61261	169410	116600	149410	156770	161850		66887	50924	63927				232870	305700	360630	59372	30540	58229
ERPEDIEIIPGDIIVVSR	R	1	2049.11	O08908	O08908	Pik3r2	Phosphatidylinositol 3-kinase regulatory subunit beta	yes	yes	3	1.183e-11	138.81	1.25785e+06		OST specific	6		82765	57866	171800	73626	127390				2966600	4375600	2382300	1155300	1520900	1536300	1368800	971560	1311700		898410	427360	790710	415400	1133800	2951200	1787700	4755600	3223100	1419400	2736800	594670	500210	542740
EVAGPVGIVIEPPTIPIHQAITIR	R	0	2519.45	O08908	O08908	Pik3r2	Phosphatidylinositol 3-kinase regulatory subunit beta	yes	yes	3	7.3837e-19	114.3	1.10856e+06		OST specific	6										1610900	1999900	1123800	506910	674980	274080	959130	1210700	1023600	837190		531330	450700	240100	524400	2332000	2100700	5067600	1994500	1099200	2209400	525010	562210	366540
EYDQIYEEYTR	R	0	1507.65	O08908	O08908	Pik3r2	Phosphatidylinositol 3-kinase regulatory subunit beta	yes	yes	2	2.1743e-116	276.35	334533		OST specific	6		60550				48965				658170	465760	552710	381390	205410	188030	359430		295110	540920	515960	220660	203010	240240	124140	587340	353210	470070	735760	480320	952830	185050	128750	137190
FIIQHIGR	R	0	982.571	O08908	O08908	Pik3r2	Phosphatidylinositol 3-kinase regulatory subunit beta	yes	yes	2	0.044533	82.241	269171		OST specific	6			214690								512680	497540						215400						25566					149150
GCYACSVVVDGDTK	R	0	1529.65	O08908	O08908	Pik3r2	Phosphatidylinositol 3-kinase regulatory subunit beta	yes	yes	2	5.5299e-39	206.45	344900		OST specific	6										488650	509810	505660	227000	227880	306340	300530	243500	183780	392820	499830	275780	164890	121100	173900	659730		508670	580190	842590	564990	176590	144660	124360
GDFPGTYVEFIGPVAIAR	R	0	1907.98	O08908	O08908	Pik3r2	Phosphatidylinositol 3-kinase regulatory subunit beta	yes	yes	2,3	1.8207e-34	175.26	471290	211625	2.227	6										664650	866620	536100	218050	320060	201110	895560	608180	305740		381800	261030	200800	170780	258550			1232300	856680	469950	846210	276630	374280	189150
GFIIAIPAAVVTPEAAAEAYR	K	0	2129.15	O08908	O08908	Pik3r2	Phosphatidylinositol 3-kinase regulatory subunit beta	yes	yes	2,3	1.3176e-10	107.98	997159		OST specific	6						87087				1736900	1880000	1238000	660750	751870	422720	1238600	1157700	631230	476360	820790	451370	432050	575810	676020	3499600	2083300	2959300	2204100	2551900	1237100	256510	617010	699670
HESIAQYNAK	R	0	1159.56	O08908	O08908	Pik3r2	Phosphatidylinositol 3-kinase regulatory subunit beta	yes	yes	2	7.436e-11	172.56	294753		OST specific	6	50844		16825			28182	21603			460260	539600	494670	170580	293140	242130	216310	301770	328510	444710	698990	293400	120970	148090	133060	551370	636720	669970	562870	628040	455590	96630	114270	147150
IAEIHESR	R	0	953.493	O08908	O08908	Pik3r2	Phosphatidylinositol 3-kinase regulatory subunit beta	yes	yes	2	0.021301	96.034	147684		OST specific	6										243440	184150	213690	60044	100840	61968	49610		141740	326520	388960	169630	43949		62389	211460		160370	297220	230800	165590	31561		51113
INEWIGIK	K	0	971.544	O08908	O08908	Pik3r2	Phosphatidylinositol 3-kinase regulatory subunit beta	yes	yes	2	0.062172	76.17	113776		OST specific	6										169170	156530	101140	77499		54994	113740		108770				47398	32583				104010	180950	103630	227290	82588
IPPSGGEGDGSEPVPDFPVIIIER	R	0	2476.25	O08908	O08908	Pik3r2	Phosphatidylinositol 3-kinase regulatory subunit beta	yes	yes	2,3	2.455e-33	141.7	1.17982e+06		OST specific	6				124340	44423	88499				1942500	2450200	2030900	872540	978020	653920	1438000		1589100	1311700	1390800	471810	489560	447860	689970	3086600	1238300	4245800	2218000	2424400	2537600	560470	260000	860730
IQGEYTITIR	K	0	1192.65	O08908	O08908	Pik3r2	Phosphatidylinositol 3-kinase regulatory subunit beta	yes	yes	2	0.0075022	86.463	433201		OST specific	6		51904	45984	54732	31640					1040300	811370	694450	389510	286160	251960	481540	456410	367850	520960	497350		238350	215730	125770	933100	746050	548080	1269300	691450	1284300	338110	186380	158530
IRDTPDGTFIVR	R	1	1388.74	O08908	O08908	Pik3r2	Phosphatidylinositol 3-kinase regulatory subunit beta	yes	yes	2,3	0.0028979	103.21	507454		OST specific	6				75350	33526	47099				1133700	948400	890260	297810	216900		839240	494460	602120	352700	306180	90375	369180	294020	176690	1149700	1061900	932020	1185200	1565700	1317900	338180	149390	225000
IVEAIEQAEIDSECYSKPEIPATR	K	1	2747.33	O08908	O08908	Pik3r2	Phosphatidylinositol 3-kinase regulatory subunit beta	yes	yes	3	4.4048e-59	186.06	1.18718e+06		OST specific	6				138940	99960	114960				2425000	2772500	2031900	1211700	993100	1922300	1851500	1241300	1267600	666900	913100	390530	660600	363260	620270	3311500	1557600	2962700	2056100	1283500	2657700	921940	573820	652290
IVQEHVEEQDAAPPAIPPKPSK	R	1	2379.24	O08908	O08908	Pik3r2	Phosphatidylinositol 3-kinase regulatory subunit beta	yes	yes	4	4.1343e-08	105.01	429380		OST specific	6		43611			24975					399940	431410	573090	236320	362740	591430	600130	788250	331160	688330	722080	373050		199440	138160	531650	649270	537540	447790	815440	644090	256730	205520	187420
KIRDQYIVWITQK	R	2	1689.96	O08908	O08908	Pik3r2	Phosphatidylinositol 3-kinase regulatory subunit beta	yes	yes	3	0.054372	67.019	125750		OST specific	6										115710			72759												263990			117260			143020
NETEDQYSIMEDEDAIPHHEER	K	0	2686.11	O08908	O08908	Pik3r2	Phosphatidylinositol 3-kinase regulatory subunit beta	yes	yes	4	4.4949e-36	145.82	246976		OST specific	6										368770	462550	510970			132640	297840	211140	393320	174250	185530	83671	119790		109650	358710		560280	410480	417020	644750	135920	100280	91332
PIPARPIDGSSESGHIIPDIAEQFSPPDPAPPIIVK	R	1	3756.97	O08908	O08908	Pik3r2	Phosphatidylinositol 3-kinase regulatory subunit beta	yes	yes	4	0.00045354	63.128	765606		OST specific	6										1175200	1602200	1046200			410500		464560	594400	456020	420870				436400			2652800	1180200	664290	1190600	368380	235740	304420
QRGDFPGTYVEFIGPVAIAR	R	1	2192.14	O08908	O08908	Pik3r2	Phosphatidylinositol 3-kinase regulatory subunit beta	yes	yes	3	0.0032818	78.848	310375		OST specific	6										388690	550210			117140	229450			159840		174730			123720		567040		1149800	521410	225860		423480	55826
RAPSPDTAVHAIASAFGPIIIR	R	1	2259.25	O08908	O08908	Pik3r2	Phosphatidylinositol 3-kinase regulatory subunit beta	yes	yes	3,4	5.2285e-12	109.65	447876		OST specific	6										946010	886270	599830	164540	326660	145920	397000	479340	823250	92320	728850	517180	226730	203520	316180	480580		1095200	747350	970790	656970		339930	93632
TAIYDAVK	R	0	879.47	O08908	O08908	Pik3r2	Phosphatidylinositol 3-kinase regulatory subunit beta	yes	yes	2	0.037102	88.177	307488	36879.5	8.33764	6										469440	273170	280820	153160	122850	189600	330540	348040	256940	470090	538330	256080	158980	99705	68724	457800	773370	422920	721750	907280	380300	119360	84182	67888
TATGFGFAEPYNIYGSIK	R	0	1934.94	O08908	O08908	Pik3r2	Phosphatidylinositol 3-kinase regulatory subunit beta	yes	yes	2	6.9774e-26	159.4	893457		OST specific	6						55026				1145000	1853000	907030		445730		1142000	873240	775660			254760				2065900	1369800	3198700	1765800	863430	1764500	392100	320460	325740
TDWSISDIEQWDR	R	0	1649.73	O08908	O08908	Pik3r2	Phosphatidylinositol 3-kinase regulatory subunit beta	yes	yes	2	1.1746e-28	193.11	461952		OST specific	6										748040	757290	509750	289360	258950	427660	521630		361410	388970	463020	213660	149870	122250	207410	1368100	898580	1621100	1064700	423910	1065900	234640	133080	134310
TKIEQDIR	R	1	1001.55	O08908	O08908	Pik3r2	Phosphatidylinositol 3-kinase regulatory subunit beta	yes	yes	2	0.02107	120.31	226236	57989	3.90136	6	26309									450020	307540	304170	143610	151320	140570	204700	352870	239700	338130	396560	167730	120720	87135	109640	414700	554700	394110	424890	312640	235400	76874	65419	75673
TQAEEMISGKR	R	1	1248.61	O08908	O08908	Pik3r2	Phosphatidylinositol 3-kinase regulatory subunit beta	yes	yes	2,3	0.0062206	110.15	105440		OST specific	6										135600	121600	94486	60322	46261		68661	142210	79241	90603	113310	49732	34144	23338		139720	210770	123800	158200	512460	84192		25097	33554
VAIQAIGVADGGER	R	0	1354.72	O08908	O08908	Pik3r2	Phosphatidylinositol 3-kinase regulatory subunit beta	yes	yes	2	2.6124e-07	135.47	523399		OST specific	6		59477	44622	89428	48140	57758				1160000	843020	875370	477660	380990	334430	684720	716520	489120	647450	759050	260630	350960	147210	209740	967730	1340700	775620	1277100	783380	1607100	349100	186020	162440
YQQDQVVKEDSIEAVGAQIK	K	1	2247.14	O08908	O08908	Pik3r2	Phosphatidylinositol 3-kinase regulatory subunit beta	yes	yes	3	2.72e-19	147.37	665043		OST specific	6	81182	86813		110210	63599	85282				1521500	1808900	1567800	617050	563160	523620	991800	675990	752080	652700	649840	331300	436820	297720	260380	1094800	1134000	1125100	1828300	826290	2088100	404880	291450	276070
AIQDYISTQIIIDSDFIK	K	0	2082.09	Q9ES52	Q9ES52	Inpp5d	Phosphatidylinositol 3,4,5-trisphosphate 5-phosphatase 1	yes	yes	3	2.6328e-27	164.01	440294		OST specific	7										273100	206720	235630			44472	193320		177950	223920	971690					935730	822740	1362300	624840	638980	395410
ASASSQAPVPVK	K	0	1140.61	Q9ES52	Q9ES52	Inpp5d	Phosphatidylinositol 3,4,5-trisphosphate 5-phosphatase 1	yes	yes	2	1.8741e-06	155.47	344749	47891	7.19861	7		32298					43814			360320	251140	334650	71097	69257	108600	241710	316610	236200	530870	663380	294520	86909	56929	54810	1153300	1500300	960310	602650	499360	416510	86287	64953	61802
AYAICVIFR	R	0	1111.58	Q9ES52	Q9ES52	Inpp5d	Phosphatidylinositol 3,4,5-trisphosphate 5-phosphatase 1	yes	yes	2	2.1747e-06	144.38	238321		OST specific	7										219960	239410	133120				116920	124260	111840							536820	869490		360940	165010	319850
DGSEDKFYSHKK	K	2	1439.67	Q9ES52	Q9ES52	Inpp5d	Phosphatidylinositol 3,4,5-trisphosphate 5-phosphatase 1	yes	yes	3	0.01434	94.767	92219.7		OST specific	7										53118	90628	115790							54762	98345	63258				63335		383750	76975	130570	65482
DIPIATENPR	K	0	1124.58	Q9ES52	Q9ES52	Inpp5d	Phosphatidylinositol 3,4,5-trisphosphate 5-phosphatase 1	yes	yes	2	0.0001704	129.89	409825		OST specific	7	64524	40132	33877							539740	372430	458960	131520	117170	137720	372180	330870	395410	549570	501550	242980	154960	72073	108990	1226200	862870	985220	914400	1031500	693300	145930	88529	96293
DYRDNTEIPHHGK	R	1	1580.73	Q9ES52	Q9ES52	Inpp5d	Phosphatidylinositol 3,4,5-trisphosphate 5-phosphatase 1	yes	yes	3	0.057106	66.023	67808.7		OST specific	7										53403	67662	53922					43627		37032						72608	135480	156880	75791	62018	70900
EGFCQIIQQMK	R	0	1380.65	Q9ES52	Q9ES52	Inpp5d	Phosphatidylinositol 3,4,5-trisphosphate 5-phosphatase 1	yes	yes	2	3.5274e-29	204.5	471258		OST specific	7										527770	676960	280890				255310	159760	438360				117950		64578	1042900	1156900	1401500	801720	430630	568560	151960	82086
EPPPCPDPGISSPSIVIPK	K	0	1986.01	Q9ES52	Q9ES52	Inpp5d	Phosphatidylinositol 3,4,5-trisphosphate 5-phosphatase 1	yes	yes	2	0.063785	49.708	247024		OST specific	7											219540	144610			405920	246370										369080		292110	128600	320270
FGETIPK	R	0	790.423	Q9ES52	Q9ES52	Inpp5d	Phosphatidylinositol 3,4,5-trisphosphate 5-phosphatase 1	yes	yes	2	0.0045367	138.24	344970	134216	2.57025	7									75965		226050	259350		67682	111760	275670	351500	13581		466240	208790	95197	52583	46011	789200	1035400	551840		1016900	451920	88969	47387	66284
FTHIFWIGDINYR	R	0	1680.84	Q9ES52	Q9ES52	Inpp5d	Phosphatidylinositol 3,4,5-trisphosphate 5-phosphatase 1	yes	yes	3	0.053988	43.405	485575		OST specific	7																194400									776750
HRQEEGIIGR	K	1	1193.63	Q9ES52	Q9ES52	Inpp5d	Phosphatidylinositol 3,4,5-trisphosphate 5-phosphatase 1	yes	yes	3	0.00039635	128.35	248566		OST specific	7										316020	290630	273540	100020	117640		213060	243210	211260	158010	218020		57601	58079		590820	859610	689610	354020	324380	331020	61004	73582	65391
IDQIIDFYKK	K	1	1281.7	Q9ES52	Q9ES52	Inpp5d	Phosphatidylinositol 3,4,5-trisphosphate 5-phosphatase 1	yes	yes	2,3	0.015154	92.247	285830		OST specific	7										449440	445010	304850	92160	92239	83762	133700	236890	234090	147480	35314	39297	21547	33267	49855	969080	1095000	681660	802500	460430	739360	100460	49573	78759
IETTEAQHPIYTPITHHGEMTGHFR	R	0	2902.38	Q9ES52	Q9ES52	Inpp5d	Phosphatidylinositol 3,4,5-trisphosphate 5-phosphatase 1	yes	yes	6	0.0027438	33.79	204014		OST specific	7										147200	150360	109390						152570									549180	155230
IFDQQISPGIRPR	R	1	1525.84	Q9ES52	Q9ES52	Inpp5d	Phosphatidylinositol 3,4,5-trisphosphate 5-phosphatase 1	yes	yes	3	0.0090576	91.961	209212	121560	1.72106	7										211470	125420	103440			24815	134110	159520	89753							311510	494670	368390	254420	111090	299810
IKPIISDPEYIIDQHIIISIK	K	1	2447.4	Q9ES52	Q9ES52	Inpp5d	Phosphatidylinositol 3,4,5-trisphosphate 5-phosphatase 1	yes	yes	3,4	0.00042675	77.13	841612		OST specific	7										733910	876710	405770				238470	297920	322210		400810	175590				3267600	2149300	4166200	1031100	85282	735890
IKQQQYSDIIAHDQIIIER	K	1	2310.23	Q9ES52	Q9ES52	Inpp5d	Phosphatidylinositol 3,4,5-trisphosphate 5-phosphatase 1	yes	yes	3	0.0075129	69.612	299637		OST specific	7										414100	233050	222250				199910	217010	104870							662800	642310	378660	428980	144280	357120
IQSMDTSGIPEEHIK	R	0	1683.81	Q9ES52	Q9ES52	Inpp5d	Phosphatidylinositol 3,4,5-trisphosphate 5-phosphatase 1	yes	yes	3	1.1819e-05	111.72	600524	217699	2.75851	7									65862	729630	516440	613080	122110	181520	212670	631940	566750	480620	416560	484890	196570	225130	159630	126870	1587300	1485900	1458100	1345500	1789300	1406700	217340	132070	142300
ISHICTDNVK	R	0	1185.58	Q9ES52	Q9ES52	Inpp5d	Phosphatidylinositol 3,4,5-trisphosphate 5-phosphatase 1	yes	yes	2,3	0.0037203	92.866	232097	45835	5.06374	7													106540		87402	151120		255690				77366	81634	145590	685910			241730	183960	173890	104830	112540	101810
ISISETIFQR	R	0	1192.65	Q9ES52	Q9ES52	Inpp5d	Phosphatidylinositol 3,4,5-trisphosphate 5-phosphatase 1	yes	yes	2	0.0018332	103.08	668375		OST specific	7										809390	954490	639220	241510		299600	615320	400340	328280	464110	441380		146460	107860	73251	1630100	1450000	2132200	1496500	1544200	1366800		118870	120220
ISPFNITHR	K	0	1083.58	Q9ES52	Q9ES52	Inpp5d	Phosphatidylinositol 3,4,5-trisphosphate 5-phosphatase 1	yes	yes	3	0.030334	61.56	184737		OST specific	7																	83209								421560	395410		292210			33083
ISQITSIISSIEDK	K	0	1532.83	Q9ES52	Q9ES52	Inpp5d	Phosphatidylinositol 3,4,5-trisphosphate 5-phosphatase 1	yes	yes	2	8.0406e-30	199.15	507988	253120	2.00691	7										339190	443210	306740		92531		258700		387440		248430				130720	929460	1233100	2090100	540840	292910	652320			97915
ISQITSIISSIEDKVK	K	1	1759.99	Q9ES52	Q9ES52	Inpp5d	Phosphatidylinositol 3,4,5-trisphosphate 5-phosphatase 1	yes	yes	3	0.013318	76.759	419791		OST specific	7										402900	513350	336240		74431		224640	233630	163470	142980	309770		81448			1557700		1651400	908370	381150	719670	122580	147480
ITSWFISK	K	0	980.533	Q9ES52	Q9ES52	Inpp5d	Phosphatidylinositol 3,4,5-trisphosphate 5-phosphatase 1	yes	yes	2	0.014588	101.72	203898	81701	2.49567	7										230880	200000	148210				199460		134770	115900				35008		522800	234280	361710	362270	181750	463930			38960
IVIIVETEK	K	0	1042.63	Q9ES52	Q9ES52	Inpp5d	Phosphatidylinositol 3,4,5-trisphosphate 5-phosphatase 1	yes	yes	2	0.034089	79.148	150991		OST specific	7										78740	44619	74207				100030	152700	119620	42054						211370	489730	331310	107730	74652	125250			36815
IVIIVETEKEK	K	1	1299.77	Q9ES52	Q9ES52	Inpp5d	Phosphatidylinositol 3,4,5-trisphosphate 5-phosphatase 1	yes	yes	2	1.2766e-13	195.83	167893		OST specific	7										154990	53925	81722				90227			75669						341170	380160	107640	274150	310800	235040
KEPPPCPDPGISSPSIVIPK	R	1	2114.11	Q9ES52	Q9ES52	Inpp5d	Phosphatidylinositol 3,4,5-trisphosphate 5-phosphatase 1	yes	yes	3	1.3965e-10	120.82	202142		OST specific	7										198960	185590	201000				165620	161680	134380	150470	107340	74389	62713	22741	51860	437020	530250	319410	288860	160780	542830
KISPFNITHR	K	1	1211.68	Q9ES52	Q9ES52	Inpp5d	Phosphatidylinositol 3,4,5-trisphosphate 5-phosphatase 1	yes	yes	3	0.001013	100.69	128334		OST specific	7										150370						105920		84979							320490			135130	152370		20622
NCVYTYR	R	0	974.428	Q9ES52	Q9ES52	Inpp5d	Phosphatidylinositol 3,4,5-trisphosphate 5-phosphatase 1	yes	yes	2	0.010936	118.74	141387		OST specific	7										146990		146140				82296		135130	132250		101580		25048		255380		299050	179370	275930	167790		33646	30338
NGPGTVDSQGQIEFIACYATIK	K	0	2368.14	Q9ES52	Q9ES52	Inpp5d	Phosphatidylinositol 3,4,5-trisphosphate 5-phosphatase 1	yes	yes	3	1.5922e-23	132.52	369281		OST specific	7										243520	273590	225380				188240		157360		245720					846610		883120	582770	267490	626450
NQNYMNIIR	R	0	1164.57	Q9ES52	Q9ES52	Inpp5d	Phosphatidylinositol 3,4,5-trisphosphate 5-phosphatase 1	yes	yes	2	0.00029981	126.24	117397		OST specific	7									40433	93139		121110		32418				70648	86264	95718	39870						231050	260950	138680	327130
PQVPGEASPITMVAK	R	0	1523.8	Q9ES52	Q9ES52	Inpp5d	Phosphatidylinositol 3,4,5-trisphosphate 5-phosphatase 1	yes	yes	2	0.0203	69.379	107086		OST specific	7										57610		65935				70647		71621							222860				60594	190230
QAPVPVIGPTPR	K	0	1230.71	Q9ES52	Q9ES52	Inpp5d	Phosphatidylinositol 3,4,5-trisphosphate 5-phosphatase 1	yes	yes	2	0.0035237	96.745	272676		OST specific	7										310980	197570	194950	81051	60487	62135	278360	205720	142620	283110	287420	103940	96065	53760	35663	844700	889040	623230	635780	329300	733540	72806	36700	38566
QQQYSDIIAHDQIIIER	K	0	2069.05	Q9ES52	Q9ES52	Inpp5d	Phosphatidylinositol 3,4,5-trisphosphate 5-phosphatase 1	yes	yes	3	0.00062498	74.296	502991		OST specific	7										314010	435200	318920				286120	284670		186520	231610			105410		1115700	906140	2400200	829610	748440	865610	87899	73020	106690
SESIGIPQK	K	0	957.513	Q9ES52	Q9ES52	Inpp5d	Phosphatidylinositol 3,4,5-trisphosphate 5-phosphatase 1	yes	yes	2	0.0001091	138.06	352709		OST specific	7										385480	261560	231120	93525	66206	66881	211350	258860	210850	448090	513240	246140	97210	37450	60097	710430	902520	634630	686390	792480	352380	101290	55416	71312
SFTCSSSAEGR	R	0	1187.49	Q9ES52	Q9ES52	Inpp5d	Phosphatidylinositol 3,4,5-trisphosphate 5-phosphatase 1	yes	yes	2	0.0009682	122.18	120860		OST specific	7			9622.5							72899	94114	138940		31068	49912	48493	96247	98093	113740	148920	199770				130710	303310	209980	130360	146610	181690			25032
SIIHEGSESTNRR	K	1	1484.73	Q9ES52	Q9ES52	Inpp5d	Phosphatidylinositol 3,4,5-trisphosphate 5-phosphatase 1	yes	yes	3	0.011185	73.951	227677		OST specific	7	31804									280280	310750	194840	48517	58803		106250	210240	261940	163030	163430	82812	39141		87336	572650	776460	627090	419970	345570	267450	24340	63690	53424
SIIPPVTFEVK	R	0	1228.71	Q9ES52	Q9ES52	Inpp5d	Phosphatidylinositol 3,4,5-trisphosphate 5-phosphatase 1	yes	yes	2	0.011119	87.568	604060	76984	7.84657	7										441240	535900	441310				370290	435920	550620	358320	373220					880640	931900	1585200	908320	1039600	1072700		141880
SPAVIQIQHSK	K	0	1206.67	Q9ES52	Q9ES52	Inpp5d	Phosphatidylinositol 3,4,5-trisphosphate 5-phosphatase 1	yes	yes	2,3	4.4624e-29	207.95	558393		OST specific	7	50629			14103						680750	436460	547130	121310		104260	506040	708710	360970	478540	471840	183120	157610	101390	110670	1253900	1939000	957580	1273800	1732500	781480	185560	61183	130440
SQEGENEEGSEGEIVVR	K	0	1846.82	Q9ES52	Q9ES52	Inpp5d	Phosphatidylinositol 3,4,5-trisphosphate 5-phosphatase 1	yes	yes	2	4.3082e-181	300.2	469841		OST specific	7										422620	484060	505060	102620	141090	208560	370410	354750	430510	602510	760590	384450	124330	89241	138320	1119600	725380	1045100	890580	1268400	737400	117880	123180	98277
SSDSDESYGEGCIAIR	K	0	1744.72	Q9ES52	Q9ES52	Inpp5d	Phosphatidylinositol 3,4,5-trisphosphate 5-phosphatase 1	yes	yes	2	1.7873e-53	220.85	317731		OST specific	7										308560	281710	313000	124490	87052		267920	158220	263140	350680	424050	191520	54935	56616	46109	930430	623290	876230	591360	753420	682720	134550	58644	67563
TGIANTIGNK	K	0	987.535	Q9ES52	Q9ES52	Inpp5d	Phosphatidylinositol 3,4,5-trisphosphate 5-phosphatase 1	no	no	2	0.032883	75.566	467459	38230	12.2275	7										291900	224120	331580				248050		308970	586340	567580	260430				775970	1255700	684040	521140	353460	408220
TGSSNIPHIK	K	0	1052.56	Q9ES52	Q9ES52	Inpp5d	Phosphatidylinositol 3,4,5-trisphosphate 5-phosphatase 1	yes	yes	3	0.01466	68.847	190913	13083	14.5925	7										141360	121910	160750		52454			149310	133410	99589	203460					318220	442220	250750	274530	292450	274520		35681
TIPSIESIQR	R	0	1142.63	Q9ES52	Q9ES52	Inpp5d	Phosphatidylinositol 3,4,5-trisphosphate 5-phosphatase 1	yes	yes	2	0.011335	84.31	373232	158220	2.35895	7										442560	318070	292450	116800	74534	27144		376810	230000	286290	344960			51849		1033300	1072300	849820		389000			80097
TVAIHTIWNIR	K	0	1322.75	Q9ES52	Q9ES52	Inpp5d	Phosphatidylinositol 3,4,5-trisphosphate 5-phosphatase 1	yes	yes	3	0.024616	61.765	188496	71419	2.63929	7										300610	175510	204130			44296	185970		115730		81828				60804				402780	279180	480410		112340
VEAIIQEDIIITKPEMFENPIYGSVSSFPK	K	1	3393.74	Q9ES52	Q9ES52	Inpp5d	Phosphatidylinositol 3,4,5-trisphosphate 5-phosphatase 1	yes	yes	3	3.902e-23	114.84	587470		OST specific	7										565490	528900	245520						602770	450340						1336200			661710	910770	585160
VEIPTWEAEAIIQK	R	0	1625.87	Q9ES52	Q9ES52	Inpp5d	Phosphatidylinositol 3,4,5-trisphosphate 5-phosphatase 1	yes	yes	2,3	5.0899e-30	191.79	687541		OST specific	7										493740	305760	297340			117250	393680		342450	217490	292930					1685000	955610	2448100	1072300	643710	1134000	137180
VFIHFEEEEITFAPTYR	K	0	2127.03	Q9ES52	Q9ES52	Inpp5d	Phosphatidylinositol 3,4,5-trisphosphate 5-phosphatase 1	yes	yes	3	0.00010457	83.692	577117	84167	6.85681	7										514200	559800	428810			120900	470210	586180	413240		459750						1704400	1673200	597620	265340	635960	132970	81268
VQEARPGDIGK	R	1	1168.62	Q9ES52	Q9ES52	Inpp5d	Phosphatidylinositol 3,4,5-trisphosphate 5-phosphatase 1	yes	yes	2	0.014179	109.72	113438		OST specific	7											75278			35194			101910	77847	129790	174350	73380					284690				101890
AAGIPEISCSK	R	0	1131.56	O35904	O35904	Pik3cd	Phosphatidylinositol 4,5-bisphosphate 3-kinase catalytic subunit delta isoform	yes	yes	2	0.029262	79.23	505410		OST specific	8																									834310
DEQSNPAPQVQKPR	R	1	1592.79	O35904	O35904	Pik3cd	Phosphatidylinositol 4,5-bisphosphate 3-kinase catalytic subunit delta isoform	yes	yes	3	0.053556	66.004	294952		OST specific	8	58903		113280	25528	58820	38678	57537		38213	489360	452330	487970	130860	173370	148800	152560		321540		791730	440500	76725	104280	136970	746670		1046700		715830	586530	61842	101880	111810
DMPIAIMACAIR	K	0	1360.67	O35904	O35904	Pik3cd	Phosphatidylinositol 4,5-bisphosphate 3-kinase catalytic subunit delta isoform	yes	yes	2	2.9282e-06	146.16	355249		OST specific	8										225060	241660	171220	149970			242260	285150	234650		172280		83220	34412	116210	1043400	943930	1128000	225320	169060	384330
DSIAIGKTEEEAIK	K	1	1502.78	O35904	O35904	Pik3cd	Phosphatidylinositol 4,5-bisphosphate 3-kinase catalytic subunit delta isoform	yes	yes	2,3	1.0959e-11	182.02	510030	121434	4.20007	8											185650	114130							212660		51628							1692600	1130500	770410
EESQSVVVDFIIPTGVYINFPVSR	K	0	2694.39	O35904	O35904	Pik3cd	Phosphatidylinositol 4,5-bisphosphate 3-kinase catalytic subunit delta isoform	yes	yes	3	6.1991e-34	136.67	620112		OST specific	8										314250	485660	365890				438730		444260	549470	646510	644250				1448200		1854300	657600	1016200	502260
ERVPFIITYDFVHVIQQGK	R	1	2288.23	O35904	O35904	Pik3cd	Phosphatidylinositol 4,5-bisphosphate 3-kinase catalytic subunit delta isoform	yes	yes	4	0.036413	47.916	154902		OST specific	8										135370	190150	177780			88738	277430		117180			89992								179730				71383
ESGQIFHIDFGHFIGNFK	R	0	2092.02	O35904	O35904	Pik3cd	Phosphatidylinositol 4,5-bisphosphate 3-kinase catalytic subunit delta isoform	yes	yes	3	0.0098681	52.172	656240		OST specific	8							67879																		1278600		2152900						73293
FEGSEESFTFQVSTK	K	0	1721.78	O35904	O35904	Pik3cd	Phosphatidylinositol 4,5-bisphosphate 3-kinase catalytic subunit delta isoform	yes	yes	2	2.0284e-114	268.5	169434		OST specific	8		35786								150110	112810	114010			35673	142070		137230	201660	220990	87332		92165		467850		428990	259060	208800	480530		53250	58962
FGIIMEAYCR	R	0	1258.58	O35904	O35904	Pik3cd	Phosphatidylinositol 4,5-bisphosphate 3-kinase catalytic subunit delta isoform	yes	yes	2	0.00018597	125.75	226381		OST specific	8											253960	171180					110350	63971							426660		484810	233250	378560	224390
GEIINPAGTVR	K	0	1125.61	O35904	O35904	Pik3cd	Phosphatidylinositol 4,5-bisphosphate 3-kinase catalytic subunit delta isoform	yes	yes	2	0.0017882	113.99	247985		OST specific	8										211390	199180	219880		102790	102550	300830	218400	322490			60512	94846	63536	91176		1494300	404030	338910	442260	289630	88460	60185	83656
GIHEFDSIRDPEVNDFR	K	1	2044.96	O35904	O35904	Pik3cd	Phosphatidylinositol 4,5-bisphosphate 3-kinase catalytic subunit delta isoform	yes	yes	3	0.0012794	91.076	374089	52347	7.14632	8										817990	365240	320370		119550	148220	656040	341000	241090				177100		79155	1100500	953640		783290	233990	468690	176720		81596
GNPNTESAAAIVIYIPEVAPHPVYFPAIEK	R	0	3206.67	O35904	O35904	Pik3cd	Phosphatidylinositol 4,5-bisphosphate 3-kinase catalytic subunit delta isoform	yes	yes	3	7.6394e-40	123.03	1.36176e+06		OST specific	8			272800							1814400	2484600	1493100	517570	481030	472080	1023200	936460	1895200		1465100	1341400	197510	223710	370930	3063300	2561200	5550900	2919600	3172100	1541900	491010	389140	500190
GSGEIYEHEK	R	0	1147.51	O35904	O35904	Pik3cd	Phosphatidylinositol 4,5-bisphosphate 3-kinase catalytic subunit delta isoform	yes	yes	2,3	0.00012028	132.32	109793		OST specific	8			11991								113600	80591		35536	76034	40229	88620	155220	62543		25871			45618	162500	414860	348580		58155	58381		19263
GSGEIYEHEKDIVWK	R	1	1788.87	O35904	O35904	Pik3cd	Phosphatidylinositol 4,5-bisphosphate 3-kinase catalytic subunit delta isoform	yes	yes	3	0.064918	56.956	265361		OST specific	8					43448					486090	278400	257920	77050			156280						53821			663310			667760	318260	373840
HSDNIMIR	R	0	984.481	O35904	O35904	Pik3cd	Phosphatidylinositol 4,5-bisphosphate 3-kinase catalytic subunit delta isoform	yes	yes	2	0.0087023	109.48	219809	23890	9.20086	8					11547					324060	256800	234390	100780	128080		159500	236790	179100	255080	363110	136850		55501	64420	487170	69277	488400	417380	396720	278380	59645	13530	49420
ICDIQPFIPVIR	R	0	1469.81	O35904	O35904	Pik3cd	Phosphatidylinositol 4,5-bisphosphate 3-kinase catalytic subunit delta isoform	yes	yes	2	2.4876e-09	160.22	650369		OST specific	8				128560		122070					1148400	589130	439100	404120	738830	693680	504540	522610	214830	308910	125960	432730	207150	522710	1986400	2752800		1063100	546940	1163700	392340	644510	243860
IEFDISVCDIPR	R	0	1462.71	O35904	O35904	Pik3cd	Phosphatidylinositol 4,5-bisphosphate 3-kinase catalytic subunit delta isoform	yes	yes	2	0.00053242	111.79	316059		OST specific	8										290490	489270	318740	102660	159300		233390		213650	208270	334440		65921			1137600	832980	759810		156860	571020		93847
IINSQISIIIGK	K	0	1297.8	O35904	O35904	Pik3cd	Phosphatidylinositol 4,5-bisphosphate 3-kinase catalytic subunit delta isoform	yes	yes	2	1.6526e-28	203.88	629271		OST specific	8										877360	1065600	982400	233690	160240	187810	677790	523020	865950	375400	415220	168200	198940	57925	223330	1738600	1798100	1985000	1252900	1417800	1316700		81652	322880
IVVQAGIFHGNEMICK	K	0	1814.92	O35904	O35904	Pik3cd	Phosphatidylinositol 4,5-bisphosphate 3-kinase catalytic subunit delta isoform	yes	yes	3	0.00086661	77.776	664716		OST specific	8										1083800	838760	860810		66394		100840	622080	498070	376600	261280					1429900	986920	1545500	1643500	929860	1539900		192440	386890
KIINSQISIIIGK	K	1	1425.89	O35904	O35904	Pik3cd	Phosphatidylinositol 4,5-bisphosphate 3-kinase catalytic subunit delta isoform	yes	yes	3	0.0046099	85.271	269908	126700	2.13029	8										314890	314140	191410				165830	127370	136120							386660	571670	655690	234790	302150	235180
KPSSVSIWSIEQPFSIEIIEGR	K	1	2501.32	O35904	O35904	Pik3cd	Phosphatidylinositol 4,5-bisphosphate 3-kinase catalytic subunit delta isoform	yes	yes	3	2.4064e-12	110.34	1021326		OST specific	8										1395900	1146800	891460	274860		218130					830250	638980			380540	2447900		3824000	1191700	561530	1346700
MTPYGCIPTGDR	R	0	1366.6	O35904	O35904	Pik3cd	Phosphatidylinositol 4,5-bisphosphate 3-kinase catalytic subunit delta isoform	yes	yes	2	0.023194	75.89	180940		OST specific	8										177820	150210	169360	103680	84220	73732	210080		215020	163130	173590	55495	81430	75196	55285	519590	428910	537870	278680	390620	375200		57135	44436
NANISTIK	R	0	859.476	O35904	O35904	Pik3cd	Phosphatidylinositol 4,5-bisphosphate 3-kinase catalytic subunit delta isoform	yes	yes	2	0.017943	101.46	458810		OST specific	8																243720		204820	679880	719980	300150				831600		480320	709300	509040	398270	119710
QFCEEAAAHR	R	0	1217.52	O35904	O35904	Pik3cd	Phosphatidylinositol 4,5-bisphosphate 3-kinase catalytic subunit delta isoform	yes	yes	3	0.034364	53.756	105776		OST specific	8										120650	76631	104080				47169	79809	81861	101420	106520	78864				216630	193430	262410	118990	107810	110990		32844
QPIVEQPEEYAIQVNGR	R	0	1968.99	O35904	O35904	Pik3cd	Phosphatidylinositol 4,5-bisphosphate 3-kinase catalytic subunit delta isoform	yes	yes	2	2.4907e-05	97.823	102407		OST specific	8										116060	62986	60943				67488			72784						212250		118090	149260	63056	115000
QRIEFDISVCDIPR	K	1	1746.87	O35904	O35904	Pik3cd	Phosphatidylinositol 4,5-bisphosphate 3-kinase catalytic subunit delta isoform	yes	yes	3	0.057969	60.901	284335		OST specific	8										243480	302730	282030				213030		153350							478440	661270	547370	325470	183220	397430		27562
RGSGEIYEHEK	R	1	1303.62	O35904	O35904	Pik3cd	Phosphatidylinositol 4,5-bisphosphate 3-kinase catalytic subunit delta isoform	yes	yes	3	0.0056543	84.188	119610		OST specific	8										68392	154650	213900		72127	88655	23786	98671	180160	45388	92199	70254			70513	90315	251620	512250	71761	76018	112290			52969
RICDIQPFIPVIR	R	1	1625.91	O35904	O35904	Pik3cd	Phosphatidylinositol 4,5-bisphosphate 3-kinase catalytic subunit delta isoform	yes	yes	3	0.00066077	97.779	341049		OST specific	8										291250	378360	205770	146420	129120	126370	202280	516800	256390				128030	98153	54551	726050	877180	2276400	393030	142680	357720	123830	61952	99899
SEMHVPSVAIR	R	0	1224.63	O35904	O35904	Pik3cd	Phosphatidylinositol 4,5-bisphosphate 3-kinase catalytic subunit delta isoform	yes	yes	3	0.0020679	94.363	203185		OST specific	8										134320	181230	186530		43403		129000	122280	109330	76891			61705		37903	333890	593360	449960	429620	503530	332870
SKNPGEAIDR	K	1	1085.55	O35904	O35904	Pik3cd	Phosphatidylinositol 4,5-bisphosphate 3-kinase catalytic subunit delta isoform	yes	yes	2,3	0.0070941	114.71	355635		OST specific	8		29914	39513			19198				473010	471770	567000	102210	164190	129690	149690	255850	312580	545880	869530	520790	70896	55908	116930	653640	890850	826230	587360	640790	550500	45049	99242	54468
SNMAATAAFNK	K	0	1124.53	O35904	O35904	Pik3cd	Phosphatidylinositol 4,5-bisphosphate 3-kinase catalytic subunit delta isoform	yes	yes	2	3.0392e-14	185.3	296537		OST specific	8										289040	293660	233890	127550		77655	249950	269120	190860	427430	398470	220860	102110		95317	663490	738600	630330	535070	594290	292340	83462	46779	67296
SNMAATAAFNKDAIINWIK	K	1	2078.06	O35904	O35904	Pik3cd	Phosphatidylinositol 4,5-bisphosphate 3-kinase catalytic subunit delta isoform	yes	yes	3	0.016979	69.979	194877		OST specific	8										200870		220060						142660							486090			243030	135390
TGIIEVVIHSDTIANIQINK	R	0	2177.21	O35904	O35904	Pik3cd	Phosphatidylinositol 4,5-bisphosphate 3-kinase catalytic subunit delta isoform	yes	yes	3	1.5357e-30	157.74	312445		OST specific	8										238020	501050				162030	172180	473960	204240	362090	197230					556860			363450	277740	591880
TVSSSEVNVCSEPVWK	K	0	1806.85	O35904	O35904	Pik3cd	Phosphatidylinositol 4,5-bisphosphate 3-kinase catalytic subunit delta isoform	yes	yes	2,3	7.677e-53	210.02	410084		OST specific	8	87132	45488		49239	37480	53011				648080	791620	593210	200770	205500	173510	452340	238580	523220	432190	486500	152740	200410	145900	162290	1467900	687730	1170700	833360	582890	1178100	229280	114390	142010
VKFNEAIR	R	1	975.55	O35904	O35904	Pik3cd	Phosphatidylinositol 4,5-bisphosphate 3-kinase catalytic subunit delta isoform	yes	yes	2	0.019491	122.19	170271		OST specific	8					11985					222130	133460	159670	78847	71813		164400	247980	96761	108780	102620			37931	43318	460880	686170	250770	299410	329650	159580	67885	26544
VNWIAHNVSK	K	0	1166.62	O35904	O35904	Pik3cd	Phosphatidylinositol 4,5-bisphosphate 3-kinase catalytic subunit delta isoform	yes	yes	2	0.0013917	107.11	193440		OST specific	8										274070	204370	219010		90182	103280	233920		166750		120630		100980	57956	76087	721620		479320	365330	400410	219860	96202	52683	83402
VPFIITYDFVHVIQQGK	R	0	2003.09	O35904	O35904	Pik3cd	Phosphatidylinositol 4,5-bisphosphate 3-kinase catalytic subunit delta isoform	yes	yes	3	9.0582e-13	135.91	615410	88565.5	6.94864	8										655120	733980	546960		285670	158450	677420	563780	644700	350640	483830			105490	185990	1273900	1773900	2380600	586070	877820	549160	228670	213400	290960
YESYIDCEITK	K	0	1419.62	O35904	O35904	Pik3cd	Phosphatidylinositol 4,5-bisphosphate 3-kinase catalytic subunit delta isoform	yes	yes	2	9.0784e-21	190.53	204820		OST specific	8										212090	221300	165700	80044	104780	59408	307110	194580	154710	211460	178590	104080	87570	65379	44275	745750	477970	512300	373750	216930	425350	53520	38847	54674
AYSEAHEISK	K	0	1133.54	P61982	P61982	Ywhag	14-3-3 protein gamma;14-3-3 protein gamma, N-terminally processed	yes	yes	2,3	1.115e-41	223.31	4.6341e+06	194975	23.7677	9	1007900	2073900	1828500	273620	544950	806290	592980	282950	417700	5571400	8060400	8480300	1150100	3820100	2965300	838730	1869900	3757500	9019400	15908000	10863000	1161900	3814700	4628300	8152700	13615000	15071000	2616000	3745900	3369400	917280	2673300	3290100
AYSEAHEISKEHMQPTHPIR	K	1	2360.13	P61982	P61982	Ywhag	14-3-3 protein gamma;14-3-3 protein gamma, N-terminally processed	yes	yes	4	0.027222	50.117	273913		OST specific	9		50852								584250	227890	257020	243470	109830	202700	292570	240830	113900	130720			287400	99616		1534800		595290	222110	137390		341550	101660	168400
DNITIWTSDQQDDDGGEGNN	R	0	2192.87	P61982	P61982	Ywhag	14-3-3 protein gamma;14-3-3 protein gamma, N-terminally processed	yes	yes	2	4.9221e-213	308.45	779565	115194	6.76743	9	280230	188580	186970	180430	91419	114000	207490		95616	1254800	967840	856630	571240	468490	350820	651070		500190	1878300	2057800	1068300	765230	605090	477280	2707400		1851500	732830	438750	848580	815740	475290	539600
EIEAVCQDVISIIDNYIIK	K	0	2234.15	P61982	P61982	Ywhag	14-3-3 protein gamma;14-3-3 protein gamma, N-terminally processed	yes	yes	2,3	1.4465e-103	239.8	4.27395e+06	169358	25.2361	9	1056000	848360	866960			88172	641010	439710	609310	4500100	4321100	4716000	1408800	1584500	1082600	3445700	2949900	3350000	10672000	15610000	10628000	140940	124720	251600	18684000	12171000	20616000	3076900	1948200	3635800	2245200	1543000	1758300
IEKEIEAVCQDVISIIDNYIIK	K	1	2604.37	P61982	P61982	Ywhag	14-3-3 protein gamma;14-3-3 protein gamma, N-terminally processed	yes	yes	3	2.6675e-22	138.28	2325520		OST specific	9																		447620	1415000	2086200	2250700				7076400	4381700	6270100			184670
IGIAINYSVFYYEIQNAPEQACHIAK	R	0	3011.49	P61982	P61982	Ywhag	14-3-3 protein gamma;14-3-3 protein gamma, N-terminally processed	yes	yes	3	2.1627e-43	140.47	1.62824e+06		OST specific	9										2477100	1635500				213250	2154600	1440400	1349100	1948300	2062600	946600				5834100	3119600	8531800	702590	270900	417780	1081100	980250	583680
MVDREQIVQK	-	1	1244.65	P61982	P61982	Ywhag	14-3-3 protein gamma;14-3-3 protein gamma, N-terminally processed	yes	yes	2,3	3.9056e-05	158.47	354452		OST specific	9		27630				202450				357220	214220	228760	154300	949350	119250	145140	129880	98021	281260	407270	73907	889050	662750	516760	649290	597660	401830	121440	577390	360710	743780	498650	408760
NVTEINEPISNEER	K	0	1642.78	P61982	P61982	Ywhag	14-3-3 protein gamma;14-3-3 protein gamma, N-terminally processed	yes	yes	2	1.8502e-133	278.62	7.23043e+06	315094	22.9469	9	2474900	2144900	2088800	1183700	869760	940490	811060		68202	11199000	10257000	9615900	4878500	4336300	3584100	6693800	3873100	4561000	12759000	13130000	5881400	7847400	5671900	5725500	26539000	17421000	18861000	5964400	7351800	4341300	7776600	4992500	5142900
TAFDDAIAEIDTINEDSYK	K	0	2129.96	P61982	P61982	Ywhag	14-3-3 protein gamma;14-3-3 protein gamma, N-terminally processed	yes	yes	2,3	1.2983e-236	327.27	2.8768e+06	1004615	2.86359	9	843720	1087000	580940	209540	167780	292740				4238200	5432700	3878100	1345800	1549300	2292600	3303700	2102600	3337700	2463600	3199600	1796900	2171100	1437100	3256200	8738200	6809200	17330000	1756700	1090800	1996700	2552100	2501800	2001900
TAFDDAIAEIDTINEDSYKDSTIIMQIIR	K	1	3300.61	P61982	P61982	Ywhag	14-3-3 protein gamma;14-3-3 protein gamma, N-terminally processed	yes	yes	3,4	1.9118e-75	181.83	1.02553e+07		OST specific	9	526190	595110	1581200						2102900	4522700	3418500	5175700	644450	1219600	1604400	4073400	3174500	9025900	27486000	35133000	32177000				47482000	30004000	52309000	3357600	4482100	5334400	892340	2815800	1585500
VDREQIVQK	M	1	1113.61	P61982	P61982	Ywhag	14-3-3 protein gamma;14-3-3 protein gamma, N-terminally processed	yes	yes	2	0.00028343	140.11	4.93249e+06	175759	28.0639	9	1718500	1308300	1185500	877830	673930	697680	807110	363780		8936600	6775800	6801000	3512000	2816800	4026700	3075700	2266400	1266700	11571000	12739000	6432600	4675700	2460600	2622600	14184000		9430900	5169100	6806200	3615200	4239200	2061600	1874500
YIAEVATGEK	R	0	1079.55	P61982	P61982	Ywhag	14-3-3 protein gamma;14-3-3 protein gamma, N-terminally processed	yes	yes	2	3.0762e-05	141.1	3904608	256025	15.2509	9	1038900	858150	998750	612520	303410	473300	531100	360120	524110	5035600	3561300	3835700	2122500	1620200	2811500	3044800	3280600	3050100	5763900	6512200	3234000	3339800	2146000	2816800	12314000	14531000	10650000	2688100	3239900	1540800	3916000	2391600	2665200
YIAEVATGEKR	R	1	1235.65	P61982	P61982	Ywhag	14-3-3 protein gamma;14-3-3 protein gamma, N-terminally processed	yes	yes	2,3	6.783e-06	163.46	3.39007e+06	90290	37.5464	9	1453800	406910	314370	649390	196770	620180	110900		117850	7594700	1863600	6298800	3283400	3261800	1097800	877820	3498800	3028000	1982700	2096800	3730900	4924000	3748200	4159200	6243800	21693000	14824000	1054900	872050	2581100	1112300	3038400	3444500
AVTEINEPISNEDR	K	0	1585.76	P68510	P68510	Ywhah	14-3-3 protein eta	yes	yes	2,3	2.4948e-179	311.95	6.9968e+06	402305	17.3918	10	1992500	2005700	2154100	1149500	761430	997910	1118200		442080	9257700	7545600	7486300	5224200	4051400	3361500	6827100	5630900	4908700	9192900	9835600	4170400	7141100	6396000	6257700	29494000	22572000	22197000	3698500	5012400	3007200	7691700	4355800	5172200
AVTEINEPISNEDRNIISVAYK	K	1	2474.27	P68510	P68510	Ywhah	14-3-3 protein eta	yes	yes	3	2.3139e-08	112.16	3.15673e+06	274537	11.4984	10	1273900	767470	309320	1023400	488960	745980	439770			7683900	8524700	5087500	2988600	2976000	2284800	2196600	1324300	689600	3571300	4115500	1840600	3691700	1258500	1484300	11479000	7252000	11866000	3085600	3880300	3340000	3859900	1344000	1265100
DNITIWTSDQQDEEAGEGN	R	0	2120.88	P68510	P68510	Ywhah	14-3-3 protein eta	yes	yes	2	2.0325e-140	269	909222	76126.5	11.9436	10	300710	265330	263020	212590	122870	98162	260070		171770	1315500	1048300	1047700	640980	538110	510190	846810		617460	2015200	2303400	979460	915170	654050	628810	3837900		2551300	735650	413230	882540	814710	581200	635340
EAFEISK	K	0	822.412	P68510	P68510	Ywhah	14-3-3 protein eta	yes	yes	2	0.029954	111.65	2.32391e+06	99435.6	23.371	10	511350	377690	493260	398130	210250	235540	448880	479210		3080000	1972400	2000900	1372300	957590	1385100	1722300		1105200	4200700	4366300	2165300	2128200	1321900	1408400	7453100	9230400	5664700	1419400	1540500	707970	2006600	1262800	1241400
EIETVCNDVIAIIDK	K	0	1730.88	P68510	P68510	Ywhah	14-3-3 protein eta	yes	yes	2,3	3.6065e-156	294.97	2.98018e+06	148912	20.0131	10	506870	629330	601880	218210	84760	156000	171620	378900	478860	3943500	4402700	2621800	2105700	2167300	1429500	2740000	1969500	2104500	1520100	1752100	915220	2523400	1469400	3422200	13024000	11848000	21819000	1659600	721400	1529600	2776900	2701100	2006200
EIETVCNDVIAIIDKFIIK	K	1	2232.21	P68510	P68510	Ywhah	14-3-3 protein eta	yes	yes	3	0.033179	58.824	1.01898e+06	355300	2.86795	10											132520					180990	433570	340500	590060	764760	831790				5239600	3630600	4964100		156610			78982	53252
GDREQIIQR	M	1	1113.59	P68510	P68510	Ywhah	14-3-3 protein eta	yes	yes	2	1.5157e-05	167.12	7.80224e+06	242163	32.219	10	2234300	2070400	2357600	1536400	1064300	1173200	1189800	562380	623440	10416000	8456400	9317800	4895600	4229100	5839200	5901500	4725600	4430900	13297000	15394000	7623200	7021700	5946800	5837100	23012000	23694000	20718000	5297900	7399300	3742000	6921100	4214300	4353300
IAEQAERYDDMASAMK	R	1	1827.81	P68510	P68510	Ywhah	14-3-3 protein eta	yes	yes	2,3	2.6305e-05	123.68	564793	80558.5	7.01096	10	153910	98543		144470	68944	191570				453260	359880	355240	664310	336940	399160	133410	118970	84435	1078600	1294200	594190	546610	286320	213940	2870300	929210	1246900	750620	776360	862830	651610	235560	113130
IEKEIETVCNDVIAIIDK	K	1	2101.1	P68510	P68510	Ywhah	14-3-3 protein eta	yes	yes	3	2.4315e-26	175.19	672016		OST specific	10	153630									665230	895430	461790	370890	401650	243250	396560	452540	531910	296510		304720	201700	328360	471500	3272900	2484600	3339100	276800	505120	253220	429430	533880	631320
KNSVVEASEAAYK	K	1	1394.7	P68510	P68510	Ywhah	14-3-3 protein eta	yes	yes	2,3	6.4777e-10	175.29	1.15911e+06	38775	29.8932	10	215500	196120	245560	133360		114200				1447400	1301900	1307300	708860	698740	951820	965100	1073600	1036100	1342300	1187500	553990	1002500	647520	917910	4067700	4612900	3322600	727500	559680	501270	1103200	597470	912290
KNSVVEASEAAYKEAFEISK	K	2	2199.11	P68510	P68510	Ywhah	14-3-3 protein eta	yes	yes	3	5.8581e-16	160.47	773752	325985	2.37358	10	195500									881550	1056100	636440					501420		330040	371850			342470	367040	2024400	2456000	1637700	415590
NCNDFQYESK	K	0	1303.51	P68510	P68510	Ywhah	14-3-3 protein eta	yes	yes	2	2.6878e-22	190.57	1.99043e+06	69186.9	28.7689	10	354210	429720	367640	260490	234920	255650	390860	273490	393290	2266000	2730200	2130200	941990	1319800	1398200	1174200	1147700	1900400	3520400	3919200	3001400	1370500	1442700	1663100	7404800	7011800	7346400	887930	961260	801470	1292400	1450700	1415600
NSVVEASEAAYK	K	0	1266.61	P68510	P68510	Ywhah	14-3-3 protein eta	yes	yes	2	3.5904e-28	198.37	6.41069e+06	257927	24.8546	10										6433300	4874500	5297500		2280200			3970700	4004000	7367100	8142700	4406500				15576000	17063000	14007000	2477400	3242000	1710500
NSVVEASEAAYKEAFEISK	K	1	2071.01	P68510	P68510	Ywhah	14-3-3 protein eta	yes	yes	2,3	1.782e-51	216.31	2.34971e+06	193268	12.1578	10	578670	498840	439990	431070	208570	274450				4142500	4335300	3646800	2142700	1872000	4117900	1922500	2066400	1631900	1633000	1905600	840670	2355100	1493100	2141900	8537200	7913900	7911000	1716800	934090	1849100	2434100	1423200	2033400
QAFDDAIAEIDTINEDSYK	K	0	2156.97	P68510	P68510	Ywhah	14-3-3 protein eta	yes	yes	2,3	4.2855e-121	255.69	1.17302e+06	109390	10.7233	10	231900	503880	219330	209210	98741	62762				1609500	1779000	1246300	658530	659620	922380	1230400	894740	899740	846130	1164500	401870	825370	480810	848190	5050400	4292300	7114200	477030	398600	487770	1063200	548150	619980
QAFDDAIAEIDTINEDSYKDSTIIMQIIR	K	1	3327.62	P68510	P68510	Ywhah	14-3-3 protein eta	yes	yes	3	4.9443e-16	95.209	3.42315e+06		OST specific	10	417010	725730	731660						262480	2963200	2139300	1299800	404950	1100600	731330	2389400	1452100	2574100	6977700	9770000	8832900				12262000	8420700	20480000	1705400	2171900	730780	993480	757750	808610
YDDMASAMK	R	0	1030.41	P68510	P68510	Ywhah	14-3-3 protein eta	yes	yes	2	0.00098055	120.45	1.69207e+06	111560	15.1674	10	350690	455530	366710	188890	222470	228980	404760	168310	352820	2222100	2274200	1493700	642210	1127600	985420	1153600	1332900	1633700	2609000	2892700	1720300	1397200	918700	992010	4911900	5085800	5173200	754760	1241100	572900	1149900	1231000	1264600
YIAEVASGEK	R	0	1065.53	P68510	P68510	Ywhah	14-3-3 protein eta	yes	yes	2	8.3251e-05	136.49	3.19361e+06	166306	19.2032	10	701340	660720	646590	462590	310980	329150	603320			3834000	2666600	2839100	1660700	1489400	1974700	2271400	2888800	2358100	5058700	5301600	2553200	2744700	1928000	2115700	9384200	11423000	8347500	3486500	1976900	967770	2382900	1718900	1870800
YIAEVASGEKK	R	1	1193.63	P68510	P68510	Ywhah	14-3-3 protein eta	yes	yes	2,3	4.9977e-05	158.08	3433296	120760	28.4307	10	950750	837970	765940	446980	380200	474340	393190	133100	150550	5111000	4072700	4395800	2206200	2264600	2750800	1812000	2193200	1525400	5868300	7241900	3324100	2805900	2060100	2170000	11973000	17756000	10504000	2019900	1517000	1390300	2068400	1765400	1459100
ATADDEISFK	K	0	1095.51	Q60631	Q60631	Grb2	Growth factor receptor-bound protein 2	yes	yes	2	3.4732e-22	193.83	1.06194e+06	315517	3.36571	11	825380	595380	814570	735460	429070	552620	872440	535540	513840	1510200	1135800		1088300	1074200	1243600	1574900	1370600	1554200	1192400	1246600	640340	858960	714240	629790		2351700	2423900		579490	231630	962670	597630	589510
ATADDEISFKR	K	1	1251.61	Q60631	Q60631	Grb2	Growth factor receptor-bound protein 2	yes	yes	2	0.00037894	144.55	123110		OST specific	11	119290	73876	117710	87074	47299					144950	96090	114620	89285	59540	131390	192660	159830	165660	81035	89270		66142	56324		287270	325030	184650				113300	72563	81025
DIEQMPQQPTYVQAIFDFDPQEDGEIGFR	R	0	3412.56	Q60631	Q60631	Grb2	Growth factor receptor-bound protein 2	yes	yes	3	0.0051726	28.686	666178		OST specific	11	447360		492670				325080		368000	876570	648350	451010	479970	701460	656150	896310		1052300	501700	693100	435710	204910	252140	350670	1440200		2843700	351610	356940		509590	466520	577260
ESESAPGDFSISVK	R	0	1451.68	Q60631	Q60631	Grb2	Growth factor receptor-bound protein 2	yes	yes	2	0.00094237	101.72	1.50565e+06	164750	9.13902	11	1311400	1056300	809930	1164300	622670	767160		248270		2167100	1727800	1574100	1824500	1290000	1200200	2444000	1631800	1712500	1375400	1476600		1321500	823810	1026700	4131600	3250700	4003000	650240	350270	719190	1296000	807130	919500
FGNDVQHFK	K	0	1090.52	Q60631	Q60631	Grb2	Growth factor receptor-bound protein 2	yes	yes	2,3	0.004013	102.06	1.18405e+06	162399	7.29101	11	1070800	787490	679480	860360	517100	379670	366730		151740	1305200	990570	1041100	1297500	1245900	1553600	1816800	2406100	1268100	615320	670810	298800	1066000	674710	528860	1996800	5429800	2181200		162240	179010	906420	665300	780510
FNSINEIVDYHR	K	0	1505.73	Q60631	Q60631	Grb2	Growth factor receptor-bound protein 2	yes	yes	2,3	3.0348e-38	209.67	1.26612e+06	199431	6.34866	11	1061900	546870	518780	975820	537010	607020	253230		125170	2081000	1943900	1637000	1852600	1304600	1256700	2234300	1751300	1617600	542420	548120	211910	1119700	788940	680000	3986200	3152500	3388700	509660	314750	498700	1269400	903910	981960
GACHGQTGMFPR	K	0	1317.57	Q60631	Q60631	Grb2	Growth factor receptor-bound protein 2	yes	yes	2,3	0.00059212	113.95	493578	61151.8	8.07135	11	359260	347480	439730	227470	148340	207580	184680	106830	101800	698810	472980	527390	536320	428370	572230	734170	859080	723300	298980	234820	107840	377010	275500	314070	1503200	1650000	1561400	148430	166250	85971	438610	341070	294120
GDFIHVMDNSDPNWWK	R	0	1959.86	Q60631	Q60631	Grb2	Growth factor receptor-bound protein 2	yes	yes	3	0.00041214	78.615	352887		OST specific	11	328630	382350								469700	278400	221730	175900	226530	410150	384970		310280					111420	206170	941190		822890					163400	173610
HDGAFIIR	R	0	927.493	Q60631	Q60631	Grb2	Growth factor receptor-bound protein 2	yes	yes	2	0.025023	93.143	433349		OST specific	11						134060				391590	211410	266510		168900	243920	313150		205370							978350	1217300	473990				297590
NQQIFIR	R	0	917.508	Q60631	Q60631	Grb2	Growth factor receptor-bound protein 2	yes	yes	2	0.044835	102.77	1926400		OST specific	11																1872600	1590000	1306800								3158800
QRHDGAFIIR	K	1	1211.65	Q60631	Q60631	Grb2	Growth factor receptor-bound protein 2	yes	yes	3	0.0043003	101.66	500973	100975	4.96134	11	405640	273270	282070	391970	176690	195610				795770	442430	448310	560550	370430	410760	758230	764550	456550	185400	137050	43514	464060	226520	214680	1567000	1715200	1121300		216000	114010	606760	222620	246570
RGDFIHVMDNSDPNWWK	R	1	2115.96	Q60631	Q60631	Grb2	Growth factor receptor-bound protein 2	yes	yes	3	1.6118e-07	114.27	406308		OST specific	11	155550		83175							467900	418320					590430	306010	358670				222620	80952		1290700		1201700				247910		106720
VINEECDQNWYK	K	0	1596.69	Q60631	Q60631	Grb2	Growth factor receptor-bound protein 2	yes	yes	2	2.6208e-63	232.78	906660		OST specific	11	769700	744050	755240	635250	477700	521190	373030		171740	1358500	1232200	957960	1028400	960810	821650	1545900	585410	1295700	527250	634440	287960	844420	779740	671430	2897600	1345000	2480000	331170	418260	420710	890140	603700	678830
YFIWVVK	K	0	953.537	Q60631	Q60631	Grb2	Growth factor receptor-bound protein 2	yes	yes	2	0.011554	117.56	959691	201693	4.75817	11	707440	1035400	336880	721510	279010	394160				1365700	1978700	1150200	1047000	877630	1832200	1932600	993140	1228700	302520	337720	172290	845160	540060	573370		1578300	3131400	326790	108610	231980	1064800	575550	631810
ACGMYIK	R	0	841.383	P42337	P42337	Pik3ca	Phosphatidylinositol 4,5-bisphosphate 3-kinase catalytic subunit alpha isoform	yes	yes	2	0.061452	97.596	137829		OST specific	12											76672							53624	163210	174360	82982			19382	248140	230930		219590	247080	126010	49225
AMYVYPPNVESSPEIPK	R	0	1919.93	P42337	P42337	Pik3ca	Phosphatidylinositol 4,5-bisphosphate 3-kinase catalytic subunit alpha isoform	yes	yes	2	3.7589e-07	114.56	333202		OST specific	12										481410	353140	294200	294120	90355	112680	250940		267380	280320	269270	125820		59080	74547	774730	1285300	731020	592220	335090	639250
DEVAQMYCIVK	R	0	1354.63	P42337	P42337	Pik3ca	Phosphatidylinositol 4,5-bisphosphate 3-kinase catalytic subunit alpha isoform	yes	yes	2	0.01201	83.081	106311	60354	1.76146	12						20402				79651		100980			46212			77341			53804	117660			265800			149570	110080	220280			39415
DKNKGEIYDAAIDIFTR	K	2	1968	P42337	P42337	Pik3ca	Phosphatidylinositol 4,5-bisphosphate 3-kinase catalytic subunit alpha isoform	yes	yes	3	8.2303e-05	121.03	384217		OST specific	12										414610	463070	294180		191940		236110		133980	224100			98609	147940	129810	1013400	1075300	1608800	450590	227340	565140		79829
DNEIRENDKEQIR	R	2	1657.8	P42337	P42337	Pik3ca	Phosphatidylinositol 4,5-bisphosphate 3-kinase catalytic subunit alpha isoform	yes	yes	3	0.00092577	118.76	445411		OST specific	12		20233			32247					821320	691070	773700	211910	269010	213040	218800	290160	237820	666670	904770	446680	162850	174950	191370	957210	1031700	1079000	1030100	1028200	823080	132870	140980	107290
DPISEITEQEK	R	0	1287.62	P42337	P42337	Pik3ca	Phosphatidylinositol 4,5-bisphosphate 3-kinase catalytic subunit alpha isoform	yes	yes	2	7.9338e-10	170.4	116770		OST specific	12																											120140
DPISEITEQEKDFIWSHR	R	1	2229.07	P42337	P42337	Pik3ca	Phosphatidylinositol 4,5-bisphosphate 3-kinase catalytic subunit alpha isoform	yes	yes	3,4	4.1092e-20	166.92	1.11433e+06		OST specific	12										1752500	2048900	1587200	512160	496650	648460	829290	493440	337940	263550	574890		464930	354700	484440	4026700	2954300	4238900	2805100	1251600	2747000	536200	209580	300730
EAGFSYSHTGISNR	R	0	1524.7	P42337	P42337	Pik3ca	Phosphatidylinositol 4,5-bisphosphate 3-kinase catalytic subunit alpha isoform	yes	yes	2,3	2.9301e-64	240.18	820358		OST specific	12	63386			67041	33121	48388	16059			1396100	1266500	1239700	435640	375930	647660	591390	784210	897930	801760	690180	382660	426040	259330	390300	2236300	2213600	2145500	2036700	2863100	1633400	324940	238650	262620
ERVPFVITQDFIIVISK	R	1	2003.15	P42337	P42337	Pik3ca	Phosphatidylinositol 4,5-bisphosphate 3-kinase catalytic subunit alpha isoform	yes	yes	3	0.012272	73.279	212467		OST specific	12										195600	142960	135550				149890		192630								541190	840220	126160	201170	117700		40915
ESIYSQIPIDSFTMPSYSR	K	0	2220.04	P42337	P42337	Pik3ca	Phosphatidylinositol 4,5-bisphosphate 3-kinase catalytic subunit alpha isoform	yes	yes	3	0.063238	32.091	284520		OST specific	12										477830	387960	562730	211420	126700		236630			227650			159400	80614				850710	357760	279910	451880	153430	52138	98618
FGIIIESYCR	R	0	1256.62	P42337	P42337	Pik3ca	Phosphatidylinositol 4,5-bisphosphate 3-kinase catalytic subunit alpha isoform	yes	yes	2	5.7554e-07	151.22	521085		OST specific	12										1019600	802610	763170	290660			379020	330410	360900	588090	484260	184370	191710	68634	131990	1512200	1096400	935650	1242000	692010	1079000	239910	156960
FIVEQMR	K	0	921.474	P42337	P42337	Pik3ca	Phosphatidylinositol 4,5-bisphosphate 3-kinase catalytic subunit alpha isoform	yes	yes	2	0.034348	91.626	119718		OST specific	12										111250	97904	122130		40466	77886	79622			129260		78892		32165		197910		226830	154160	242700	123780		24358
FPDMSVIEEHANWSVSR	K	0	2002.92	P42337	P42337	Pik3ca	Phosphatidylinositol 4,5-bisphosphate 3-kinase catalytic subunit alpha isoform	yes	yes	3	1.5098e-09	125.39	386826		OST specific	12										409260	603030	452260		106050	267490	391970		319300	286700	315270	161170	109440	52244	108390		1201500	1068900	971970	587950	1024200	219400	247740	151200
GAIQFNSHTIHQWIK	K	0	1778.92	P42337	P42337	Pik3ca	Phosphatidylinositol 4,5-bisphosphate 3-kinase catalytic subunit alpha isoform	yes	yes	3	0.0012764	76.728	470389		OST specific	12					53747						470470	324450			139650	268790	257130	186700							1417800	1032100	744950	449070	230580	448960	654480		122510
HNSNIMVK	R	0	941.475	P42337	P42337	Pik3ca	Phosphatidylinositol 4,5-bisphosphate 3-kinase catalytic subunit alpha isoform	yes	yes	2	0.020934	96.668	112578		OST specific	12												160840	20118	22667	39280	36232	79761	90256	123170	136420	173840			39193	88186	465080		167160	156030	233770			38148
HYCVTIPEIIPK	R	0	1468.77	P42337	P42337	Pik3ca	Phosphatidylinositol 4,5-bisphosphate 3-kinase catalytic subunit alpha isoform	yes	yes	2,3	9.7039e-14	168.85	494757		OST specific	12										933520	1124500	672770	174800	102840	131650	417460	458290	287360	140750	251540	132600	148800	127450	49785	1541900	1250000	954300	1015000	631820	1102700	406320	175970	118810
ICISICSVK	R	0	1078.55	P42337	P42337	Pik3ca	Phosphatidylinositol 4,5-bisphosphate 3-kinase catalytic subunit alpha isoform	yes	yes	2	0.0030031	106.88	321371		OST specific	12					18662					576340	395930	319840	172600	119880	122680	273710	273210	186250	385590	387300		135680	70941	74723	714090	812040	509850	991200	543040	972130	223230	89041	78654
ICVIEYQGK	K	0	1108.56	P42337	P42337	Pik3ca	Phosphatidylinositol 4,5-bisphosphate 3-kinase catalytic subunit alpha isoform	yes	yes	2	0.0028426	106.88	335539		OST specific	12										354910	192940	151860	388370	235540	202460	550090	221750	210420		141450		427140	227020	166930	1002300	516610	819460		373950	367300	321100	154470	169200
IICATYVNVNIR	K	0	1434.77	P42337	P42337	Pik3ca	Phosphatidylinositol 4,5-bisphosphate 3-kinase catalytic subunit alpha isoform	yes	yes	2	7.5889e-05	130.44	131837		OST specific	12								408780	174080	91028	121190	80273		36941		102110		69797	85572	117310	35035				258120	325350	210210	162820	122150	256790			35510
IINITDIIK	K	0	1041.64	P42337	P42337	Pik3ca	Phosphatidylinositol 4,5-bisphosphate 3-kinase catalytic subunit alpha isoform	yes	yes	2	8.3622e-05	136.96	946275		OST specific	12				56044	28290	25903				1704600	2206200	1230400	572320	469860	813290	885980	792580	605790	655120	826240	241640	316570	231990	606410	2612400	2617600	3947600	2074000	798010	2138000	519020	293640	331710
IINITDIIKQEK	K	1	1426.84	P42337	P42337	Pik3ca	Phosphatidylinositol 4,5-bisphosphate 3-kinase catalytic subunit alpha isoform	yes	yes	3	0.0323	77.124	455783		OST specific	12										821960	990120	807410	307850	212470	140860	331010	282190		219480	355350		138960	82052	221250	755210		1253600	853770	1057300	916000	252180	149010
IIVECIIPNGMIVTIECIR	R	0	2242.19	P42337	P42337	Pik3ca	Phosphatidylinositol 4,5-bisphosphate 3-kinase catalytic subunit alpha isoform	yes	yes	3	3.9978e-09	103.01	213233		OST specific	12										217540	125130	110770			67067	139200			298220		270290							399800	454890	213860
IMENIWQNQGIDIR	R	0	1728.86	P42337	P42337	Pik3ca	Phosphatidylinositol 4,5-bisphosphate 3-kinase catalytic subunit alpha isoform	yes	yes	2	8.1742e-12	155.26	632114	182793	3.45808	12	578750		151930	323070	91438	91347	277840			1374300	857610	905920		65575	199570	923100	774000	504800	710730	770300	148140	384820	163280	170690	1995400	1076100	1362600	1544300	843240	1959100	466260	151160	166950
INHDCVPEQVIAEAIR	K	0	1862.93	P42337	P42337	Pik3ca	Phosphatidylinositol 4,5-bisphosphate 3-kinase catalytic subunit alpha isoform	yes	yes	3	1.9928e-20	164.15	1.09519e+06		OST specific	12		66339		144860	51124					2192900	1845800	1829100	689130	597310	930840	1023300	1012700	825910	739420	834580	318440	536340	378040	412300	2539000	3178300	2691600	2448600	2150200	2828100	599390	390810	447230
ISTATPYMNGETSTK	R	0	1599.74	P42337	P42337	Pik3ca	Phosphatidylinositol 4,5-bisphosphate 3-kinase catalytic subunit alpha isoform	yes	yes	2	0.01221	72.428	88764.5		OST specific	12										76101	65774	72504						33676	86313	106840				17301	169710	139720	146950	110420	179100	103530
KTIAIDKTEQEAIEYFTK	R	2	2127.11	P42337	P42337	Pik3ca	Phosphatidylinositol 4,5-bisphosphate 3-kinase catalytic subunit alpha isoform	yes	yes	3,4	0.0029425	94.234	395292	153010	2.58344	12										611680	566470	554760	140200	145410		199240	191180	297990						119140	1162100	1312700	796060	640490	363600	755630	105330	43172	83909
MDWIFHTIK	K	0	1189.6	P42337	P42337	Pik3ca	Phosphatidylinositol 4,5-bisphosphate 3-kinase catalytic subunit alpha isoform	yes	yes	2,3	2.7358e-05	135.43	345144		OST specific	12										307940	341070	293790	122320	103320	112740			124780		75222		94242	46082		495080		1764300	621000	783180				64184
NKGEIYDAAIDIFTR	K	1	1724.87	P42337	P42337	Pik3ca	Phosphatidylinositol 4,5-bisphosphate 3-kinase catalytic subunit alpha isoform	yes	yes	3	2.116e-05	130.66	378277		OST specific	12										462460	618830	410030	227920	151210	179380	308510	247610	219950	175240	277220		158820	95050	106060	1165500	1013900	1514700	515690	365730	641750	203050	114130	144370
NSHTIMQIQCK	R	0	1358.64	P42337	P42337	Pik3ca	Phosphatidylinositol 4,5-bisphosphate 3-kinase catalytic subunit alpha isoform	yes	yes	3	0.00030737	117.14	170483		OST specific	12										40898	54068		170120		196560	126430	134920	131480				95201	56660	70904	379070	491790	327600	122750	160150	69076		88213	82453
SCAGYCVATFIIGIGDR	R	0	1858.87	P42337	P42337	Pik3ca	Phosphatidylinositol 4,5-bisphosphate 3-kinase catalytic subunit alpha isoform	yes	yes	3	1.8474e-24	159.4	255563		OST specific	12										220630	300040	220170		94170	104540			222420		172190	150610	55603	65111				944470	382910	350570	329380			100470
SIWVINSAIR	K	0	1157.66	P42337	P42337	Pik3ca	Phosphatidylinositol 4,5-bisphosphate 3-kinase catalytic subunit alpha isoform	yes	yes	2	7.8466e-07	150.46	426998		OST specific	12										631790	649360	466210	197310	209890	278440	419060	225250	183410	174750	282040		201800	98885	126920	1499500	1073400	1123600	945430	528650	822230	153310	100210	183300
SMIISSEQIK	R	0	1134.6	P42337	P42337	Pik3ca	Phosphatidylinositol 4,5-bisphosphate 3-kinase catalytic subunit alpha isoform	yes	yes	2	0.00092318	111.5	279575	47560	5.87837	12										517130	225520	347650	123210	95842	100250	204240	224940	159400	415650	237810	101480	148720	68849	79290	232260	726360	806290	676030	842050	716920	132110	66836	82521
TGIYHGGEPICDNVNTQR	R	0	2029.93	P42337	P42337	Pik3ca	Phosphatidylinositol 4,5-bisphosphate 3-kinase catalytic subunit alpha isoform	yes	yes	3	4.6591e-35	173.19	920666		OST specific	12			88067	83176	57979	84833				1597600	1352900	1445400	548350	421960	710040	836320	959840	758370	738280	795650	438820	519840	425900	373080	2694900	2166700	2730600	2182500	2834300	1701900	476930	268680	298280
TIAIDKTEQEAIEYFTK	K	1	1999.02	P42337	P42337	Pik3ca	Phosphatidylinositol 4,5-bisphosphate 3-kinase catalytic subunit alpha isoform	yes	yes	2,3	3.4958e-56	229.69	988792	516457	1.91457	12										1957900	2401600	1474700	443170	640160	592750	1294800	871490	617700	538050	754910	219300	227980	246490	466720	3056900	1757600	3084900	2247900	1154300	2457100	315290		271960
VCGCDEYFIEK	K	0	1418.58	P42337	P42337	Pik3ca	Phosphatidylinositol 4,5-bisphosphate 3-kinase catalytic subunit alpha isoform	yes	yes	2	2.5973e-06	151.79	253291		OST specific	12										356950	282450	237990	142920	121220	163970	225030	210580	196400	295120	324960	140210	140950	124130	81517	601350	430740	563400	446930	356730	713510	133330	88391	70020
VIEPVGNR	K	0	882.492	P42337	P42337	Pik3ca	Phosphatidylinositol 4,5-bisphosphate 3-kinase catalytic subunit alpha isoform	yes	yes	2	0.05674	79.713	225403		OST specific	12										149770	194220	251930	106410	153470	122440	160090	349360	274130		180180	93931	89850	103630	102420	511460	1052100	603600	155630	139180	129820	72405	102480	96798
VIEPVGNREEK	K	1	1268.67	P42337	P42337	Pik3ca	Phosphatidylinositol 4,5-bisphosphate 3-kinase catalytic subunit alpha isoform	yes	yes	2	0.00067127	149.33	153086		OST specific	12										236980	132970	99738	64612			50826			311030	281070	107950	47618			258820	185450	60513	331150	207570	126930	32173
VPFVITQDFIIVISK	R	0	1718	P42337	P42337	Pik3ca	Phosphatidylinositol 4,5-bisphosphate 3-kinase catalytic subunit alpha isoform	yes	yes	2	1.489e-07	131.56	145182	168838	0.85989	12										224070	110390	78947				83337		117030		95067	134760							252330	244670
WNSRDEVAQMYCIVK	K	1	1897.88	P42337	P42337	Pik3ca	Phosphatidylinositol 4,5-bisphosphate 3-kinase catalytic subunit alpha isoform	yes	yes	3	0.00029078	108.23	229876		OST specific	12										325230	416350	283090	140450	95706	169860	98019		59109		288480		60105		52100	646710		578700		272620	373610	76297
YEQYIDNIIVR	K	0	1424.73	P42337	P42337	Pik3ca	Phosphatidylinositol 4,5-bisphosphate 3-kinase catalytic subunit alpha isoform	yes	yes	2	1.7155e-14	179.35	403346		OST specific	12					100120	107960				490770	278810	318680			244160			223970	389550	452110	210870	159420	156980	124550	1045900	1209100	959270	1116200	452040	1047200	251410	147290
AIKIPNIVDMAAQVAAGMAYIER	R	1	2444.29	P39688	P39688	Fyn	Tyrosine-protein kinase Fyn	yes	yes	3	8.4593e-18	152.48	2.02774e+06		OST specific	13		257040	182040						439100	1131000	1102500	934170	1120600	1692000	1482200	1653900	1646400	2289400	2243900	3053000	1665000	489910	1064100	1187900	7186800	5971700	9885700	1649000	1613000	1647700	2022500	1613700	2062800
DGSINQSSGYR	R	0	1182.53	P39688	P39688	Fyn	Tyrosine-protein kinase Fyn	yes	yes	2	3.7973e-39	220.29	1.07621e+06		OST specific	13	128640	169260	196140	248660	415680	382620	179740	190310	252530	963080	913960	1232000	1100100	1754900	1954800	622790	934070	1306900	1137500	1455400	1404600	775660	986610	1309700	1714800	2765500	2312500	1287800	1269800	1431600	746870	938400	1269800
DWDDMKGDHVK	R	1	1344.58	P39688	P39688	Fyn	Tyrosine-protein kinase Fyn	yes	yes	2,3	5.8527e-30	229.82	1.47958e+06	40216	36.7908	13	130800	118950		413150	297120	231740				1006300	859450	680470	2105300	2083700	2490600	1325800	584480	1392400	605050	641360	308890	2105200	1832800	1683900	4378900	666390	5256900	1326100	2427100	890120	2010800	1580000	1724600
FQIINSSEGDWWEAR	K	0	1836.84	P39688	P39688	Fyn	Tyrosine-protein kinase Fyn	yes	yes	2,3	2.3396e-65	228.76	6.47233e+06		OST specific	13	554620	759940	347100	601540	319730	563580				5033100	4434300	3328000	9086000	10519000	14292000	8610200	3605700	5917800	2630700	2641900	768830	8937400	5683100	6157300	20824000	10176000	25569000	6591900	3300000	6244000	13080000	7138200	8353800
GAYSISIRDWDDMKGDHVK	K	2	2192.03	P39688	P39688	Fyn	Tyrosine-protein kinase Fyn	yes	yes	3	0.011897	79.347	163777		OST specific	13					19395					189320		87512	263560			195880		44953				204580	113980	53632	600020		186830	176760	113680		322680	101580	79685
GGTGVTIFVAIYDYEAR	R	0	1830.92	P39688	P39688	Fyn	Tyrosine-protein kinase Fyn	yes	yes	2,3	2.3936e-56	213.51	1.39964e+06	409795	3.41546	13		154890	344290						268790	1493200	1493100	1057900	1151800	1178900	948190	1779300	1416900	1797000	941780	1288300	537220	402020	336920	312700	5152100	3051800	7092800	2453000	2376100	1300300	1576800	1389700	1719800
GSIIDFIKDGEGR	K	1	1405.72	P39688	P39688	Fyn	Tyrosine-protein kinase Fyn	yes	yes	2,3	2.4077e-06	164.22	1.85842e+06	84932	21.8813	13	158740	82970		666380	303320	702530				2626000	2127200	1543200	4643200	4366100	5152400	1211400	838850	621970	766220	1025800	296940	4372900	1725400	2067400	2980200	507570	632870	1940800	1154000	2961300	4363100	1909700	1839100
IPNIVDMAAQVAAGMAYIER	K	0	2132.08	P39688	P39688	Fyn	Tyrosine-protein kinase Fyn	yes	yes	2,3	7.3578e-49	198.51	3.09139e+06	518983	5.95663	13	563460	377740	275220			59616	325670	299890	542240	2049600	1449400	1219700	2853000	2710900	2656200	4034700	4518700	4309800	2297100	3770500	2675900	1493400	1464200	1933300	11322000	9317600	12425000	3095400	2884700	2789400	5081200	5303900	4531400
ITEERDGSINQSSGYR	K	1	1810.84	P39688	P39688	Fyn	Tyrosine-protein kinase Fyn	yes	yes	3	2.4959e-05	119.62	538032		OST specific	13				309380	242350	317490	49002			405700	205630	73751	610790	262080	334100	160260		113100	936460	1359300	602000	246960	274910	245830	178040	312520	366290	1777900	1237400	781360	217670	210640	223360
IVQIYAVVSEEPIYIVTEYMSK	K	0	2573.33	P39688	P39688	Fyn	Tyrosine-protein kinase Fyn	yes	yes	2,3	2.4025e-64	194.7	1.70726e+06	671050	2.54416	13										878370	734370	448970		352180	324430	777230		1420400	859870	2816500	1793700				5877200	3567300	9729400	1056700	1583700	895910	159510		366770
KDPEERPTFEYIQGFIEDYFTATEPQYQPGENI	K	2	3950.82	P39688	P39688	Fyn	Tyrosine-protein kinase Fyn	yes	yes	3	2.3426e-05	78.128	2.36707e+06		OST specific	13		121570									256420	258330	696930	914250	987000	2321800	1224500	5601900	1125800	1591700	1185500				12981000	5827300	18217000	617560	1203900	850610	1161400	1080300	2152800
MPCPQDCPISIHEIMIHCWK	R	0	2551.13	P39688	P39688	Fyn	Tyrosine-protein kinase Fyn	yes	yes	3,4	1.0014e-19	124.99	4836094	57793	83.6796	13	313700				141520	124270				3054400	3193000	2575900	4520100	6781000	6535300	5529700	2773600	4434000	281340	270990	172770	7417900	4670800	5850400	13275000	7112900	9274900	4347100	4147900	4317800	10583000	5979500	7061100
QIISFGNPR	R	0	1030.56	P39688	P39688	Fyn	Tyrosine-protein kinase Fyn	yes	yes	2	6.3845e-07	150.81	3.70089e+06	101120	36.599	13	557070	283180	221910	1321200	665880	742040		74264	64469	3375200	2412400	1798100	6284300	4690500	3968600	4315600	3250900	2311100	1803900	1504700	450670	6417900	4237000	3010100	12174000	9676800	7656600	5418800	2758000	4991200	7105800	3649800	2815800
SANIIVGNGIICK	R	0	1357.74	P39688	P39688	Fyn	Tyrosine-protein kinase Fyn	yes	yes	2	1.23e-39	219.89	1.57391e+06		OST specific	13	165170		82725	705820	297680	273340				1352100	998750	728340	2547200	1676700	1508900	2071200	1314300	1111400		683220	304150	2162900	2668800	1069500	4016200	3511500	2438700	2171900	1141100		2468800	1659800	1942700
SDVWSFGIIITEIVTK	K	0	1806.98	P39688	P39688	Fyn	Tyrosine-protein kinase Fyn	yes	yes	2,3	8.5154e-97	252.12	1.90335e+06	136240	13.9706	13		299630	97508				280230		328110	1339500	691580	705300	1069300	826000	751420	2697000	1734700	1805300	4080900	5090300	3126700		124710	125840	7393400	5632700	6967600	2297500	1412800	1905500	1833800	1033600	716370
SITTGETGYIPSNYVAPVDSIQAEEWYFGK	R	0	3321.57	P39688	P39688	Fyn	Tyrosine-protein kinase Fyn	yes	yes	2,3	2.5099e-39	114.34	9.81681e+06		OST specific	13	734040		577070	216570	238120	877710				6942000	10176000	8259800	13993000	17688000	18757000	9675200	4298800	9826100	550020	548870	261790	11192000	8696900	15997000	24506000	13711000	44310000	11497000	8315000	1230100	15637000	19607000	13147000
TEDDISFHK	R	0	1090.49	P39688	P39688	Fyn	Tyrosine-protein kinase Fyn	yes	yes	2,3	0.00029256	128.28	1.8861e+06	70817.3	26.6333	13		116880	202190	445710	371670	609020	55048		112060	1104200	941820	1038500	1964500	2384500	3497400	1972500	1884200	2279700	1382700	1871300	920190	2217100	2302700	2663800	3124100	4265100	3928600	1745900	1570400	1433100	2426300	2320800	2494500
TEDDISFHKGEK	R	1	1404.65	P39688	P39688	Fyn	Tyrosine-protein kinase Fyn	yes	yes	2,4	1.6554e-28	224.25	2.07956e+06		OST specific	13	200440	249710	181390	402810	455200	492990	117150		137010	1397800	1602200	1687000	2284200	4060800	493310	1282100	1865500	1361000	1415200	3521500	1262200	2016400	3248400	3415600	3954600	4891800	6081000	2203500	2705400	4364800	1750800	3325500	3214200
TIKPGTMSPESFIEEAQIMK	K	1	2236.11	P39688	P39688	Fyn	Tyrosine-protein kinase Fyn	yes	yes	2,3	2.9634e-19	146.67	8.66057e+06	1.22304e+06	7.08117	13	465550	2805600	1555000	1318400	1557700	2760000	496060		225180	6860800	8895800	6839500	11763000	11583000	16407000	9548800	7205100	7237900	1680500	3527500	2072500	11384000	10009000	13848000	20403000	19532000	36034000	8855000	6300600	11458000	14867000	10371000	12804000
TIKPGTMSPESFIEEAQIMKK	K	2	2364.21	P39688	P39688	Fyn	Tyrosine-protein kinase Fyn	yes	yes	3	0.01522	71.894	474624		OST specific	13												268760	575930	645320	739730			210610				337670	254700	179790	1182300	1283500	753080		332420			230960	334160
TRGGTGVTIFVAIYDYEAR	R	1	2088.06	P39688	P39688	Fyn	Tyrosine-protein kinase Fyn	yes	yes	3	3.4465e-05	108.96	355797	148155	2.40152	13										205970	295260	201090	172430			349260		197610						180180	754490	1046100	1509200		75777	197020	654970	353980	259850
AAPIVPISQQIPGGNPIYESYYK	M	0	2504.3	Q60902	Q60902	Eps15l1	Epidermal growth factor receptor substrate 15-like 1	yes	yes	3	0.00030934	67.928	584918		OST specific	14	547990	656680	664730	232080	247760	295480				564040	821400	775580	361790	892240	319120	609140		661340	743120	662470	349490	332680	234650	471540	1371900			703940	647010	968720	512220		378580
AIEKEPVPSIIPPPIIPPSK	R	1	2121.24	Q60902	Q60902	Eps15l1	Epidermal growth factor receptor substrate 15-like 1	yes	yes	3	0.034095	60.938	441024		OST specific	14	523530	577440	331710		126160					537650	518190	500880	324920	511130	170200		420340	274890				267100	199200		962690	708870	1256900	570340	749980	529720	254780	154470	418920
AQIETIIR	R	0	942.55	Q60902	Q60902	Eps15l1	Epidermal growth factor receptor substrate 15-like 1	yes	yes	2	0.027223	91.265	314629	81799.9	3.84633	14	373730	251480	359220	256700	99371	107620	112790			379470	422070	286380	312970	167240	139230	393190	296690	254670	290440	311730	112450	301040	243960	160760	764530	841940	532370	528530	320690	676130		114010	146480
CQDETQTISSIK	K	0	1408.65	Q60902	Q60902	Eps15l1	Epidermal growth factor receptor substrate 15-like 1	yes	yes	2	3.3986e-20	185.2	122909		OST specific	14	120390	92720	86177	63741	27857	26700			64039	113340	93570	70932	90164	102650	129820	114740	193690	63638	196400	172800	64826	70497	46349	33240	320830	359520	250290	213340	188850	102650	97883	30727	30046
EIDDISQEIAQIQR	K	0	1656.83	Q60902	Q60902	Eps15l1	Epidermal growth factor receptor substrate 15-like 1	yes	yes	2,3	8.7472e-114	272.77	409723	175340	2.33673	14	742110	884820	350710	202220	62719	215630			160860	553790	469180	443280	408940	546750	506180	418120		374140	414810	464640		252070	129370	152440			1081800	182660	360980	925370	312680	181490
FDEIFIK	R	0	910.48	Q60902	Q60902	Eps15l1	Epidermal growth factor receptor substrate 15-like 1	yes	yes	2	0.041829	104.21	105702		OST specific	14	116270	82959	76069	57451						112620	101230	43339	62924	49995	50721	81354	153940	70029	80355				43519	37459	279270	291410	143630	180750	90215	219700		52977	34628
GGFGAMDDPFK	R	0	1140.49	Q60902	Q60902	Eps15l1	Epidermal growth factor receptor substrate 15-like 1	yes	yes	2	0.014867	86.014	73963.2		OST specific	14	46408										59573				29509										143850	154800	106290	64392	36084			18545
GTPIPDSSSTIASGEFTGVK	R	0	1949.96	Q60902	Q60902	Eps15l1	Epidermal growth factor receptor substrate 15-like 1	yes	yes	2	4.894e-30	163.53	326629		OST specific	14	446320	363610	298500	217620	102770	141160	197740			369540	400130	336680	362620	248530	212300	467180	323450	330530	274820	251400	110760	287420	316920	152800	922840	674580	680110	545550	243850	600080	250310	133720	217700
IPIDVIGR	K	0	881.533	Q60902	Q60902	Eps15l1	Epidermal growth factor receptor substrate 15-like 1	yes	yes	2	0.00086721	132.08	203705		OST specific	14		334870	208130		81932						238050	290220		163150	125000			213910			74885		123400	127380			527920		272550				116520
IQQEETQIEQSIQAGR	R	0	1856.92	Q60902	Q60902	Eps15l1	Epidermal growth factor receptor substrate 15-like 1	yes	yes	2,3	4.5617e-115	265.43	401537		OST specific	14	547210	421150	451470	279850	152970	178600	235780			504870	543720	414520	150910	145600	127980	469170	319580	309530	491730	496170	217970	395130	226700	240480	1055900	475000	936620	690100	445850	858740	294960	219890	254030
ISQIQESHIEAHR	K	0	1546.79	Q60902	Q60902	Eps15l1	Epidermal growth factor receptor substrate 15-like 1	yes	yes	3,4	0.0023327	81.92	499367	33746.3	14.7977	14	417880	572130	350210	149830	184270	264980				640610	490170	264770	396270	301200	546070	576800	852540	736660	250340	282060	52148	336940	323890	154380	670510	2075700	554220	863460	665860	641020	194640	272450	311240
IWDIADPEGK	K	0	1142.56	Q60902	Q60902	Eps15l1	Epidermal growth factor receptor substrate 15-like 1	yes	yes	2	0.0025764	99.283	194507	110480	1.76056	14	246480	190310	146610	133800	44323		98969			232090	233600	180880	138260	145110	122900	244070	149720	187970	194400	206930	77731	138820	133210	105020	762140	258660	500640	266450	218200	416410	123090	95712	100700
NDPFTSDPFTK	K	0	1267.57	Q60902	Q60902	Eps15l1	Epidermal growth factor receptor substrate 15-like 1	yes	yes	2	0.0065667	94.122	127393		OST specific	14	115770	90935	54919	80094	34357					136880	114860	125660	89841	67423	73939	193130	188390	132820	112040	155650		100870	72066	71583	386350	352050	254340	203690	101940	234930	103780	54225	53284
QPPVAWVVPVADK	K	0	1404.78	Q60902	Q60902	Eps15l1	Epidermal growth factor receptor substrate 15-like 1	yes	yes	2	0.037574	70.889	259366		OST specific	14	283230	282820	110650	118170	44518	55498				283470	349150	200870	235100			317110	189400	149010	213870	313160			117520	85613	880290	625480	894900	325400	511020	408880	186110	81226	54454
QVDPAYTGR	K	0	1005.49	Q60902	Q60902	Eps15l1	Epidermal growth factor receptor substrate 15-like 1	yes	yes	2	0.0049873	101.97	119157	13781	8.64647	14	128810	171810	96319	42827		55540	130470	128250	125060	128450	107890	90921	71114	77291	59697	90863	126250	77372	170800	185020	121180	46888	54183	59023	275980	328290	207440	135240	139960	126220	42227
RQEQEDIEIAIAISK	R	1	1741.92	Q60902	Q60902	Eps15l1	Epidermal growth factor receptor substrate 15-like 1	yes	yes	3	0.016801	57.53	209708		OST specific	14	168250									227810	267740	167660		85158		124960									533050		347260		121710
SGISDIIIGK	K	0	1001.58	Q60902	Q60902	Eps15l1	Epidermal growth factor receptor substrate 15-like 1	yes	yes	2	0.0010531	113.69	274386		OST specific	14	304200	289540	175480	101240	58090	86573				257260	366740	217940	256020	173000	322310	312170	308340	268620		273880	91070	150470		96549	808900	589540	691680	483800	238400	495940	186820	134220	156850
SKISQIQESHIEAHR	R	1	1761.91	Q60902	Q60902	Eps15l1	Epidermal growth factor receptor substrate 15-like 1	yes	yes	4	0.024491	58.885	147682		OST specific	14	82060	82544			49440	85955				206130	140230	153760	110690	107030	173610	108920	162560	108210				122370	68965			586930	271970	191030	240520	116140		64080	66342
TDIDIDGYVSGQEVK	K	0	1637.78	Q60902	Q60902	Eps15l1	Epidermal growth factor receptor substrate 15-like 1	yes	yes	2	2.7027e-32	194.77	168924		OST specific	14	229640	180160	120870	84674	26111	35495	118150			179280	154520	99117	96024	106890	114460	262420	135460	157870	136210		105920	134310	89524	95708	732540		452410	292340	268470	405240	145270	87784	80740
TQIQSQESDIK	K	0	1275.63	Q60902	Q60902	Eps15l1	Epidermal growth factor receptor substrate 15-like 1	yes	yes	2	0.00018387	135.94	113038	75322.2	1.50073	14	131990	120610	150560	61788	53700	45277	133000	111480	118090	131850	103140	83556	72237	86514	87240	68638	85852	94293	151900	193760	127730	135940	70988	85126	273820	273710	204420	136820	110130	113980	57794	51481	55421
TQIQSQESDIKSQEDDINR	K	1	2233.05	Q60902	Q60902	Eps15l1	Epidermal growth factor receptor substrate 15-like 1	yes	yes	3	3.0851e-15	147.49	596320		OST specific	14	646400	594320	556790	274030	234660	271860	379760			653840	678140	750860	403970	497890	566470	824620	609330	564890	390760	531510	268710	499350	312650	315460	1675800	985400	1201700	1004800	1140200	816720	412840	305090	324180
TSEVQEIQNDIDR	K	0	1545.73	Q60902	Q60902	Eps15l1	Epidermal growth factor receptor substrate 15-like 1	yes	yes	2	9.3248e-29	197.19	110876		OST specific	14	129670	104210	126580	38012						58109	104460	89436		100880		189440		164820					53606	58034			274780		35744		67314	71050	103110
VGASEAAIFIK	R	0	1104.62	Q60902	Q60902	Eps15l1	Epidermal growth factor receptor substrate 15-like 1	yes	yes	2	6.7236e-06	152.69	233383	224560	1.03929	14	249160	214000	213010	142150	80437	86715	121400			303810	315120	272860	180190	127960	143940	241950	237420	211120		195990	64288	169850	156930	119460	617220	527460	510670	322030	220690	456820	130080	91948	105520
VGASEAAIFIKK	R	1	1232.71	Q60902	Q60902	Eps15l1	Epidermal growth factor receptor substrate 15-like 1	yes	yes	3	0.041144	59.84	163848		OST specific	14	177830	134200	141160	93452	53957	67666				259550	173040	155520	122210	94463	131240	199820	187160	111500	163850			124330	50652	78422	353670	480720	324910	269550	140860	334270	117330	69636	68356
YSIEQDIR	K	0	1022.5	Q60902	Q60902	Eps15l1	Epidermal growth factor receptor substrate 15-like 1	yes	yes	2	1.7693e-05	143.03	178674		OST specific	14	207940			106240		82396				196590	121170	157830	150530	149080	115940	224460			269200	41895	128000	139120	111880		465120		308290	237460	346560	167710	150360	92254	87146
ACFAQAQFDFSAQDPSQISIR	R	0	2386.1	Q9CX99	Q9CX99	Grap	GRB2-related adapter protein	yes	yes	3	2.4086e-24	135.43	478933		OST specific	15	229200	411650	210990				359760			523610	459570	484100	582880	689350	936620	635340	451430	653640	265660	404760		236240	187990	263370	1206400	834700	1007300	186590		216340	471390	266250	385610
ESESSPGEFSVSVNYGDQVQHFK	R	0	2556.14	Q9CX99	Q9CX99	Grap	GRB2-related adapter protein	yes	yes	3	1.154e-08	88.565	827876		OST specific	15	574970	538280	458120	202160	231670	310990	238540		83624	1922300	1733200	1647900	1056400	1026900	1048400	1332500	806440	1221300	563440	640270	280200	749290	509530	631470	2701100	1531700	2127100	360390	318530	458640	898550	623080	599200
FNSINEIVDFYR	K	0	1515.74	Q9CX99	Q9CX99	Grap	GRB2-related adapter protein	yes	yes	2	3.7838e-30	203.87	733492	86733	8.45689	15	422920	322770	153690	280450	130030	274460	259810			1208300	1381500	944870	872280	849530	1239400	1098100	894870	742240	430420	504810	362140	628660	309660	687620	2936300	1627900	2231400	345110	161270	371500	764950	337050	393710
GAEGFVPK	R	0	803.418	Q9CX99	Q9CX99	Grap	GRB2-related adapter protein	yes	yes	2	0.047494	85.161	284124	63680.5	4.46171	15	210230	157220	152930	219020	143250	132290	198120	224490	140540	511840	352060	401210		276710		406270		291790	402380	443090	216100	257050	149250	149390	559000		554080	165550	185510	96815	229950	163390	174940
IINMEDDQNWYK	K	0	1567.7	Q9CX99	Q9CX99	Grap	GRB2-related adapter protein	yes	yes	2	2.4849e-14	174.72	295306		OST specific	15	228710	184670	204660	239060	154060	180780				323670	483540	408050	403250	421860	267330	512360	149560	348090	216980	249140	143120	343660	243940	240120	822470		616510	67989	131390		235070	224680	224130
MESVAIYSFQATESDEIAFNKGDTIK	-	1	2893.37	Q9CX99	Q9CX99	Grap	GRB2-related adapter protein	yes	yes	3	0.00031727	79.237	534852		OST specific	15										780590	922550	656510	587820	555160	512190	496500	516690	709260			241600	196730	96801	191950	1036800		1866900		182240		369030	367280	387710
QIFICDEQPIIKPSR	R	1	1842.97	Q9CX99	Q9CX99	Grap	GRB2-related adapter protein	yes	yes	3	2.9036e-05	126.1	392813	83543	4.70193	15	215360	154730	76297	346360	200060	203910				766160	550980	506690		525840	450690	620010	459810	346890	82209	153860		455040	235700	215610	1172500	976230	945980	175110	66164	206480	393460	249610	239630
RGDIVEVVER	R	1	1170.64	Q9CX99	Q9CX99	Grap	GRB2-related adapter protein	yes	yes	2	8.7036e-07	163.45	314397		OST specific	15	137130	132070	186360	222250	107070	142160				416710	343750	332560	349960	288050	566730	420740	698820	464120	122550	87371	46905	294830	147320	255120	887740	1034900	646390	110640	93979		331640	166170	183360
SYVQPVHI	R	0	941.497	Q9CX99	Q9CX99	Grap	GRB2-related adapter protein	yes	yes	2	0.022327	95.352	404123	30010	13.4663	15	332590	204710	232850	442910	187350	220890	134720			806630	551370	516530	627320	376500	405700	743280	454960	443430	350140	274370	113510	500630	407730	303530	1181000	888080	640670	171600	116030	252590	421470	225810	239340
YFIWEEK	K	0	1013.49	Q9CX99	Q9CX99	Grap	GRB2-related adapter protein	yes	yes	2	0.042903	101.28	280013		OST specific	15	197730		119230	291330	186490	143070	104420			616380	406370	368780	456220	395900	294760			328960				279500	137240	168620	742380	433440	377740	117830	86170		323400	149480	171440
DGSYDMQIDNK	R	0	1284.53	Q99MR8	Q99MR8	Mccc1	Methylcrotonoyl-CoA carboxylase subunit alpha, mitochondrial	yes	yes	2	2.5366e-80	255.52	1924714	191876	10.031	16	1860800	1907200	1679700	747720	523390	599460	2482300	855010	1957200	1786300	1501900	1336700	2084400	1938800	2429700	2555700	1659200	2115600	2169900	2272900	1603600	1583200	1280600	1270000	4264400	2661100	3728500	2445200	2973200	1738400	1161000	915530	839710
DIIPSHSTIAK	K	0	1180.65	Q99MR8	Q99MR8	Mccc1	Methylcrotonoyl-CoA carboxylase subunit alpha, mitochondrial	yes	yes	2,3	7.2991e-06	149.94	3.56107e+06	504524	7.05827	16	5686900	3524400	1828600	2456600	1107700	1701300	2024900	438200	548070	2137900	1338600	1248500	3005900	1958800	2763200	3867200	8804700	3040700	2352100	2188700	860520	2325500	3594900	3275200	7219300	11946000	8595200	2936900	3437100	1742100	4278200	2118000	2451500
EFQEQIESAR	R	0	1235.58	Q99MR8	Q99MR8	Mccc1	Methylcrotonoyl-CoA carboxylase subunit alpha, mitochondrial	yes	yes	2	2.1667e-41	218.55	3.7496e+06	488520	7.67544	16	3297500	3569800	4455200	1547600	893500	1288000	2919700	1104700	1699400	2630200	2382400	2768400	3914700	3833900	6168500	6289700	5695500	5737400	2482200	2915500	1453300	3263900	2607200	3304300	8238500	8077500	7419000	3784400	4739800	2966600	2702000	2012100	2371400
EFQEQIESARR	R	1	1391.68	Q99MR8	Q99MR8	Mccc1	Methylcrotonoyl-CoA carboxylase subunit alpha, mitochondrial	yes	yes	2	0.00051696	139.15	202553	105912	1.91246	16	180750	121450	116990	91801	60529	118500	77550			193650	171000	124720	269130	263520	314400	268980	469300	251510	162510	142160	65315	195420	118440	145050	481150		394420	218760	266100	120230	241070	90575	90863
EKEMTSAFK	K	1	1069.51	Q99MR8	Q99MR8	Mccc1	Methylcrotonoyl-CoA carboxylase subunit alpha, mitochondrial	yes	yes	2	0.025788	106.88	382028	63380.5	6.02753	16	405190	337400	321040	147860	101580	104090	350830	346120	286130	341750	324910	252790	379920	395030	240030	359420	634560	562680	459070	458650	188010	274160	196950	204030	888470	1275800	612850	476400	370640	257040	203670	137630	168140
ESVCQAAIGIIIK	K	0	1400.77	Q99MR8	Q99MR8	Mccc1	Methylcrotonoyl-CoA carboxylase subunit alpha, mitochondrial	yes	yes	2,3	8.0102e-95	258.78	7.74592e+06	721750	10.7321	16	7269800	10613000	3630800	3813700	1762000	2898600	1546400	2091200	1111500	8565400	11464000	5832800	11334000	10592000	16390000	11874000	12571000	9272600	3509100	4277700	3111800	7355000	3752700	10270000	16376000	16015000	27727000	11077000	4232000	10951000	6333900	5602700	4559600
HAPIVEFEEEESDK	R	0	1657.75	Q99MR8	Q99MR8	Mccc1	Methylcrotonoyl-CoA carboxylase subunit alpha, mitochondrial	yes	yes	2,3	7.8558e-64	225.79	5.14364e+06	938669	5.47972	16	6040600	4495000	4740600	3283500	2055500	2578500	2188000		818560	6098900	4940900	4311600	7001100	5594300	4987800	8830100	6350900	6879400	2603100	2108800	1159900	5384900	3098200	3816000	10771000	8648600	10039000	8083900	10410000	7817000	4490100	2389800	2612500
HNFYFMEMNTR	R	0	1488.63	Q99MR8	Q99MR8	Mccc1	Methylcrotonoyl-CoA carboxylase subunit alpha, mitochondrial	yes	yes	2,3	2.2956e-06	141.71	308041		OST specific	16	306160	244350	104700	70388	26322					317650	204770	165300	394920	213080	227090	658750	525010	596810				228470	301830	164160	1208300	703920	819850	386030	145970	413070	211620	182010	90838
HVEVQVFGDHHGNAVYIFER	R	0	2352.14	Q99MR8	Q99MR8	Mccc1	Methylcrotonoyl-CoA carboxylase subunit alpha, mitochondrial	yes	yes	3,4	5.7462e-24	136.61	1.96169e+06	219100	8.95338	16	1263400	907010	1042900							2293400	1177100	1003500	1248300	716290	456000	6014200	5484100	3805800	241460	232590		970900	525170	483490	8031300	8965400	5484300	1344000	750270	1330400	1965300	1127400	1162100
IAAGEKIPISQEEIPIQGHAFEAR	R	1	2603.37	Q99MR8	Q99MR8	Mccc1	Methylcrotonoyl-CoA carboxylase subunit alpha, mitochondrial	yes	yes	3,4	2.5261e-18	127.54	4.51552e+06	546345	8.26495	16	4420700	2815700	2575700	3425700	1652800	1499400	1148700			6103400	5894500	3575900	8893900	5843000	4291500	7815800	6582000	4870800	430550	1232000		5251800	5268800	2796200	9505400	10842000	7656500	5966000	3464500	7132400	4429100	2018100	1774200
IGEAAVR	K	0	714.402	Q99MR8	Q99MR8	Mccc1	Methylcrotonoyl-CoA carboxylase subunit alpha, mitochondrial	yes	yes	2	0.011079	124.59	505607	59864.4	8.44587	16			630860			231250	38067		335670			567320									665130			121360						589480
IGYPVMIK	K	0	919.52	Q99MR8	Q99MR8	Mccc1	Methylcrotonoyl-CoA carboxylase subunit alpha, mitochondrial	yes	yes	2	0.037653	82.305	887540	177549	4.99884	16	886050	606470	777520	577580	316050	420070			247180	911500	714300	621810	1309800	778010	842420	1322400	1630200	884100	708580	783620	322970	938990	490760	574070	1130100	2182500	1431200	1110900	1394200	1501100	759630	357780	393820
IHTQDQFSPFSFSSGR	K	0	1839.85	Q99MR8	Q99MR8	Mccc1	Methylcrotonoyl-CoA carboxylase subunit alpha, mitochondrial	yes	yes	2,3	2.7695e-115	268.17	4.51602e+06	520494	8.67642	16	5296400	3980500	2849100	2780000	1445200	2104400	2051900	958590	1749900	6058500	5482800	4758900	8184100	5924500	5500300	9134400	4331600	6493400	2018600	2168800	1096700	5316400	3887500	3880900	13060000		10274000	6892900	3743200	7466900	4303500	2260000	2924200
IIEEAPAPGINPEVR	K	0	1603.86	Q99MR8	Q99MR8	Mccc1	Methylcrotonoyl-CoA carboxylase subunit alpha, mitochondrial	yes	yes	2,3	3.7542e-15	153.41	7.79434e+06	933183	8.35242	16	9514200	6880600	8085200	5153100	2666700	3161900	4827600	1837500	1806500	8292700	6215800	6563500	10540000	8400000	7019000	14872000	10847000	9756600	5873500	6523900	2331600	8779100	6351300	5672700	18610000	14980000	14050000	10977000	5572800	12289000	6199200	3344600	3827800
IIEEAPAPGINPEVRR	K	1	1759.96	Q99MR8	Q99MR8	Mccc1	Methylcrotonoyl-CoA carboxylase subunit alpha, mitochondrial	yes	yes	3	0.0086371	65.043	130001	123380	1.05366	16		55497	37922		40203					145570	66199	104400	204470	136240		159810	155120			67070			82290		274160		215080		195440		147120	46074	47337
INISYTR	R	0	865.466	Q99MR8	Q99MR8	Mccc1	Methylcrotonoyl-CoA carboxylase subunit alpha, mitochondrial	yes	yes	2	0.0092994	125.81	840643	98425.6	8.54089	16	907870			458990	281790	318510		394450	267360					827660	1342000			993610							57200		1493600	1046800	1616000	757830	648760	386300
IPISQEEIPIQGHAFEAR	K	0	2034.05	Q99MR8	Q99MR8	Mccc1	Methylcrotonoyl-CoA carboxylase subunit alpha, mitochondrial	yes	yes	2,3	1.5392e-61	208.4	6.10947e+06	574577	10.633	16	7612600	5196300	3639400	3713900	1792200	2119500	2150400	1610900	1091900	7428900	7282900	5415200	9878500	6024700	5879800	12367000	9212500	8568000	2411700	2054700	973200	6268400	4860700	4081200	16627000	14962000	14439000	8734200	3903700	8712500	4848000	2761100	3105900
IQVEHPVTEMITGTDIVEWQIR	R	0	2593.32	Q99MR8	Q99MR8	Mccc1	Methylcrotonoyl-CoA carboxylase subunit alpha, mitochondrial	yes	yes	3,4	2.7398e-43	154.46	6.18054e+06	487182	12.6863	16	6688700	7495000	3067300				1119400	1320000	968980	7222200	9864000	6142600	4871600	9763800	8272300	11592000	6813200	11933000	1952700	2308500	1199600	3398900	2454800	4472300	17689000	11836000	26929000	7649200	7176500	7746900	3150000	2604700	2270700
ISGHPEFEAGNVHTDFIPQHHK	R	0	2496.19	Q99MR8	Q99MR8	Mccc1	Methylcrotonoyl-CoA carboxylase subunit alpha, mitochondrial	yes	yes	3,4,5	7.9718e-12	94.313	1.00896e+07	1.03091e+06	9.78708	16	10174000	7300600	6745100	5064000	2905600	3237300	2162800	3334300	1190600	10545000	8356100	9448400	14297000	10372000	9826800	18055000	21904000	13550000	1656600	1153400	483840	11977000	15832000	8172400	27484000	33999000	22795000	10720000	11736000	10707000	9975800	4538600	6312700
IVVWASDR	K	0	944.508	Q99MR8	Q99MR8	Mccc1	Methylcrotonoyl-CoA carboxylase subunit alpha, mitochondrial	yes	yes	2	0.002446	124.08	3.98078e+06	704882	5.64744	16	4546800	3127500	3620900	2801200	1100900	1484000	2214900	978470	776350	4545100	3609100	3300800	5708900	4275800	3552100	7750700	4420100	4584200	3349200	3709900	1282700	5071100	2428900	2727800	9929400	5679100	6861600	5936400	6729800	5935500	3925500	1585000	2361900
IYAEDPDNNFMPGAGPIVHISTPSADMSTR	R	0	3202.47	Q99MR8	Q99MR8	Mccc1	Methylcrotonoyl-CoA carboxylase subunit alpha, mitochondrial	yes	yes	3	1.0902e-61	139.47	6.01283e+06	625517	9.61258	16	6658900	6378800	4126800	3117000	1578300	2180100	1196800		184940	7719300	9011900	7122700	8211900	8349300	11208000	11274000	6198800	9356000	2004100	3458700	1445500	5443300	4050700	4567700	16856000	6011500	17528000	9230800	6812400	10110000	5685200	3181700	3671000
KMGVQSVAVYSEADR	K	1	1638.8	Q99MR8	Q99MR8	Mccc1	Methylcrotonoyl-CoA carboxylase subunit alpha, mitochondrial	yes	yes	3	4.068e-06	128.85	864878	140047	6.17563	16	1153100	901690	945080	510220	328900	294820	263740			788100	637460	628300	1037100	949580	875690	1758800	942120	1136000	417590	436320	286480	905770	688070	737380	2138900	1336700	1500200	1419700	1558600	820780	979840	384440	446990
KSFNDDAMIIEK	K	1	1409.69	Q99MR8	Q99MR8	Mccc1	Methylcrotonoyl-CoA carboxylase subunit alpha, mitochondrial	yes	yes	2,3	7.0397e-05	135.04	964930	132040	7.30787	16	1006000	757230	945710	598190	362720	397090	139570		56440	1012000	804820	771500	1104000	1208100	1095300	1943800	1361200	1336800	557280	886170	148580	1427300	1349600	648660	2676400	1864700	2099200	1249100	1489100	1536300	693190	356370	497340
KVFFSEGAQANR	K	1	1352.68	Q99MR8	Q99MR8	Mccc1	Methylcrotonoyl-CoA carboxylase subunit alpha, mitochondrial	yes	yes	2,3	6.0985e-05	148.89	908150	163800	5.54427	16	817920	695060	970020	596110	348110	454830	281160		119620	1059800	646230	863020	1222800	994500	1523600	1474300	1118500	1301200	435760	377010	239050	951320	611200	839460	1652800	1645400	1566800	1432100	1605300	1011500	633910	422370	536530
MGVQSVAVYSEADR	K	0	1510.71	Q99MR8	Q99MR8	Mccc1	Methylcrotonoyl-CoA carboxylase subunit alpha, mitochondrial	yes	yes	2	1.3574e-22	194.67	1.35117e+06	201845	6.69409	16	1164100	1466300	1419500	650770	508210	562770	950150	111470	481830	966440	1053300	1110400	1602300	1471200	1400400	2666300	1584100	2613600	1025700	1172800	492900	1272800	849310	904460	2915700	2333200	2777200	1757300	2338300	1984300	1052400	658480	742890
NSMHVDMADEAYSIGPAPSQQSYIAMEK	R	0	3069.35	Q99MR8	Q99MR8	Mccc1	Methylcrotonoyl-CoA carboxylase subunit alpha, mitochondrial	yes	yes	3	1.1055e-57	149.93	1.51408e+06	224327	6.74944	16	1612900	1706700	1284700	361440	320300	247390	536240			1679100	2184900	1729200	1792800	1995300	1514700	3012500	857110	3109800	441260	985170	269430	1038100	841030	971320	4883700	1941700	5088400	1884900	1509500	2972000	736050	737850	628490
QEGIIFIGPPSSAIR	K	0	1583.87	Q99MR8	Q99MR8	Mccc1	Methylcrotonoyl-CoA carboxylase subunit alpha, mitochondrial	yes	yes	2	3.889e-32	193.31	3.74158e+06	474215	7.89004	16	4292500	5378400	2110000	2100900	789800	1189300	1841000		525450	3808600	3452000	2505700	4637400	5463200	7150000	6692600	7300700	4224800	1802200	2017900	886740	3175200	1593400	1948700	11907000	9268500	8777800	5195200	2395400	4963400	2783900	1133800	1483700
QGDEVSVHYDPMIAK	R	0	1687.79	Q99MR8	Q99MR8	Mccc1	Methylcrotonoyl-CoA carboxylase subunit alpha, mitochondrial	yes	yes	2,3	1.1054e-07	133.47	2.1589e+06	374222	5.76904	16	2735800	2045400	2614300	422740	691390	1070300	1181600		467240	768000	1910400	2093400	967930	764890	2743200	3934600	3015100	2428700	443340	1712100	591060	2512700	1259200	1588700	1779000	5705000	5517500	4760200	4665900	4472900	1862200	868570	986610
RINISYTR	R	1	1021.57	Q99MR8	Q99MR8	Mccc1	Methylcrotonoyl-CoA carboxylase subunit alpha, mitochondrial	yes	yes	2	2.1048e-05	155.42	2.73659e+06	352979	7.75284	16	2590200	2009100	2175200	1457900	852900	1068300	1102100	228650	296410	2673400	2234000	2057400	3135200	2666200	3896000	5107800	5214100	3869200	1063600	1048600	419870	2727700	1778100	2026300	6604400	7388700	5624400	3397200	4183600	2099100	2179400	1402500	1338100
SDIVIAVTYNR	K	0	1249.67	Q99MR8	Q99MR8	Mccc1	Methylcrotonoyl-CoA carboxylase subunit alpha, mitochondrial	yes	yes	2	0.00029992	133.05	1.42463e+06	158898	8.96572	16	1606900	1230400	1112000		112100	183930		144520	213920	1904300	2013600	1323000	1481100	1230800	1275600	2953800	2380400	2008900	1215200	1230400	436390	778890	589780	536220	4086400	3442200	3171900	2529900	1259400	2812900	1084000	709160	886170
SEREFQEQIESAR	R	1	1607.75	Q99MR8	Q99MR8	Mccc1	Methylcrotonoyl-CoA carboxylase subunit alpha, mitochondrial	yes	yes	2,3	2.6268e-07	169.3	918951	177994	5.16283	16	1263300	607340	267330	1136800	728740	868220	176720		289300	1685600	1081400	911980	1466400	899680	829680	1177800		255450	673500	789670	401410		415320	280330	2147700	1816400	700210	2218500	3128300	1351000	136060	215090	154800
SEREFQEQIESARR	R	2	1763.86	Q99MR8	Q99MR8	Mccc1	Methylcrotonoyl-CoA carboxylase subunit alpha, mitochondrial	yes	yes	3,4	0.033159	74.133	357309	85860.1	4.16153	16	225440			269220	175570	136320				541610	190340	349500	524670	169540	275360	284630	76301		97026			287250	41132		315800			862010	1368700	469650	135570
SFNDDAMIIEK	K	0	1281.59	Q99MR8	Q99MR8	Mccc1	Methylcrotonoyl-CoA carboxylase subunit alpha, mitochondrial	yes	yes	2	3.1975e-29	216.91	1.22962e+06	178260	6.89786	16	510800	1250400	1152600	875230	426400	539470	331790	121410	155170	563970	1320800	1091000	1836100	1602900	1346000	2788700	1354200	1877500	502400	367940	182500	1464400	1210300	1123100	3598100	1905400	2723600	2017000	1854600	3390600	483720	634730	769290
SGKSDIVIAVTYNR	R	1	1521.82	Q99MR8	Q99MR8	Mccc1	Methylcrotonoyl-CoA carboxylase subunit alpha, mitochondrial	yes	yes	3	0.0090008	90.861	269066	129439	2.07871	16	163660		226830	108700	56770	71516				331170	348210	351320	306160	271660	303070	300330	295950	348930	132630	149560		254850	133460	145570	476290	426230	442500	495180	538590	539950	206120	123010	167890
SIMAAAGVPVVEGYHGK	K	0	1684.86	Q99MR8	Q99MR8	Mccc1	Methylcrotonoyl-CoA carboxylase subunit alpha, mitochondrial	yes	yes	2,3	1.2358e-36	188	3.51689e+06	378741	9.28575	16	4158300	2955400	2766800	2119000	1107200	1566300	1275800		523290	4116600	2886600	3618300	4485100	3252000	3475500	6894200	5364800	5446300	1384200	1712400	546990	3803200	3035300	2861200	7439800	7175500	7191500	5329000	3611200	5354200	2854500	1684800	2072500
SIMAAAGVPVVEGYHGKDQSDQCIR	K	1	2687.28	Q99MR8	Q99MR8	Mccc1	Methylcrotonoyl-CoA carboxylase subunit alpha, mitochondrial	yes	yes	3,4	2.5871e-13	119.37	1.19854e+06	274289	4.3696	16	400360	947630	660190	910770	463220	524490	341030			2085100	1974700	1468800	2711400	2300500	518100	1136800	1795100	2359900	143220	315820	156010	367720	954780	1160000	1808600	2845900	3627800	1704400	1087500	1710600	376580	803490	838610
SNVDFIIR	R	0	962.519	Q99MR8	Q99MR8	Mccc1	Methylcrotonoyl-CoA carboxylase subunit alpha, mitochondrial	yes	yes	2	2.729e-08	155.42	3.1612e+06	412643	7.66087	16	3963300	2691200	2376100	2177700	1102300	1251300	1501700	309700	645260	3960600	3569600	2912500	5073000	3618900	3558200	5656300	4433000	3920700	2274200	2242600	837150	3115500	2549000	2087700	7394200	6090100	5354500	5458700	3038600	6214700	2276700	1311100	1620300
SSAAQAIHPGYGFISENMEFAEICK	K	0	2756.26	Q99MR8	Q99MR8	Mccc1	Methylcrotonoyl-CoA carboxylase subunit alpha, mitochondrial	yes	yes	3	1.4198e-112	219.35	4.6094e+06	621824	7.41271	16	5665500	5688600	3225600	312670	333040	732810	680790	1174800	651680	5504100	819350	4935000	6345600	7109200	10766000	9621500	6306800	9143000	1755500	1769900	512150	4171200	2994200	3468500	13605000	10573000	14046000	6475700	3405000	6804400	4316700	2792300	3614200
VFFSEGAQANR	K	0	1224.59	Q99MR8	Q99MR8	Mccc1	Methylcrotonoyl-CoA carboxylase subunit alpha, mitochondrial	yes	yes	2	3.2126e-20	187.16	3.66823e+06	466795	7.85834	16	3358700	3073800	3353400	1914900	1236600	1515600	2018700	1038900	917080	3628000	2719100	3172600	4739100	3904400	5186700	5984700	4710400	5112100	2875500	3010800	1463400	3600300	2260500	2626800	8267200	6647600	6232700	4805100	6091600	4185900	2687800	1748200	1893200
VIGDISSEDGCTYIK	R	0	1655.77	Q99MR8	Q99MR8	Mccc1	Methylcrotonoyl-CoA carboxylase subunit alpha, mitochondrial	yes	yes	2	1.0378e-79	241.41	4.37802e+06	456382	9.59289	16	4936800	3885500	3173300	2761800	1763400	1671800	2426800	1032400	346920	5182800	4866600	3911700	6609500	5519700	4812600	8915800	4560200	6132300	3142200	3108500	1141100	4743800	3167200	3155200	12192000	7733600	8988800	6111500	3773600	6441100	3759200	2069300	2182000
YCIHQYNIVGIR	R	0	1534.77	Q99MR8	Q99MR8	Mccc1	Methylcrotonoyl-CoA carboxylase subunit alpha, mitochondrial	yes	yes	2,3	5.2614e-21	189.58	2.28054e+06	202535	11.26	16	2855600	2209300	1434400	1131500	576360	676570	342140			2796800	2229500	2269900	3108200	2821500	2378300	4873200	4193500	3910400	835910	668230	179990	2120100	2074200	1518200	5781500	4941700	5256500	3648100	2183300	3469400	2399200	1423900	1530300
YGTTPGGSITK	K	0	1080.55	Q99MR8	Q99MR8	Mccc1	Methylcrotonoyl-CoA carboxylase subunit alpha, mitochondrial	yes	yes	2	0.035776	77.288	157446	60739.6	2.59214	16	232910	225660	195320	84795	54479	59494	89371	120500	90047	235960	195680	164280	164380	186210	168670	98556	127180	90705	323390	333460	155060	108380	111030	110580	181170	307470	139190	279360	270220	193400	76204	84186	75881
YISPVSAEGAQGGTIAPMTGTIEK	K	0	2377.18	Q99MR8	Q99MR8	Mccc1	Methylcrotonoyl-CoA carboxylase subunit alpha, mitochondrial	yes	yes	2,3	3.9966e-97	218.78	3.88931e+06	448408	8.6736	16	4157800	3610700	3102800	2207800	1282300	1678700	2390600		980440	4132400	5387700	4169700	5455700	4831700	4547300	7109500	3245000	5911100	2355100	2999800	1168900	3676600	3278800	3151500	10125000	5119500	8661600	5508900	3547800	5951800	2925700	1982800	2157400
YVGAGTVEFIMDSR	K	0	1543.73	Q99MR8	Q99MR8	Mccc1	Methylcrotonoyl-CoA carboxylase subunit alpha, mitochondrial	yes	yes	2,3	2.8626e-50	220.37	2643320	352134	7.50658	16	995740	783800	624690	998470	616650	377820	1390100		718300	1019200	1004800	980140	5410200	5664900	6464000	7840400	1180200	1132600	635870	400730	163810	3080500	1668100	2385000	13630000	11013000	2012100	1267400	692130	1386100	3188200	378620	2073200
AITVPEITQQVFDAK	R	0	1658.89	P99024	P99024	Tubb5	Tubulin beta-5 chain	yes	yes	2,3	1.3257e-79	238.67	5.84858e+06	3.32274e+06	1.76017	17	6774000	8913100	3277200	1347000	638610	840340	1500000	734110	587760	9083500	11672000	7040000	3596100	2909700	5256900	9916400	8445900	7048400	3983600	4907800	2239300	1588400	960230	938330	27504000	25317000	38494000	9131800	4571000	9992900	1456700	794720	1049000
FWEVISDEHGIDPTGTYHGDSDIQIDR	K	0	3101.4	P99024	P99024	Tubb5	Tubulin beta-5 chain	yes	yes	3,4	1.0782e-77	171.29	5743895	3.9984e+06	1.43655	17	7524700	8546200	3607300							10320000	11513000	7259600	730990	3001900	2603200	7121600	732210	5474800	2180000	2107500	641160	179010	644720		28581000	13697000	44304000	8901100	11675000	8295900	2124300	1095000	124130
ISVYYNEATGGK	R	0	1300.63	P99024	P99024	Tubb5	Tubulin beta-5 chain	yes	yes	2	2.2901e-79	258.65	3.42802e+06	2320135	1.47751	17	4759400	4109600	4235700	843650	511590	549910	1327400	484780	696330	5777900	4656900	5060500	2236800	2070900	3175700	3622400	2409900	2625400	4228500	4015200	2313600	1176900	852640	871960	16780000	11274000	12606000	6226200	7886800	4832100	1121400	808130	916420
MAVTFIGNSTAIQEIFK	K	0	1868.97	P99024	P99024	Tubb5	Tubulin beta-5 chain	yes	yes	2,3	1.3316e-136	276.14	2.14462e+06	1.91092e+06	1.1223	17	958850	3114500	710560	206190	76219	184230	181940			2673600	3467100	1880300	887180	980440	730190	4390700	5278900	6674500	409420	1840200	463060	293550	72698	385390	10519000	8786200	13406000	3134800	2249900	2551900		302830	211370
MAVTFIGNSTAIQEIFKR	K	1	2025.07	P99024	P99024	Tubb5	Tubulin beta-5 chain	yes	yes	3	0.00045877	85.976	1.10123e+06	201350	5.46923	17	1172000	1501000	561350							1951800	2008800	1269600	452290	415810	552220		493930		466270	688600	157580		112470	319990	4954600	4378800	8713200	1531100	833300	1495600	221380	321840	122900
CQGQVEIQMENK	K	0	1462.65	P13379	P13379	Cd5	T-cell surface glycoprotein CD5	yes	yes	2	3.7881e-50	226.42	184081		OST specific	18										304250	172910	148910	90224	53232		158080		83335	271720	199860	77474			28874	414020	429180	298770	294380	271410	112500
DRPIGIGNIICK	K	1	1354.74	P13379	P13379	Cd5	T-cell surface glycoprotein CD5	yes	yes	3	0.00030603	127.87	316418	71435.7	4.42941	18	127970	83299	80808	35192	18509					796180	768670	702120	202670	135140				420000		156110		150540		87334	912280	854030	795690	503910	354860	545360	141570		89409
EQQCGDIISFHTVDADK	R	0	1961.88	P13379	P13379	Cd5	T-cell surface glycoprotein CD5	yes	yes	3	0.0084594	54.859	522368	77423.1	6.74692	18	196340	244670	180880	75222	44522					1133100	1054800	1056900	292350	187220	192150	1220500	1035000	1168200	369550	423400	257720	191470	169250	170260	1745000	1424800	1458000	857620	547600	994330	229590	156650	207170
EQQCGDIISFHTVDADKTSPGFICAQEK	R	1	3180.45	P13379	P13379	Cd5	T-cell surface glycoprotein CD5	yes	yes	3,4	0.00017113	62.532	1.37608e+06	184970	7.43946	18	420160	311620			114420					5439100	3984500	3896700	1079800	882500	872860	2911400	1108200	1641000	612610	842650	306570	451740	467030	298180	4916600	2134700	3741800	2576200	1552800	2631700	764770	354150	416130
GGIDIQVMISGSNSK	R	0	1504.76	P13379	P13379	Cd5	T-cell surface glycoprotein CD5	yes	yes	2	4.3266e-16	165.24	876982		OST specific	18											707620	586190						504240									2127400		671610	664830
IQIVPGHEGIR	R	0	1217.69	P13379	P13379	Cd5	T-cell surface glycoprotein CD5	yes	yes	3	0.050466	54.259	1.19439e+06	112122	10.6526	18		276680	336660		90032	110220				2985700	2408400	2628000	729210	552410	413750	2506700	2062000	1754200	392800	472360	190550		268380	328080	3669000	3676900	3365100		2692300	1890500		202510
ISQCYHIQK	K	0	1175.58	P13379	P13379	Cd5	T-cell surface glycoprotein CD5	yes	yes	2,3	1.9625e-09	153.97	708195	87791.5	8.06678	18	230580	227110	225240	47410		56452	119440		53611	2098900	1613400	1671800	103340	143500	106940	1190200	1489500	1392600	968360	1112900	482920	297340	261300	280470	2239000	3464300	418170	1250400	1043300	924190	255100	226530	241020
IVGGSSVCEGIAEVR	R	0	1531.77	P13379	P13379	Cd5	T-cell surface glycoprotein CD5	yes	yes	2	1.1419e-41	212.03	1.51189e+06	130071	11.6236	18	534270	451180	477930	179250	114430	84411			20536	4376000	3611400	4081100	1108300	759480	620810	3474400	2672200	2173600	1551700	1448200	590440	668560	437620	429490	5449200	4888400	3670700	2874000	1627200	2909400	672150	344090	368450
NSHISAYPAIEGAIHR	R	0	1734.88	P13379	P13379	Cd5	T-cell surface glycoprotein CD5	yes	yes	3,4	5.3081e-06	109.48	737222	144590	5.09869	18		230420	167610	49980						1338000	1938800	1719800	216750	270790	348460	1401000	1142500	1161400	382950	426070	102100		137450	265020	1770200	2359300	2373600	1849200	899750	1729000		140760	204330
SQVENPTASHVDNEYSQPPR	R	0	2254.03	P13379	P13379	Cd5	T-cell surface glycoprotein CD5	yes	yes	3	1.5102e-24	145.99	1.0809e+06	160475	6.73562	18	530560	507210	641570	147730	111190	127420				2517600	2396900	2360600	504360	452850	895270	1211600	671640	1531700	1436900	1933400	986640	583560	294150	406180	2713100	1794700	3046600	1950500	2433800	1413700	209950	346260	273510
SQWEAICDSSAAR	R	0	1479.64	P13379	P13379	Cd5	T-cell surface glycoprotein CD5	yes	yes	2	1.5437e-50	227.92	692951	81177.3	8.53626	18	253170	247870	257800	88848	55283	57769	82707			1618000	1692800	1363700	465150	465450	427020	1451200	692670	1118300	883500	1053600	417350	329670	306060	307690	2366600	1287900	2008200	1212800	1511900	1500000	275220	201140	217170
TSPGFICAQEK	K	0	1236.58	P13379	P13379	Cd5	T-cell surface glycoprotein CD5	yes	yes	2	0.003158	104.94	483862	83554	5.79101	18	269020						150940			850200	641190	679490	550850	505480		959370	668910	795910	616520	556140	380430		188110	203180				616630	813510	488430	286550	176380
TTAQEGGQAITVICSDFQPK	K	0	2150.03	P13379	P13379	Cd5	T-cell surface glycoprotein CD5	yes	yes	2,3	1.8825e-126	254.54	1.95841e+06	152437	12.8473	18	374960	400480	441710	71895	40970	152910				4108600	4551600	4175300	741360	848880	1858000	3360500	2519100	3020600	1948000	2162400	1184900	707210	502940		5722200	5287800	9633300	3103700	3668400	3399300	658350	387220	560440
AAFDDAIAEIDTISEESYK	K	0	2086.96	P62259	P62259	Ywhae	14-3-3 protein epsilon	yes	yes	2,3	1.8477e-161	281.65	6.95143e+06	894760	7.76904	19	1829700	3003500	1462800	516150	417850	788390	377230	432670	306650	10856000	15000000	9582000	3791300	4213600	3470200	7081200	5851100	8487700	5435000	7505100	2622000	4802300	3187000	7114500	26479000	20195000	49896000	5635200	3154900	5906200	5251600	5788500	4675800
AAFDDAIAEIDTISEESYKDSTIIMQIIR	K	1	3257.6	P62259	P62259	Ywhae	14-3-3 protein epsilon	yes	yes	3,4	2.3797e-62	171.42	1.62351e+07	554900	29.2577	19	1431100	1500200	1422000				545930	1119300	2173700	5289500	4810900	6668000	763500	1277600	1554700	5598900	5279700	9777500	41864000	58994000	55790000				100800000	69858000	105410000	3986500	4633100	8468100	820200	895480	1255100
AASDIAMTEIPPTHPIR	K	0	1818.93	P62259	P62259	Ywhae	14-3-3 protein epsilon	yes	yes	2,3	7.253e-30	178.22	3.03413e+06	187856	16.1514	19	1036400	305480	689520	822220	384850	356140	452130		139130	4253400	4537200	3277300	1711000	1488300	1181800	2216400	2887000	1910200	3867700	5193900	1751900	2360200	2772300	1560700	10563000	10564000	9809700	5998200	2946100	3499800	3237500	1305700	1453500
DNITIWTSDMQGDGEEQNK	R	0	2179.93	P62259	P62259	Ywhae	14-3-3 protein epsilon	yes	yes	2	1.732e-161	280.01	504575		OST specific	19										677370	155850	74764	281490		78087	483070		662920	571680	801890	282400	298070	64249	326700	2083800		1595700	424560	277430	148450	269910	307720	375430
DNITIWTSDMQGDGEEQNKEAIQDVEDENQ	R	1	3450.46	P62259	P62259	Ywhae	14-3-3 protein epsilon	yes	yes	3	1.4864e-10	93.229	5.07525e+06	605565	8.38102	19	2142900	1942300	1331600	1005900	576710	653840	452820			10468000	8930000	9752900	3798500	3458400	3746100	4570800		3189600	6733000	10544000	3918100	4218300	2492300	3128700	16558000		13756000	6311400	4748400	6985900	5227700	2968300	3283000
EAAENSIVAYK	K	0	1193.59	P62259	P62259	Ywhae	14-3-3 protein epsilon	yes	yes	2	2.4855e-29	209.8	1.23474e+07	484751	25.4716	19	4503700	4068700	4369700	2195300	1445600	1622300	1962000	655580	969210	18956000	14608000	14952000	6861900	7838200	11885000	11122000	9729000	9500000	21382000	23058000	12943000	10400000	8575400	10144000	33366000	32050000	31944000	10246000	15039000	8978400	9135700	8132300	9117200
EAIQDVEDENQ	K	0	1288.54	P62259	P62259	Ywhae	14-3-3 protein epsilon	yes	yes	2	1.8665e-05	145.81	827443	157260	5.26162	19	286270	362330	347550	89241	79596	114630	127240		120240	1223700	926150	1159400	451880	448480	618600	670430	312620	658710	1623500	1694300	1043700	640660	503590	596560	2692900	1425700	2556600	742860	1024300	560480	606110	512910	555310
EDIVYQAK	R	0	964.487	P62259	P62259	Ywhae	14-3-3 protein epsilon	yes	yes	2	0.00079873	131.03	2.14652e+06	146819	14.6202	19	323310	511190								671810	978700	1485800	547040	743130	1424300	1892900	3696300	2910600	158090	296150	145560	1058300	1239100	1628400	3510300	7201000	6399200		213630		1434800	1530100	2058900
HIIPAANTGESK	K	0	1236.65	P62259	P62259	Ywhae	14-3-3 protein epsilon	yes	yes	2,3	1.8271e-05	145.14	4.08022e+06	234103	17.4292	19	1197900	1066100	1261800	515030	453750	465370	464730	146290	212310	6008400	6318200	3858200	2195000	2896100	4005000	3031300	4109500	1232200	3621500	5524500	2027200	2864400	2144400	2301700	15196000	28526000	13159000	3828000	3260600	2562300	2512100	1937400	1957400
IAEQAERYDEMVESMK	K	1	1927.87	P62259	P62259	Ywhae	14-3-3 protein epsilon	yes	yes	2,3	7.9724e-26	192.54	1.1655e+06	99039	11.7681	19	403320	272030	153090	196390	124220	224250	83846			2814500	2836600	2001800	911700	530290	519350	913830	269170	383940	1608500	1893900	830950	1095500	597890	629890	6112600	2749300	3231000	1507000	1045100	1611100	1081600	460560	338820
IAEQAERYDEMVESMKK	K	2	2055.96	P62259	P62259	Ywhae	14-3-3 protein epsilon	yes	yes	3	4.5613e-13	171.15	1.22518e+06	218945	5.59583	19	377590	274330	125140	232510	102550	119360				2977800	2091300	1961300	1028200	537600	692360	1087100	696670	328470	1448700	1503900	496630	1189500	397570	342080	6894500	4755800	2264800	2026900	1071900	1251300	1069100	299840	329060
IICCDIIDVIDK	K	0	1475.74	P62259	P62259	Ywhae	14-3-3 protein epsilon	yes	yes	2	1.8541e-20	187.58	1.04358e+07	337382	30.9316	19	1760600	2506000	1027500	1715200	785200	1060800	500420		152730	13541000	16773000	9220400	6428300	6069500	9974800	9455900	8096300	6643100	7940100	5896700	4361300	8537600	10554000	11662000	42081000	39411000	67627000	6777600	3131400	7180600	9808900	21756000	6561400
IICCDIIDVIDKHIIPAANTGESK	K	1	2694.37	P62259	P62259	Ywhae	14-3-3 protein epsilon	yes	yes	3,4	5.8424e-13	118.46	12836612		OST specific	19										10540000	17628000		4164700	6293400	6062400				3890000	3213100	4073500	7263300	4307900	13367000	28848000	31536000	63093000				10211000	12065000	6566700
IISSIEQK	R	0	916.523	P62259	P62259	Ywhae	14-3-3 protein epsilon	yes	yes	2	0.0043557	117.81	7.60693e+06	442995	17.1716	19	2716500	2407800	3056400	545270	334730	409830	751560	600750	404130	9563800	9351400	10828000		5427600	7849300	6764100	9278600	6343100	8166200	10441000	64740	7809200	5944700	5690800	25594000	41258000	23819000	3922700	3334600	3114000	7049300	4954200	6236900
IISSIEQKEENK	R	1	1416.75	P62259	P62259	Ywhae	14-3-3 protein epsilon	yes	yes	2	1.4679e-20	212.68	263902	75415	3.49933	19	48270			88589	45768	53722	70647			437820	71030		69564			24406			649040	412270	137810	42729			415160	171090		380490	160180	104200
IISSIEQKEENKGGEDK	R	2	1902.95	P62259	P62259	Ywhae	14-3-3 protein epsilon	yes	yes	2,3	0.00025407	115.68	498495	64413.3	7.73901	19	75347			124830	81996	122340	104430			867850	344950	137330	107260						1057800	1082100	366000	85188			604250	107940		868810	439440	289670	109420
KEAAENSIVAYK	R	1	1321.69	P62259	P62259	Ywhae	14-3-3 protein epsilon	yes	yes	2,3	6.5038e-20	194.86	1.12154e+06	63714.5	17.6026	19	447110	304800	398110	184090	130600	38958				1630500	277990	1653300	516490	594480	969920	742640	858700	777750	407810	272990	777710	1032000	688950	890830	3458600	3550300	3729000	891980	1497600	718040	860920	863930	134030
KVAGMDVEITVEER	K	1	1574.8	P62259	P62259	Ywhae	14-3-3 protein epsilon	yes	yes	2,3	7.0321e-08	153.48	816700	187715	4.35074	19	290260	112310	227410	90897	53838	68486				1639000	1237400	1526000	471520	349010	639230	640420	749580	516100	742400	853790	228760	453820	387140	470310	2630600	3311500	2707300	749490	835060	794690	621420	370610	497920
MDDREDIVYQAK	-	1	1481.68	P62259	P62259	Ywhae	14-3-3 protein epsilon	yes	yes	2,3	6.0893e-05	142.97	9.05149e+06	390360	23.1875	19	3598800	2591400	2124700	1856600	1270600	1619700	1364600	149720	721370	18440000	14003000	12832000	6778400	5564200	5187600	7343900	2809500	3097300	19957000	22329000	10335000	8428600	5997500	5300300	37337000	16989000	21567000	11883000	14100000	11617000	7399600	3865700	3530100
NIISVAYKNVIGAR	R	1	1516.87	P62259	P62259	Ywhae	14-3-3 protein epsilon	yes	yes	3	0.013358	86.288	264488		OST specific	19		96997	75413							88138	115120														383010	595200	386470
QMVETEIK	R	0	976.49	P62259	P62259	Ywhae	14-3-3 protein epsilon	yes	yes	2	6.3493e-05	153.08	2.97856e+06	145063	20.5329	19	890820	152270	562040	521190	286820	262270	455630	525710	285560	1003100	746520	4460800	2643400	1868300	2466800	3225200	505920	1818500	7373200	7235700	3739200	2928800	1581700	1672700	1957800	13108000	11541000	608840	3648500	1998800	2887000	1436300	329150
VAGMDVEITVEER	K	0	1446.7	P62259	P62259	Ywhae	14-3-3 protein epsilon	yes	yes	2	4.6646e-29	202.61	4.43184e+06	165300	26.8109	19	564040	744860	858520	287100	267340	306340	362820		189510	7987100	8592600	9630600	2510800	2251900	1894800	3538200	2869300	2854800	6629900	7612400	3426300	2485700	2155500	2075900	17783000	14719000	18411000	4906900	4694500	5465300	3463500	2280200	3086500
YDEMVESMK	R	0	1130.46	P62259	P62259	Ywhae	14-3-3 protein epsilon	yes	yes	2	8.6376e-07	156.83	1.15619e+06	220402	5.2458	19	289310	241800	314770	107680	78691		130740		97281	1291000	1233700	1307200	445140	482830	739410	1077800	788750	1250800	1417900	1512700	775950	789810	815270	898390	4342700	3496500	4998100	724840	799800	468220	895970	613420	823790
YDEMVESMKK	R	1	1258.56	P62259	P62259	Ywhae	14-3-3 protein epsilon	yes	yes	2,3	3.2293e-10	176.48	2.68616e+06	101176	26.5495	19	462370	738620	778820	267560	206260	205590	183790		52945	3578600	3126000	3093600	1181000	1274200	1800500	1857600	2134100	2135400	3275500	4067900	2108900	1859300	1852900	2094200	8431900	10816000	10566000	1742100	2284900	1274900	1654000	1805600	1863600
YIAEFATGNDR	R	0	1255.58	P62259	P62259	Ywhae	14-3-3 protein epsilon	yes	yes	2	0.00011556	140.63	2.13377e+06	140208	15.2186	19	622190			326240			257230		61402	3300000	3189400	2856100	1104600	946330	725330	1775300	1790600	1413600	2598700	2669600	1157600	1733800	1284500	1241200	8072900	6077000	5845600		1920000		1717900	1021600	1228700
YIAEFATGNDRK	R	1	1383.68	P62259	P62259	Ywhae	14-3-3 protein epsilon	yes	yes	2,3	4.8223e-09	170.4	1.11421e+07	324831	34.3011	19	2457000	3149400	3160100	1273700	976010	1445600	460020	52013	171450	18024000	12915000	15634000	7610900	6002500	7849600	9251700	7446000	7725500	12647000	11976000	6420700	10920000	6390100	6937400	43563000	48200000	31554000	10364000	14225000	7678400	10325000	5991600	5997500
AGNFDSEER	M	0	1023.43	Q64010	Q64010	Crk	Adapter molecule crk	yes	yes	2	0.0011786	112.85	336423		OST specific	20										498920	429190	363930				429160	280810	236220	374400	401640	283760				423890	614610	426240	132280	175010	134230
AIFDFNGNDEEDIPFK	R	0	1869.84	Q64010	Q64010	Crk	Adapter molecule crk	yes	yes	2	8.5848e-33	186.75	793017		OST specific	20										1521800	1487900	1130300	106140			1188400	625570	887660	356630	343710	104830	59373			2236500	1145300	3280600	270050	205960	368760		58157	136180
AIFDFNGNDEEDIPFKK	R	1	1997.94	Q64010	Q64010	Crk	Adapter molecule crk	yes	yes	3	0.0010807	77.42	1.21238e+06		OST specific	20										1838000	1825600	1703300				1556000		1074900		701610					2275200	1690000	1844800	413970	337250	582570
DKPEEQWWNAEDSEGKR	R	2	2102.93	Q64010	Q64010	Crk	Adapter molecule crk	yes	yes	3,4	1.0734e-07	142.74	592352		OST specific	20										917970	1006700	1009800			86425	922060	571960	759590	193130	195040	127770				1455300	1001000	1324800	154180	510290	241450	69088
DSSTSPGDYVISVSENSR	R	0	1898.85	Q64010	Q64010	Crk	Adapter molecule crk	yes	yes	2,3	1.1552e-73	224.64	791078		OST specific	20										1714000	1388700	1301100	128260	132510	98209	1338700	797790	1319400	808480	914200	425650			69033	2286000	1441600	1942600	456780	270200	568000		58818	42072
GHFPFTHVR	R	0	1096.56	Q64010	Q64010	Crk	Adapter molecule crk	yes	yes	3	0.0085046	80.455	260940		OST specific	20										348670	278570	298500				248310	393480	258370		48278					354210	520590	362940	196490	201190	73787
GMIPVPYVEK	R	0	1131.6	Q64010	Q64010	Crk	Adapter molecule crk	yes	yes	2	0.030823	74.173	201709		OST specific	20										313680	403330	230850				230600	230730	177450	133810	147990	155200					390550		72068	58431	144410
IGDQEFDSIPAIIEFYK	R	0	1983.98	Q64010	Q64010	Crk	Adapter molecule crk	yes	yes	2,3	7.8738e-117	258.13	1.75248e+06	177946	9.84833	20		83484								3516600	2565200	2427800		408940	141650	2775100	1799500	3563400	1127200	1395500	701780	118020	246010	400140	5900300	3542100	8362400	192460	208460	572680	247090	176990	217450
IHYIDTTTIIEPVAR	K	0	1740.94	Q64010	Q64010	Crk	Adapter molecule crk	yes	yes	2,3	2.3462e-15	154.13	2.63012e+06	75065	35.0379	20										7149300	7256200	5604200		295570	319990	4356700	3275700	2644700	346070	443170	364910	288830			7280000	5224400	4675000	1391300	700510	1333600	273520	212290
IIDQQNPDEDFS	R	0	1419.62	Q64010	Q64010	Crk	Adapter molecule crk	yes	yes	2	0.0098794	81.239	172174		OST specific	20										287740	246350	219710				239860		194470	181750	201970	97121				269390		194330	171700	203570	175990
QEAVAIIQGQR	R	0	1211.66	Q64010	Q64010	Crk	Adapter molecule crk	yes	yes	2	9.225e-07	159.44	592328	65559.9	9.03492	20	58157	59296		86909						1529500	939510	869850	85471		129280	1123100	783890	555680	571000	701320	213050	55687		44673	1986900	1979300	1451100	464800	507970	433530	137830		37651
QEEAEYVR	R	0	1022.47	Q64010	Q64010	Crk	Adapter molecule crk	yes	yes	2	0.00042444	134.77	294850		OST specific	20										480170	377620	401700	31006			211440	329970	260270	336840	335620	302530				556750	628200	511560	154730	105330	98386
SSWYWGR	R	0	940.419	Q64010	Q64010	Crk	Adapter molecule crk	yes	yes	2	0.0066276	130.77	259628		OST specific	20										463990	470200	386210			40519	402570	146290	340810	198740	151990	88349				520920		531930	132590	73696	159410
TAIAIEVGEIVK	K	0	1241.72	Q64010	Q64010	Crk	Adapter molecule crk	yes	yes	2	7.931e-14	176.32	790941		OST specific	20										1510100	1750200	1317100				822450	726940	646320	475420	405820	125380				1316800	1545400	1645400	625070	561100	855970
VSHYIINSSGPRPPVPPSPAQPPPGVSPSR	R	1	3073.61	Q64010	Q64010	Crk	Adapter molecule crk	yes	yes	4	0.00013145	65.801	929301		OST specific	20										1714200	2116000	1633600	109980			1386600	929420	1122800	358150	449620				89966	2116300	2101900	2246600	428600	291650	568230			45364
ADFEDRVSDEEK	M	1	1438.62	P47753	P47753	Capza1	F-actin-capping protein subunit alpha-1	yes	yes	2	9.8146e-11	199.96	357014	127989	2.78941	21	162680			124320	76803	112840	401710		267040	439770	168680	108110							376340	436790	275930				224140			676570	745620	400280
ADFEDRVSDEEKVR	M	2	1693.79	P47753	P47753	Capza1	F-actin-capping protein subunit alpha-1	yes	yes	3	0.00053379	132.06	531552	151432	3.51017	21				282220	169380	219620	266590	135380										139360	729200	478720	158690						194160	1202600	1042900	727870
AYVKDHYSNGFCTVYAK	R	1	2021.93	P47753	P47753	Capza1	F-actin-capping protein subunit alpha-1	yes	yes	3	0.0011258	92.952	114287		OST specific	21		77384	56976							128900	82950					143610											150520	146510	166180	67536
DHYSNGFCTVYAK	K	0	1560.67	P47753	P47753	Capza1	F-actin-capping protein subunit alpha-1	yes	yes	2	1.5023e-28	193.11	174887		OST specific	21		115190								91666	97481	138380						127960							403830		283080	159750	182750	145690
EASDPQPEDVDGGIK	K	0	1555.7	P47753	P47753	Capza1	F-actin-capping protein subunit alpha-1	yes	yes	2	1.6594e-65	237.05	2.23335e+06	248425	8.99002	21	2452600	2060600	2387100	668310	416540	565060	3212600	1052200	1995300	2710500	2229500	2166100	574110	520150	706350	2827100	1929600	1872900	2449300	2965900	1521000	627280	354170	418720	5490400	4813300	4279900	3682600	4043800	2340000	635310	370700	397740
EGAAHAFAQYNMDQFTPVK	R	0	2123.97	P47753	P47753	Capza1	F-actin-capping protein subunit alpha-1	yes	yes	3	7.4797e-44	185.14	723354	435315	1.66168	21	945640	971590	583230	121080	155940	230540	272630		71513	1029500	1158200	1020000	238490			1086400	494150	1155400	237030	220950	99477	142440	130520	145250	2638700	1104200	2669900	1080900		1307100		102630	152850
EGAAHAFAQYNMDQFTPVKIEGYDDQVIITEHGDIGNSR	R	1	4336.01	P47753	P47753	Capza1	F-actin-capping protein subunit alpha-1	yes	yes	4,5	0.0003999	55.34	2.09725e+06		OST specific	21			999000							2142600						1547400		2106700			265720				5190400	2470300	3633700	2296100			459410		323480
FITHAPPGEFNEVFNDVR	K	0	2088.01	P47753	P47753	Capza1	F-actin-capping protein subunit alpha-1	yes	yes	2,3	2.4429e-35	174.59	5.17529e+06	685789	7.54647	21	4986100	4981500	2481700	2060000	762740	1262600	2318900	2042700	1711000	8070100	9953100	5684700	1466900	856430	2112000	7453000	7238300	5438500	1605600	1601700	1107000	1129200	802660	935110	15166000	14311000	24749000	7148500	9364900	7298400	1895900	1061700	1134300
FTITPPSAQVVGVIK	K	0	1555.9	P47753	P47753	Capza1	F-actin-capping protein subunit alpha-1	yes	yes	2,3	4.2262e-25	186.69	2.83248e+06	618529	4.57937	21	2872800	3505200	1475200	884220	259990	442860	1535000	793790	664060	3895500	3321500	2846500	876330	661370	1245100	3905200	3263800	2741700	1473700	1537200	491940	503990	277080	236670	13006000	12431000	9090300	3870300	1926000	4287600	643200	427780	661370
IEGYDDQVIITEHGDIGNSR	K	0	2230.05	P47753	P47753	Capza1	F-actin-capping protein subunit alpha-1	yes	yes	3	1.8692e-19	129.42	1.24422e+06	231336	5.37839	21	1570800	1531000	1031100	515030	312140	373860	814920			1859400	1359100	1696000	389650	328450	367800	1750000	1263100	1436100	578030	659690	288160	294360	234630	258600	3503000	2921600	3161800	2037900	1154500	2496700	404930	258470	353450
IIESAENEYQTAISENYQTMSDTTFK	K	0	3012.35	P47753	P47753	Capza1	F-actin-capping protein subunit alpha-1	yes	yes	2,3	7.9135e-71	169.33	2454625	669966	3.66381	21	2507800	3087100	2349300	617580	472610	700420	1734100		1148200	3200100	3882300	4030600	843980	909960	1389700	3293900	1861900	3322700	1351400	1883500	894600	458610	430690	532660	5898800	3087500	10750000	4217500	3372600	5236000	625240	506760	742080
KEASDPQPEDVDGGIK	R	1	1683.8	P47753	P47753	Capza1	F-actin-capping protein subunit alpha-1	yes	yes	3	0.029236	53.981	404884	157964	2.56315	21	439870	359430	454670	90119	61065	75841	357130			564820	388650	389450		79900		388410	485680	306300	315440	419230	176530		53685	112580	760450	1066100	818070	546190	669220	369360	102550	85290	73181
TIDGQQTIIACIESHQFQPK	K	0	2313.14	P47753	P47753	Capza1	F-actin-capping protein subunit alpha-1	yes	yes	2,3	8.6476e-07	90.017	4.18657e+06		OST specific	21	3056500	5699900	1837900						434580	4794400	4967100	4067400	1170400	1562700	1125700	4664400		3818400			659000		452520	638680	11913000	12071000	11045000	5548700	2968500	5658000		560950
EASSTQDTGKIPVK	K	1	1459.75	P41241	P41241	Csk	Tyrosine-protein kinase CSK	yes	yes	2	9.9634e-06	149.32	116673	61819.5	1.88732	22										166910	91446	89990		41157	38435	99900	140180	127290	115090	163860	50538				304030	322230	285690	126470	81469	62286	37990
EGIIPANYVQK	R	0	1230.66	P41241	P41241	Csk	Tyrosine-protein kinase CSK	yes	yes	2	0.0040834	101.38	341897	286404	1.19376	22	103990	103170		51522	30172	42434	45712			842520	634870	641220	259560	171090	180760	710080	654480	468720	372390	383210	174750	174490	154200	138510	1335200	1260300		579190	304360	665720	169870	125640	129890
ESTNYPGDYTICVSCEGK	R	0	2078.86	P41241	P41241	Csk	Tyrosine-protein kinase CSK	yes	yes	2	1.1921e-120	256.33	189228		OST specific	22										349320	281760	265080	159560	101530	95668	230310		247620	205130	202460	96091	63501	51431	82131	587980	289700	493700	304560	191730	371860	124010	59163	76153
GDVITIVAVTK	K	0	1114.66	P41241	P41241	Csk	Tyrosine-protein kinase CSK	yes	yes	2	0.00013366	142.89	256861	283456	0.906174	22			43657							448860	343580	304010	139550	138280	108960	320620	626860	284110	168590	169390	68828			50897	683700	645630	480750	390760	174870	473080			45565
GEFGDVMIGDYR	K	0	1357.6	P41241	P41241	Csk	Tyrosine-protein kinase CSK	yes	yes	2	7.2976e-05	132.79	227352	316833	0.717575	22	83223									355900	290080	235560	132570	71099	106260	317200		214270					48983		707780	281600	420300	345200	133670	225230
HSNIVQIIGVIVEEK	R	0	1676.95	P41241	P41241	Csk	Tyrosine-protein kinase CSK	yes	yes	3	1.1441e-19	166.64	362043	436833	0.82879	22		129930								612520	602640	341790	224000		160910	592490	461730	611710		77218	83323		83048	138100	1387200		2048900	482200	204050	319080	130360	189990	82494
IIYPPETGIFIVR	R	0	1516.87	P41241	P41241	Csk	Tyrosine-protein kinase CSK	yes	yes	2	3.7611e-05	122.55	845089	460623	1.83467	22	315130	340300	94074	80397	43221	70096				1745600	2146900	1183900	606300	487810	870180	1455500	1313000	1064000		461880	397030	323600	182550	555780	3230000	3047800	4470000	1322900	469030	1115600	403220	348700	229310
MDAPDGCPPAVYEVMK	K	0	1778.77	P41241	P41241	Csk	Tyrosine-protein kinase CSK	yes	yes	2	0.00021068	95.197	166365		OST specific	22										192130	176470	170950	128840			140890		124560					34980		318240	160090	428240	184640	104790	212450
NCWHIDAATRPTFIQIR	K	1	2098.05	P41241	P41241	Csk	Tyrosine-protein kinase CSK	yes	yes	4	0.042942	46.41	317682		OST specific	22																	321040	284670						116420		804000	1157200					82342
NDATAQAFIAEASVMTQIR	K	0	2036	P41241	P41241	Csk	Tyrosine-protein kinase CSK	yes	yes	3	3.4508e-15	129.42	348325	176161	1.97732	22										465170	415010	336850						307450						103920			1049800	342330	218160	271020
NVIVSEDNVAK	R	0	1186.62	P41241	P41241	Csk	Tyrosine-protein kinase CSK	yes	yes	2	0.00064995	127.52	505158	389830	1.29584	22	130610	119620	149940	93003	47636	49022	58203			1063100	772680	795570	387010	219590	419830	813710	825140	548140	675950	744500	318070	209690	118440	226700	1387200	1588600	1125800	1049200	1194700	586590	270690	113480	120710
SVIGGDCIIK	R	0	1060.56	P41241	P41241	Csk	Tyrosine-protein kinase CSK	yes	yes	2	0.012554	85.355	202360	43166	4.68796	22										302300	195130	158440	123840	113470	79608	304950	326880	223850	147340			137550	206820		651970	670760	372230	258370	128570	312000	99213	55441	63892
VMEGTVAAQDEFYR	K	0	1614.73	P41241	P41241	Csk	Tyrosine-protein kinase CSK	yes	yes	2	2.1369e-78	244.23	283997	175004	1.6228	22				65333	35656					546870	524250	428470	62896	156090	80519	442240	183360	360280	365070	324080	164490		71838	122360	975330	365870	858260	488520	479190	650650	119650	57743	76934
YNFHGTAEQDIPFCK	K	0	1825.81	P41241	P41241	Csk	Tyrosine-protein kinase CSK	yes	yes	3	0.0059816	62.081	304711	114657	2.65759	22	102670	90658	49340		40141	30887				715510	560850	501350	212610	196060	206600	491460	480830	447650	154630			207170	115110	106920	1017600	872740	1063100	491280	296500	520660	184520	132000	115190
AVTEQGHEISNEER	K	0	1597.73	Q9CQV8	Q9CQV8	Ywhab	14-3-3 protein beta/alpha;14-3-3 protein beta/alpha, N-terminally processed	yes	yes	2,3	5.678e-95	255.39	6.15611e+06	545321	11.289	23	1526500	2543900	2226600	564110	1435900	851150	830670	467210	855130	8197300	8923700	9908000	2625700	4395400	3438400	2601200	3785600	5984900	10160000	14498000	8499700	3285000	4148800	4666300	18006000	22899000	22866000	3484000	4019200	3282400	2619300	3374000	4212100
DNITIWTSENQGDEGDAGEGEN	R	0	2349.95	Q9CQV8	Q9CQV8	Ywhab	14-3-3 protein beta/alpha;14-3-3 protein beta/alpha, N-terminally processed	yes	yes	2	2.3635e-29	142.93	499118	176060	2.83494	23	179730	166600	124960	85734	51929	56979	165330		81882	768040	690440	666520	328300	314240	208310	455600		318140	1010400	1351000	646110	439970	288860	338710	1854100		1409600	408390	251690	412280	373200	252370	280760
EKIEAEIQDICNDVIEIIDK	R	1	2386.19	Q9CQV8	Q9CQV8	Ywhab	14-3-3 protein beta/alpha;14-3-3 protein beta/alpha, N-terminally processed	yes	yes	3	2.5099e-70	229.37	887955	380930	2.33102	23		186440	97534							460920	183790	321290	214000	181080	197710	638170	401040	1457700	751160	1582500	1303800				4847200	2350200	7545700	165230	255060	241900	259770	125940	302840
IEAEIQDICNDVIEIIDK	K	0	2129.06	Q9CQV8	Q9CQV8	Ywhab	14-3-3 protein beta/alpha;14-3-3 protein beta/alpha, N-terminally processed	yes	yes	2	2.0677e-61	203.26	498499	120806	4.12643	23										431350	270680	309790	185220	173340	282380			449320	403950	607270	383730	151900			1431300	1133200	2390100	423480	304260		285640	212410	309590
MTMDKSEIVQK	-	1	1308.64	Q9CQV8	Q9CQV8	Ywhab	14-3-3 protein beta/alpha;14-3-3 protein beta/alpha, N-terminally processed	yes	yes	2	0.0001041	151.79	157339		OST specific	23	65901									212790	149030	122420				122860		71706	166490	207420	74624	141710	85380	93883	599220	431940	351590		109180	151100	133540	62082	79112
QTTVSNSQQAYQEAFEISK	K	0	2158.02	Q9CQV8	Q9CQV8	Ywhab	14-3-3 protein beta/alpha;14-3-3 protein beta/alpha, N-terminally processed	yes	yes	2,3	7.1119e-236	324.29	1.20498e+06	409885	2.93981	23	419760	377450	346110	214880	113710	119640				2040100	1545000	1533900	639230	615800	594610	1248900	666630	833160	1543400	1485700	705290	950470	849180	696350	5180800	3216000	4765500	910750	549340	1025500	996480	562080	575510
QTTVSNSQQAYQEAFEISKK	K	1	2286.11	Q9CQV8	Q9CQV8	Ywhab	14-3-3 protein beta/alpha;14-3-3 protein beta/alpha, N-terminally processed	yes	yes	3	0.0012061	68.525	1.58439e+06	244650	6.47616	23	494650	473490	394120	227650	170170	199660	103650		68576	2929700	2376500	2477900	1056400	936960	911290	1247200	780320	792400	1729700	1998500	873000	1249200	1093900	888560	6875200	5693200	6263300	1397300	905250	1675700	1363500	796770	717240
TAFDEAIAEIDTINEESYK	K	0	2158	Q9CQV8	Q9CQV8	Ywhab	14-3-3 protein beta/alpha;14-3-3 protein beta/alpha, N-terminally processed	yes	yes	2,3	2.2061e-140	267.38	1.87713e+06	1356380	1.38393	23	223770	562830	367730		87733	255760				2444000	2894800	1974300	842760	921730	780890	2428800	2281700	2890000	1520900	1613900	802500	1049700	701170	1716200	7061300	5336100	12627000	487330	537540	984970	1095400	1057500	947140
TAFDEAIAEIDTINEESYKDSTIIMQIIR	K	1	3328.64	Q9CQV8	Q9CQV8	Ywhab	14-3-3 protein beta/alpha;14-3-3 protein beta/alpha, N-terminally processed	yes	yes	3,4	5.3598e-62	166.27	7.46522e+06		OST specific	23			301360							1493400	1581000	1298700		471860	549060	2191400	1036000	5284400	14611000	17091000	15546000				37891000	23374000	42564000		1466200	1435000	537270	294900	715700
TMDKSEIVQK	M	1	1177.6	Q9CQV8	Q9CQV8	Ywhab	14-3-3 protein beta/alpha;14-3-3 protein beta/alpha, N-terminally processed	yes	yes	2	6.3512e-08	194.94	1169680	267278	4.37627	23	371130	312550	308250	192250	138320	143860	178490	114650	179740	1884700	1605300	1376600	623620	553720	600970	704460	648920	416100	2934700	3278600	1745800	835720	512720	574520	3895000	3534100	2783300	969690	926850	618090	704910	469270	421490
YIIINATQAESK	K	0	1349.72	Q9CQV8	Q9CQV8	Ywhab	14-3-3 protein beta/alpha;14-3-3 protein beta/alpha, N-terminally processed	yes	yes	2	1.1332e-49	221.09	1.63472e+06	107740	15.1729	23	445270	301490	267790	245670	131690	172720				2930300	2122300	2066500	881610	757860	709140	1625800	1126700	1317800	1464400	1415000	618790	1441600	918140	958260	8219200	6398300	5868200	910100	518380	990800	1596300	839280	935380
YISEVASGENK	R	0	1195.57	Q9CQV8	Q9CQV8	Ywhab	14-3-3 protein beta/alpha;14-3-3 protein beta/alpha, N-terminally processed	yes	yes	2	3.9026e-30	211.37	3.79047e+06	151987	24.9395	23	977610	933250	980610	428530	299500	308660	750070	379500	499450	5626100	4262800	4290100	2434400	1841700	2537300	2583100	2739700	2880300	7514300	8100400	4470900	2874600	2339800	2432500	13527000	15829000	12623000	2275700	1619900	1352000	2513700	1952600	1982600
DIIIEQR	K	0	885.492	Q8VDJ3	Q8VDJ3	Hdlbp	Vigilin	yes	yes	2	0.061561	96.492	2.95356e+06	59036	50.0299	24	3471200	4946900	5821700	3596400	1638900	1954500	1632000		137300	2360700	3490700	3235800	4086800	2836000	2872000	1414600	1253800	1542400	3773400	4161700	614690		2073200	2031100	2904600	3801200	5034300	4198000	9725600	5237700	2256300	1867700	2100800
FPEVIINFPDPAQK	K	0	1613.85	Q8VDJ3	Q8VDJ3	Hdlbp	Vigilin	yes	yes	3	0.033003	50.46	68193	286860	0.237722	24														68193
IEGDPQGVQQAK	R	0	1268.64	Q8VDJ3	Q8VDJ3	Hdlbp	Vigilin	yes	yes	2	0.0001799	128.36	58150.7	98128.6	0.592597	24										43298	23036	34307				18580									126560	98337	106990			29984
AIEIAQNNVEVAR	R	0	1425.76	Q3TTA7	Q3TTA7	Cblb	E3 ubiquitin-protein ligase CBL-B	yes	yes	2	4.2404e-07	147.7	241244		OST specific	25										336910	236050	279070	66989	42079		486010	312830	169100	224730	357320	108660				615880	555350	594530		445570	358400		33441	38928
CTGPIANCISEK	K	0	1348.61	Q3TTA7	Q3TTA7	Cblb	E3 ubiquitin-protein ligase CBL-B	yes	yes	2	0.005436	90.614	117806	36465	3.23067	25										81686		92358				96459						52928			266710		214210	141920		99239
DAFGTNQVMGCR	R	0	1354.58	Q3TTA7	Q3TTA7	Cblb	E3 ubiquitin-protein ligase CBL-B	yes	yes	2	0.00021313	124.38	163467		OST specific	25										155790	138830					115030		146040	131720						384030	249320	418550	113230	224990			26719
EGFYIYPDGR	R	0	1215.56	Q3TTA7	Q3TTA7	Cblb	E3 ubiquitin-protein ligase CBL-B	yes	yes	2	0.057574	62.633	185590		OST specific	25	78881		33275							323110	287640	217310	81373	54932	62300	281380	171990	151800	240850	215970	86950	67111	42185	51434	722730	401230	394680	318710	211570	388790			51200
GTEPIIVDPFDPR	K	0	1454.74	Q3TTA7	Q3TTA7	Cblb	E3 ubiquitin-protein ligase CBL-B	yes	yes	2	7.2918e-06	135.02	1.14629e+06	754448	1.51938	25	400540	484580	329840		28317	62050				1127000	1630300	3628600	242280	242130	326790	701460	494290	424690	310230	580350	319080	358240	232790	268010	6423800	6736300	9839000	613450	549500	751060	139950
HFHHGESVPSR	R	0	1288.61	Q3TTA7	Q3TTA7	Cblb	E3 ubiquitin-protein ligase CBL-B	yes	yes	3	0.00021932	123.11	113219		OST specific	25										74796	161150	168460			27755		92587			64505	33481					207800	303760		94254	85050
IAQISENEYFK	K	0	1340.66	Q3TTA7	Q3TTA7	Cblb	E3 ubiquitin-protein ligase CBL-B	yes	yes	2	6.0383e-06	148.13	406230	28578	14.2148	25							41469			582560	461180	494220				421530	349310		326350	369690	153640				991690	946700		585150		745790
IFQPWGSIIR	R	0	1215.68	Q3TTA7	Q3TTA7	Cblb	E3 ubiquitin-protein ligase CBL-B	yes	yes	2	0.00056477	115.91	297158		OST specific	25										236620	431070	166430			81199	196150	158650	163290		70783		46258			893490	787090	1359500	191400	83713	212640
IIGDGSPKPGVTANSSINGR	R	1	1939.01	Q3TTA7	Q3TTA7	Cblb	E3 ubiquitin-protein ligase CBL-B	yes	yes	3	0.005313	80.316	178094		OST specific	25										203580	117510						154940			91494					264160		249170	210170	221770
IIGIIDAIQDAVGPPK	R	0	1618.93	Q3TTA7	Q3TTA7	Cblb	E3 ubiquitin-protein ligase CBL-B	yes	yes	2,3	3.7092e-22	176.29	515926		OST specific	25				31074						959790	1190100	727180	157620	161260	84387	665970	360560	525640	181100	818060	38147	123190	116290	187430	2454400		1943500	888500	426510	1001600	160350	96430	73529
KPHGPEAAIENVDAK	R	1	1574.81	Q3TTA7	Q3TTA7	Cblb	E3 ubiquitin-protein ligase CBL-B	yes	yes	3	0.0036466	78.508	218024		OST specific	25											133540	138810				192030		148660							394690	495260	267810	253200	220480	120240
MGSEQVIMR	R	0	1049.5	Q3TTA7	Q3TTA7	Cblb	E3 ubiquitin-protein ligase CBL-B	yes	yes	2	0.01141	92.538	135473		OST specific	25										132270	73312							88760	151590	114440					234950		244670	149610	169170	70700
RHDIPSEGAK	R	1	1108.56	Q3TTA7	Q3TTA7	Cblb	E3 ubiquitin-protein ligase CBL-B	yes	yes	2	0.035104	85.924	36133.3		OST specific	25										31372									26094	37197					37318	71135		37904
SNIPDIGIYIK	K	0	1231.68	Q3TTA7	Q3TTA7	Cblb	E3 ubiquitin-protein ligase CBL-B	yes	yes	2	0.03047	76.24	373733		OST specific	25	134190	220570	97327		18063					692660	452200	491700	162780	196480	221780	437490	353040	182200	439280	421610					1295000	1514700	951950	627110	323550	698600		47579	57818
SYNPDITGICEPTPHDHIK	R	0	2193.02	Q3TTA7	Q3TTA7	Cblb	E3 ubiquitin-protein ligase CBL-B	yes	yes	4	0.010257	46.543	424654		OST specific	25										478140	419260	397750	203250	234430		618300	305580	345190			92321		133380	115090	1096500	797170	1249700	668900	573150	707480			193240
YSTKPGSYIFR	K	1	1317.67	Q3TTA7	Q3TTA7	Cblb	E3 ubiquitin-protein ligase CBL-B	yes	yes	3	0.04945	73.499	152966		OST specific	25		48340								248990	223410	198510				162010	197020	155430	19250			57531	32046	42646		346510	394580		331790	284750			35867
AAEIASGDSANVSSR	K	0	1433.67	Q8BTI9	Q8BTI9	Pik3cb	Phosphatidylinositol 4,5-bisphosphate 3-kinase catalytic subunit beta isoform	yes	yes	2	1.0778e-65	241.3	255447		OST specific	26				18333						334280	277190	334770	126340	133060	81474	185350	260280	245960	351950	621270	271250	84800	79656	88349	548300	564340	481220	439030	377710	395530	100900	60851	74846
AFGEDSVGVIFK	R	0	1267.64	Q8BTI9	Q8BTI9	Pik3cb	Phosphatidylinositol 4,5-bisphosphate 3-kinase catalytic subunit beta isoform	yes	yes	2	3.1301e-06	147.62	264689	63228	4.18627	26												496990	110900								148720							119440		631230			204770
AGIFHGTEIICK	R	0	1344.69	Q8BTI9	Q8BTI9	Pik3cb	Phosphatidylinositol 4,5-bisphosphate 3-kinase catalytic subunit beta isoform	yes	yes	3	0.00019273	111.86	174823		OST specific	26										252520	200050	241530	103080	69870	83817	157160	182770	145910		72396		62334	58865	76354	506190	433490	405340	290640	152710	408970	86915	35339	52536
EAIEIIDFNYPDQYVR	R	0	1983.96	Q8BTI9	Q8BTI9	Pik3cb	Phosphatidylinositol 4,5-bisphosphate 3-kinase catalytic subunit beta isoform	yes	yes	2	8.0986e-20	160.03	426165		OST specific	26										533110	509480	342380		262310	286910	319210		354180		348260		143300	259500	228460	1322700	1005000	1183000	586200	269110	624970	154810		132510
EAISDIQSPINPCVIISEIYVEK	R	0	2616.34	Q8BTI9	Q8BTI9	Pik3cb	Phosphatidylinositol 4,5-bisphosphate 3-kinase catalytic subunit beta isoform	yes	yes	3	5.694e-30	133.94	284122		OST specific	26										266690	219250	197170	259640		112560	221080		332920		421840			248340	106550				330080	431070	291180		374650
ENFPQSIPK	R	0	1058.54	Q8BTI9	Q8BTI9	Pik3cb	Phosphatidylinositol 4,5-bisphosphate 3-kinase catalytic subunit beta isoform	yes	yes	2	0.022203	84.817	106553		OST specific	26																			145360	115910	55064				92196		176580		158030	115090
GIHEFDAIKDPEVNEFR	K	1	2014.97	Q8BTI9	Q8BTI9	Pik3cb	Phosphatidylinositol 4,5-bisphosphate 3-kinase catalytic subunit beta isoform	yes	yes	4	0.038543	50.04	180738		OST specific	26										180820	264800	188200			90973	169410	150920	163080					64713	61538	382070	307930	326380	222930	200380	259010		52546	56248
GNKINTEETVK	K	1	1231.64	Q8BTI9	Q8BTI9	Pik3cb	Phosphatidylinositol 4,5-bisphosphate 3-kinase catalytic subunit beta isoform	yes	yes	2	0.0028699	130.1	58783.5	23518	2.49951	26										65730	58599	52230	17308						69505	94381	46878				76113	106230	91105	62221	52336	41954
HSDNIMVK	R	0	942.459	Q8BTI9	Q8BTI9	Pik3cb	Phosphatidylinositol 4,5-bisphosphate 3-kinase catalytic subunit beta isoform	yes	yes	2	0.045731	82.645	105540		OST specific	26										107050	101620	98235					71628		104240	150870						167940	159980	118000	141070	89575
ICDVRPFIPVIK	R	1	1455.83	Q8BTI9	Q8BTI9	Pik3cb	Phosphatidylinositol 4,5-bisphosphate 3-kinase catalytic subunit beta isoform	yes	yes	3	0.050797	70.728	304100		OST specific	26										405990	489770	266540	336620	194620		277920	573010	277270					130900					463420	255730	536110	233540	72732	107840
IMDIIWK	R	0	917.504	Q8BTI9	Q8BTI9	Pik3cb	Phosphatidylinositol 4,5-bisphosphate 3-kinase catalytic subunit beta isoform	yes	yes	2	0.072425	89.55	202225		OST specific	26										152350	221440	137940				91922		97427									419940	280640	358520	204960
INEIAIQK	K	0	927.539	Q8BTI9	Q8BTI9	Pik3cb	Phosphatidylinositol 4,5-bisphosphate 3-kinase catalytic subunit beta isoform	yes	yes	2	0.034625	88.177	174418		OST specific	26										208310	96826	103570				137160		103310	217680	227520	121590	56447	47528	29475	324180	521600	240180	300550	352590	148530		24647
MIPYGCIATGDR	R	0	1352.62	Q8BTI9	Q8BTI9	Pik3cb	Phosphatidylinositol 4,5-bisphosphate 3-kinase catalytic subunit beta isoform	yes	yes	2	0.043753	68.515	150127		OST specific	26											96051	73276				141710		80711	115430						329900		218660	54033	103180	240260
TVVSSEISGK	K	0	1005.53	Q8BTI9	Q8BTI9	Pik3cb	Phosphatidylinositol 4,5-bisphosphate 3-kinase catalytic subunit beta isoform	yes	yes	2	0.0039451	99.343	218563		OST specific	26										264070	205160	208310	71608	67842	115310	142970	186800	156830	338370	438260	180600	58436	53252		367520	543770	324210	418500	289710	219780		60703
VEYVFGDHPIIQFQYIR	R	0	2123.08	Q8BTI9	Q8BTI9	Pik3cb	Phosphatidylinositol 4,5-bisphosphate 3-kinase catalytic subunit beta isoform	yes	yes	3	1.8966e-07	106.55	309590		OST specific	26									105020	303260	228740	211730				257320	204880							128420		922340	1321400	298540	177250	376210		67318	92900
VISHIWDNNNPFQITIVK	R	0	2137.13	Q8BTI9	Q8BTI9	Pik3cb	Phosphatidylinositol 4,5-bisphosphate 3-kinase catalytic subunit beta isoform	yes	yes	3	0.00023073	78.249	435290		OST specific	26										644710	696850	448020		101910	169050	304010	643980	298160					122260	127230	1105000	725820	1861400	454400	248840	466880		119590	112320
VPFIITYDFIHVIQQGK	R	0	2017.1	Q8BTI9	Q8BTI9	Pik3cb	Phosphatidylinositol 4,5-bisphosphate 3-kinase catalytic subunit beta isoform	yes	yes	3	1.2325e-07	111.72	125204		OST specific	26										134670						110640								44321				134430	145130		58306
DETVSDCSPHIANIGR	K	0	1769.8	P47757	P47757	Capzb	F-actin-capping protein subunit beta	yes	yes	2,3	1.0544e-65	225.21	819495	183995	4.45389	27	407870	565790	704980	37222						218880	234590	347650	121940	113020	356610	911270	1714700	1830600				107660	214710	254310	1220200	1534000	2469900			120850	214290	174650	333290
DKVVGKDYIICDYNR	R	2	1856.91	P47757	P47757	Capzb	F-actin-capping protein subunit beta	yes	yes	3	0.00026405	118.16	349615	351030	0.995969	27	428920	281480	215300		144850		275310			424030	344050	328560		167390	173430	611380	271730	257900	148480	81693					919020	553000	624060	533370	434540	356120
DYIICDYNR	K	0	1230.53	P47757	P47757	Capzb	F-actin-capping protein subunit beta	yes	yes	2	4.2586e-06	135.43	950879	161517	5.88717	27	1229800	927670	932570	328930	259160	241430	909520		365350	1571300	1126400	1057600	341890	276800	262330	1615800	882180	1178500	807690	764980	407590	350330	193130	251330	3387900	1727200	2376700	942200	588680	906720	379710	186230	220760
DYIICDYNRDGDSYR	K	1	1923.81	P47757	P47757	Capzb	F-actin-capping protein subunit beta	yes	yes	3	0.005812	81.565	140750	106490	1.32172	27	110050					95540	74509			156580	150860	122800	94442			184340			84742	143500	45796				443480		145550	84549	140440	150620
GCWDSIHVVEVQEK	K	0	1684.79	P47757	P47757	Capzb	F-actin-capping protein subunit beta	yes	yes	2,3	6.4651e-30	196.37	1.25362e+06	210833	5.94603	27	1083700	934680	658610	563740	388460	410720	434500		100660	1668700	1178600	1203600	597850	454750	428280	1933000	963710	1507800	525590	132370		472980	489390	305520	5390700	2969200	4691300	923550	550190	992000	560340	286470	315630
IEVEANNAFDQYR	K	0	1567.73	P47757	P47757	Capzb	F-actin-capping protein subunit beta	yes	yes	2	2.2516e-38	206.45	277620	190123	1.46021	27	319900	205430	152620	112170	81173	69086	207580			471290	342590	341630	122680	97545	101010	498860	267110	368810	184870	162300		94212	104890	46636	1060700	758310	718970	226080	168060	398620	118110	65451	86247
IKGCWDSIHVVEVQEK	K	1	1925.97	P47757	P47757	Capzb	F-actin-capping protein subunit beta	yes	yes	3,4	0.0041559	84.195	220222	113070	1.94766	27	109910	113420	56069	46392						272510	191910	168910			71291	153650	139050	145960					30593		286830	386550	490370	77463		112860		52617
ITSTVMIWIQTNK	K	0	1533.82	P47757	P47757	Capzb	F-actin-capping protein subunit beta	yes	yes	3	1.0292e-07	146.5	158866		OST specific	27	117710	123330	49691							242240	241510	238160				227680		230140			68152							77664	73018	148370	88771	54784	32772
IVEDMENK	R	0	976.454	P47757	P47757	Capzb	F-actin-capping protein subunit beta	yes	yes	2	0.0047175	115.71	1.04205e+06	162302	6.42041	27	967100	970980	876670	264810	200290	218470	2214300	1705000	1675800	1233000	1109400	951150	254030	271620	184360	856920			1261400	1517600	752130	216210	181040	201660	2498800	2992000	1941400	739770	639160	505950	190010	190210	155080
IVEDMENKIR	R	1	1245.64	P47757	P47757	Capzb	F-actin-capping protein subunit beta	yes	yes	2	9.5824e-06	167.09	123073	124758	0.986493	27	84241	45843		53163						146180	62021	70509				134830		29260							389040	430870	119770	122750	143610	51719
KIEVEANNAFDQYR	R	1	1695.82	P47757	P47757	Capzb	F-actin-capping protein subunit beta	yes	yes	2,3	3.8915e-50	225.6	1.38302e+06	405605	3.40977	27	1377200	1062100	1195800	596580	317430	434620	401080		193220	2296100	1782000	2011900	602070	350990	411160	2598600	2021600	2219000	441260	261770	156230	476990	237540	293610	5693900	3718300	4455100	1131500	1287100	1196700	657670	373090	407860
NISDIIDIVPSICEDIISSVDQPIK	K	0	2782.43	P47757	P47757	Capzb	F-actin-capping protein subunit beta	yes	yes	2,3	2.6418e-33	126.04	2.6918e+06	256450	10.4964	27	1302200	2051000	1186800				3461800	2904100	5077400	1075900	1889900	1792500		167650	198360	1998900	1389300	3087100	3272600	3795400	3080700				8251800	5749200	7937000	1496700	1116600	2040900		203720	180390
QMEKDETVSDCSPHIANIGR	R	1	2286.04	P47757	P47757	Capzb	F-actin-capping protein subunit beta	yes	yes	3,4	1.6327e-15	144.08	1.08536e+06	233222	4.65375	27	1428800	716800	213510	699480	338070	234730	612420			2426900	1042600	1056100	432120	254420	996530	1993900	709870	463630	589970	391470	129350	453220	159160		5140500	2809500	2801700	1314600	1166300	614780	268700
RIPPQQIEK	R	1	1107.64	P47757	P47757	Capzb	F-actin-capping protein subunit beta	yes	yes	2	0.0018933	131.5	218340	74064.7	2.94797	27		115440	257840		131640	82002	286080	187410		200420	213550	208370	43575					192720	55223	371740	233060		36990		505800	52895	367610		277030		14291
SDQQIDCAIDIMR	M	0	1563.7	P47757	P47757	Capzb	F-actin-capping protein subunit beta	yes	yes	2	8.1045e-05	115.91	1.31104e+06	197083	6.65224	27	1460700	1510200	850010	668390	316420	575620	1812200	839410	812910	1758400	1788000	1397000	553060	419540	507350	1717200	645400	1076000	1564200	1604100	749570	267510	164460	272050	4300700	2277600	5636100	1223600	610810	1442100	339850	228100	199050
SGSGTMNIGGSITR	K	0	1336.64	P47757	P47757	Capzb	F-actin-capping protein subunit beta	yes	yes	2	4.9175e-22	196.97	1.32955e+06	423240	3.14137	27	1142200	1000000	1023900	403450	271880	327440	1193900	340980	696250	1662600	1679100	1393200	451860	376220	448700	1564900	1084600	1378600	1196500	1452300	710920	382080	259300	331720	4907800	4051500	3638300	953220	1596900	815690	405120	289750	294740
SPWSNKYDPPIEDGAMPSAR	R	1	2217.02	P47757	P47757	Capzb	F-actin-capping protein subunit beta	yes	yes	3	2.3055e-19	149.74	1.33162e+06	410814	3.24141	27	1790500	1547200	1050700	559340	410470	468180	503960		119760	2349600	2099800	2083300	603790	638210	515660	1517800	1221600	1611700	642240	746510	323170	306460	324110	373130	5053700	2532500	4979000	1259200	1007100	1774600	496220	254500	255530
STINEIYFGK	R	0	1170.59	P47757	P47757	Capzb	F-actin-capping protein subunit beta	yes	yes	2	4.5776e-41	214.82	1.89014e+06	340522	5.5507	27	2136600	1817700	1457900	903730	484850	621010	1551800	633720	637880	3075900	2807700	2237300	686270	465050	524010	3102100	2027200	1949400	1547400	1579400	758760	647410	503720	435290	6275800	4158500	4679400	1750900	927770	2156600	681210	379460	465460
TKDIVNGIR	K	1	1014.58	P47757	P47757	Capzb	F-actin-capping protein subunit beta	yes	yes	2	0.045368	99.788	173187		OST specific	27				43575		33407	101440						70995			168190	226550	147750	113340		30701				420920
YDPPIEDGAMPSAR	K	0	1517.68	P47757	P47757	Capzb	F-actin-capping protein subunit beta	yes	yes	2	0.00021067	109.1	121736	255101	0.477208	27	89156	96820	94277	38023	24301	52725	130170		64095	120170	67001	132090				119450	97234	128130							240240		201300	86616
AVTEQGAEISNEER	K	0	1531.71	P68254	P68254	Ywhaq	14-3-3 protein theta	yes	yes	2,3	4.9592e-134	288.96	2956878	345978	8.54645	28	986340	1241200	1136100	660360	496420	628150	534710	242700	457330	3926700	3379600	3800400	2083800	2428500	2841700	2170100	2185100	2557300	5171000	6385200	3722300	2529900	2121400	2433400	8519600	9176200	8290000	1619600	1669800	1510900	2224400	1919300	2028700
EKVESEIR	R	1	988.519	P68254	P68254	Ywhaq	14-3-3 protein theta	yes	yes	2	0.00074802	154.85	413326	174444	2.36939	28	100450		109550	60095	74039	100640	85922	105960	80723	478570		468220	245270	383910	247270	179110	328410	436700	798080		516210	180020	249930	318010	1351600	2234800	1529100	179310		139950	147320	185850	212370
IAEQAERYDDMATCMK	K	1	1930.82	P68254	P68254	Ywhaq	14-3-3 protein theta	yes	yes	3	4.5574e-09	151.38	161836		OST specific	28				81106	63136	47159				213510	235110	148590	191830	103740		123000			217700	249730	81077	154480	70421	36352	496450			150190	225090	149520	160200	60880
KQTIENSQGAYQEAFDISK	R	1	2156.04	P68254	P68254	Ywhaq	14-3-3 protein theta	yes	yes	3	1.7407e-16	148.33	447362	129242	3.46143	28	236900		184140		78519	195780	172860			622900	454130	657160	287110	351920	304810	367150	261000	310710	317590	1184700	170590	396950	308720	367870	1142700	974790	1527100	205280	191680	398680	346400	268400	369160
KQTIENSQGAYQEAFDISKK	R	2	2284.13	P68254	P68254	Ywhaq	14-3-3 protein theta	yes	yes	3	2.5001e-10	137.73	323023		OST specific	28	317850	121320			70337	84613				483300	300130	335460	335330	195210	137340	354020	246930	173190	289820	191330		415160	150840	191690	1322200	889060	707610	260590	355370		338980	103700	172320
QTIENSQGAYQEAFDISK	K	0	2027.94	P68254	P68254	Ywhaq	14-3-3 protein theta	yes	yes	2	1.7185e-73	217.67	164124		OST specific	28			51657	42779						227570	216680	159900	147360	153570	123290	136300		83964	187610	230490	71291	109920	74689	109430	688020		449150	85463	131610	160360	149520	71645	80774
QTIENSQGAYQEAFDISKK	K	1	2156.04	P68254	P68254	Ywhaq	14-3-3 protein theta	yes	yes	3	8.2775e-05	87.669	764843	138268	5.5316	28	458650	296060	252900	243650	159670	200400	129160		64646	1385300	1182900	983160	554410	567920	470410	650820	484220	447010	862730	854400	346890	697370	585270	549540	3196700	2313800	2807100	622920	422500	780140	717700	445160	372300
SICTTVIEIIDK	R	0	1390.74	P68254	P68254	Ywhaq	14-3-3 protein theta	yes	yes	2	2.9609e-20	186.76	697944		OST specific	28		182410			26074	45488				849870	956630	579010	431130	543360	347820	422240	534440	801280	172120	384270	261500	410750	290670	606140	2662700	2582100	3958300	208930	291460	191820	532280	350460	752090
SICTTVIEIIDKYIIANATNPESK	R	1	2692.4	P68254	P68254	Ywhaq	14-3-3 protein theta	yes	yes	3	3.6105e-06	89.47	3212300		OST specific	28																									3502200		2922400
TAFDEAIAEIDTINEDSYK	K	0	2143.98	P68254	P68254	Ywhaq	14-3-3 protein theta	yes	yes	2,3	5.2149e-104	239.7	1.02889e+06	1.15065e+06	0.894182	28	153070	567290	344310	142860	108020	225270				1407600	1853200	1235900	239090	825000	241360	2677100	2024500	2569200	671550	1111400	244710	705800	414240	1184500	3680600	1622800	6830200	249320	335220	556560	770190	761770	678010
TAFDEAIAEIDTINEDSYKDSTIIMQIIR	K	1	3314.62	P68254	P68254	Ywhaq	14-3-3 protein theta	yes	yes	3,4	6.8069e-87	184.2	4.29239e+06		OST specific	28												257940				562470		1615100	4947900	6135500	4241500				12856000	7879600	10340000			413150
YDDMATCMK	R	0	1133.42	P68254	P68254	Ywhaq	14-3-3 protein theta	yes	yes	2	0.0010057	117.7	362402	62656	5.784	28	103050	128190	105680	70259	53391	56334	70774		52515	40482	382840	479680	239280	274120	364140	250090	252710	324130	629000	694230	410110	349850	309880	372650	943620	1143700	1301800	187640	236110	133980	224990	241090	314010
YIAEVACGDDR	R	0	1267.55	P68254	P68254	Ywhaq	14-3-3 protein theta	yes	yes	2	0.0015963	112.84	559361	70349.3	7.95119	28	191990	180560	191460	178730	102530	117160	118630			538830	471700	433110	461590	372950	629890	533500	390040	410350	610370	696950	338700	645160	636390	534580	1597700	1550900	1577900	328290	401400	216150	574040	381160	435190
YIAEVACGDDRK	R	1	1395.65	P68254	P68254	Ywhaq	14-3-3 protein theta	yes	yes	2,3	1.3289e-13	181.66	1.28183e+06	69846	18.3523	28	385790	357220	369790	347220	253840	295030	178970			1311600	1033800	1068500	1021600	843790	1533000	952880	989220	1164500	1349500	1145600	663480	1225200	1000300	1132600	4629500	5964800	4662600	714340	499350	462910	1008100	860630	856690
YIIANATNPESK	K	0	1319.67	P68254	P68254	Ywhaq	14-3-3 protein theta	yes	yes	2	3.1595e-38	213.84	521487	492040	1.05985	28			56092	224470	91523	83940	95584			657670	483360	397770	482580	351080	413280	663770	964000	539460	445770	386880	179550	655470	316330	316920	2324800	1993200	1787600	307160	219510	143350	527190	289870	247550
ANVAKPGIVDDFEK	R	1	1501.78	Q9DCX2	Q9DCX2	Atp5h	ATP synthase subunit d, mitochondrial	yes	yes	2,3	0.001832	119.45	1.11512e+06	369812	3.01536	29	1351600	908890	934040	464230	387160	263850				1631700	949560	937900	1392300	936240	828510	1670300	1277000	3191000	717940	207920	135210		384500	367270	4177600	4109500	2774300					321070	377090
ANVAKPGIVDDFEKK	R	2	1629.87	Q9DCX2	Q9DCX2	Atp5h	ATP synthase subunit d, mitochondrial	yes	yes	3	0.00018522	127.3	632920	253188	2.4998	29	917330	849230	838270	451500	312020	321130	146930			958700	807370	863740	824840	620620	511500	1053100	679060	461290	210570	414740	75619	495420	432510	281360	2711900	1883700	1836300	209190	324200		499070	266050	226810
IASISEKPPAIDWAYYR	R	1	1979.02	Q9DCX2	Q9DCX2	Atp5h	ATP synthase subunit d, mitochondrial	yes	yes	2,3	3.5621e-18	173.33	2.02848e+06	437843	4.63291	29	2259600	1718700	1035900	689320	414680	523260				4516300	3717100	1970600	2560400	2358300	4135800	3031600	1623000	2099100	737600	1140200	411750	1181900	704720	953360	8405900	4845600	13641000	597680	611820	693660	1519500	713930	883760
IPVPEDKYTAIVDQEEK	K	1	1973	Q9DCX2	Q9DCX2	Atp5h	ATP synthase subunit d, mitochondrial	yes	yes	3	4.0849e-08	138.05	862912	290665	2.96875	29	463800	720070	817860							318090	578720	774900	466210	665620	823820	930770	1185100	1729700				262410	358570	395160	1360600	2347600	2647200				402130	369500	498410
IPVPEDKYTAIVDQEEKEDVK	K	2	2444.23	Q9DCX2	Q9DCX2	Atp5h	ATP synthase subunit d, mitochondrial	yes	yes	3,4	5.7797e-05	103.73	505449	122090	4.13997	29	745510	570930	202280	254620	65178	80206	183570		77948	1899800	1153900	319540	451800	608590					366000	491240		621440	118950	118680	3694900	781450	354860	415700		173180	388200
NIIPFDQMTIDDINEIFPETK	R	0	2492.21	Q9DCX2	Q9DCX2	Atp5h	ATP synthase subunit d, mitochondrial	yes	yes	2,3	7.2315e-07	82.406	465674	120341	3.86961	29	284280	329700	578330				246840		174280	739980	326480	484320	530240	590050	293500			606710	342830	1004300	424070	143330		121220	818560		1740800		100270		382160	139190	257510
SCAEFVSGSQIR	K	0	1339.62	Q9DCX2	Q9DCX2	Atp5h	ATP synthase subunit d, mitochondrial	yes	yes	2	2.9455e-14	179.67	552587	171797	3.21651	29	660700	579740	565770	230530	149330	224620	256180		203960	698230	622300	649880	658090	556390	783950	639520	584830	631970	486980	592400	286880	296140	198670	242310	2412800	1832400	1829000	169440	248800	168280	317000	180440	216740
SWNETFHAR	K	0	1146.52	Q9DCX2	Q9DCX2	Atp5h	ATP synthase subunit d, mitochondrial	yes	yes	2,3	0.0094973	82.831	450793	123569	3.64811	29	521660	455240	482130	211340	126490	148640	61491			638390	599170	493190	568290	566560	865830	543960	584740	554540	154290	138590	113920	263040	202550	173240	1989500	1488500	2127800	137370	168830	56923	278190	178510	167640
TIDWVSFVEVMPQNQK	K	0	1919.95	Q9DCX2	Q9DCX2	Atp5h	ATP synthase subunit d, mitochondrial	yes	yes	2,3	3.8392e-08	134.25	378181	115600	3.27146	29	214230	530040	351860							271790	1171400	387610	350690	769170	826830	347610		134770				121340	169660	165260	1202300		1454200		46633		141920	118830	95337
YPYWPHQPIENI	K	0	1555.75	Q9DCX2	Q9DCX2	Atp5h	ATP synthase subunit d, mitochondrial	yes	yes	2	3.2761e-05	134.98	263772		OST specific	29			141730							311960	151950	153560	250040			238760		192330					92111	70349	754810	502360	613250						108970
YTAIVDQEEK	K	0	1194.58	Q9DCX2	Q9DCX2	Atp5h	ATP synthase subunit d, mitochondrial	yes	yes	2	2.3722e-05	140.78	179684	92628	1.93984	29	78304	107780	248820								79178	70060	54939	96496	214110	113200	263350	176250				65478	67571	67027	258850	536900	413160				50986	50764	80610
AGQPIPITIPPEIVPPSFR	K	0	2028.14	Q9Z0R6	Q9Z0R6	Itsn2	Intersectin-2	yes	yes	2,3	1.1254e-05	91.414	665879		OST specific	30	404830	753960	673280	274990	150380	323310	277000	218330	416710	433630	877150	421310	443240	691820	338390	712440	622610	831360	595580	590840	528870	423090	479980	442910	1267000	1747500	2879100	952800	1037900	744770	506940	450600	628660
AQAICSWTAK	K	0	1134.55	Q9Z0R6	Q9Z0R6	Itsn2	Intersectin-2	yes	yes	2	0.0094651	85.924	249238		OST specific	30	405980	214090	200500	180930	69419		159270		92664	288720	228470	179310	394320		219760	247420	134640	258190	350860	262420	125940	198740	159500	115030	645550	601630	466430	383360	374720	207500	224110	116790	124940
AQSIIDIGSSSSTSSTASISGNSPK	K	0	2381.16	Q9Z0R6	Q9Z0R6	Itsn2	Intersectin-2	yes	yes	3	1.4493e-18	110.91	277466		OST specific	30	349160	273420	267570	162910	92171	116290	157070			359880	442570	308550	176530	176560	168010	281820	163670	241770	348130	303580	170200	276120	135100	151800	709700	613910	524970	633400	317910	495020	198630	112120	145830
DGEWWTGSIGER	K	0	1391.61	Q9Z0R6	Q9Z0R6	Itsn2	Intersectin-2	yes	yes	2	6.5427e-08	156.36	195314		OST specific	30	417740	202950	188300	94884	57285	54123				277330	241610	183780	176820	166670	121570	247890		150670			97374	142550	81521	103330	481370		415970	323780	152920	312290	195400	82702	154070
EIQEQEWKK	R	1	1216.61	Q9Z0R6	Q9Z0R6	Itsn2	Intersectin-2	yes	yes	2	6.1507e-07	157.99	87692.4		OST specific	30	89764	83697	66634	41096	33340	35001				100700	93100	54981	41979	44922	72957	49318			80415	158730	51438	44971	37139		217190	354020	170960	153270	108380	79934	49483	26285
ESYNTQQIAIEQIHK	R	0	1800.9	Q9Z0R6	Q9Z0R6	Itsn2	Intersectin-2	yes	yes	3	0.056168	37.793	621021	42393	14.6492	30	820620	564500	626240	289760	204060	221240				868280	636870	654350	397670	425770	348160	826120	716170	557370	445060	424930	192810	500950	356590	389890	1598100	1419900	1529000	982960	717590	1344800	415480	274220	325920
FGWFPCNYVEK	K	0	1445.64	Q9Z0R6	Q9Z0R6	Itsn2	Intersectin-2	yes	yes	2	0.0013962	110.93	361955	54615	6.6274	30	215090	240190		222700	87471	73400				259420	373400	164750				335090	596450	437080		134570		265590	141440	206670	1273500		1709400	274270	348820	298000	290410	181190	282250
GMSGYISGFQAR	K	0	1272.59	Q9Z0R6	Q9Z0R6	Itsn2	Intersectin-2	yes	yes	2	0.00011292	132.14	141816		OST specific	30	141250	106360	94893	72621	41220	34045				175300	160250	133750	107880	90969		131600		153810	65289	147660	44830	126550		102600	412970	309530	364370	243720	159940	328060	146180	71256	77198
IKEQIDAIEK	R	1	1185.66	Q9Z0R6	Q9Z0R6	Itsn2	Intersectin-2	yes	yes	3	0.0063351	96.756	166982	44734	3.73277	30	165600	150710	173050	53349	70858	37908				145480	139200	105770	157710	111200	178630	186380	246790	171890	99826		45510		86887	103830	306650	513780	386640	244200	257620	129230	105120	79856	82893
IKEQIDAIEKETASK	R	2	1701.91	Q9Z0R6	Q9Z0R6	Itsn2	Intersectin-2	yes	yes	3	0.0071666	93.181	313940		OST specific	30	455850	212660	289300	235080	158400	127250				452180	364370	444420	324980	169370	140550	438500	220560		132140			291020	148050	90007	860980	557830	597910	742270	683970	330130		107070	124780
IKIQGQQIPVVIPPIMK	K	1	1901.15	Q9Z0R6	Q9Z0R6	Itsn2	Intersectin-2	yes	yes	3	0.0073001	79.885	216894		OST specific	30		249650	72562	64098	33474					211660	286110	144910	145420	77460	169390	189480		151040		136570					651070	693030	933120	236750	85335	191710	218800	99996	87493
ISEMDSFNNQIK	K	0	1424.66	Q9Z0R6	Q9Z0R6	Itsn2	Intersectin-2	yes	yes	2	2.0559e-06	147.96	242451		OST specific	30	204920	206980	201120				99444			229440	181410	144180				229410		196760	169430	243320	61109				687440			364390	425630	351870
NHDEMSFSSGDIIQVDEK	R	0	2049.89	Q9Z0R6	Q9Z0R6	Itsn2	Intersectin-2	yes	yes	3	2.5656e-06	108.18	195520		OST specific	30	359950	233010	215250	207650	82200	122270				91221	293030	330250	113380	154460	140090	269760		77403	107010	168600	46074	222170	43497	180200	437230		158520	408950	405330	423880		100470	162770
NMQISNTPDSGISIIHK	K	0	1853.93	Q9Z0R6	Q9Z0R6	Itsn2	Intersectin-2	yes	yes	3	0.016738	52.5	169970		OST specific	30	227440	122310	126960							199850	121790	102080		72795		176690	184370	159400		87791		158000	233690	96866		450430		200900	148270	231950		68031	131010
NTSGWWQGEIQAR	K	0	1531.72	Q9Z0R6	Q9Z0R6	Itsn2	Intersectin-2	yes	yes	2	7.8568e-29	198.48	130669		OST specific	30	100650	112260	107590	51128	73727	44547				156500	139720	109970		105930	71669	127260		114910			80714	82786	109560	70245	465530	246010	343820	154660	117460	212380		69938	77386
QCDIEIMEIK	K	0	1277.6	Q9Z0R6	Q9Z0R6	Itsn2	Intersectin-2	yes	yes	2	0.002252	97.813	62911		OST specific	30	52597															75442		52535		47854		27054							57324	70731
QFDNIKPSGGYITGDQAR	K	1	1965.95	Q9Z0R6	Q9Z0R6	Itsn2	Intersectin-2	yes	yes	3	0.00066641	99.055	209555	769410	0.272358	30	216510	185860	155880	103360	60687	76859				261750	166650	181300		176840	125910	252990	188780	171990	93721	105600	24089	201780	137230	70149	697450	585750	517900	347780	355120	459340	98744	70008	64436
QSETASAIVNYR	K	0	1337.66	Q9Z0R6	Q9Z0R6	Itsn2	Intersectin-2	yes	yes	2	0.0022507	99.669	210187	194380	1.08132	30	229990	175200	136870	81738						221520	163580	108960	185380	112340		262640		185600	207180			131320	111340	113540	373210	409180	486280	320900	380890	198320
RQEIISQK	R	1	1000.57	Q9Z0R6	Q9Z0R6	Itsn2	Intersectin-2	yes	yes	2	0.011772	120.31	148070		OST specific	30	137670	174420	173020	41510	75939	70509	92654		68904	160310	143890	176890	74921	125610	92507	78308	143980	169670	181840	242630	151560	60744	92244	105230	296230	407130	360490	176860	189460	142390	52161	67985	60824
SIIENTPQSHVDHSSIK	R	0	1890.94	Q9Z0R6	Q9Z0R6	Itsn2	Intersectin-2	yes	yes	3	0.027611	45.207	166712		OST specific	30	120820	141460	132130	72925	63365	64490				212380	154650	121320	95220		180560	165540	191520	166340				127250	72432	89526	370390	492540	374240	316360	344630	146690	97345	50870	76512
SSEKEEICQR	K	1	1264.57	Q9Z0R6	Q9Z0R6	Itsn2	Intersectin-2	yes	yes	2,3	0.025024	85.924	85136		OST specific	30			106510					89688	40997			107410						32509			139880					185810				120710
TGTSEWAVPQPSR	K	0	1414.68	Q9Z0R6	Q9Z0R6	Itsn2	Intersectin-2	yes	yes	2	0.00030755	110.51	239806		OST specific	30	278320	250790	278250	120630	72268	113630	164560		94529	335660	224660	216120	203050	171340	128740		186260	270200	304350	318160	141310	191540	215890	136670			605510	418840	523050	438610	177520	134500	127650
TREQEDIVR	K	1	1144.58	Q9Z0R6	Q9Z0R6	Itsn2	Intersectin-2	yes	yes	3	0.0042355	108.43	87257.9		OST specific	30	44369	113590	102440		41927	72668	58395			82929	104790	115220	24305	50141	48551			64268	131170	157220	116810		40743	58858	141820	198800	210200	106480	95898	94590		49883	48370
TVGEPGWIYGSFQGK	K	0	1624.79	Q9Z0R6	Q9Z0R6	Itsn2	Intersectin-2	yes	yes	2	2.3579e-25	186.69	643055	152758	4.20964	30	712420		354810									397440				558260		397190		417310					1230900	690270	1808700	702550	388050	840150
TVSPGSVSPIHGQGQAVENIK	R	0	2104.09	Q9Z0R6	Q9Z0R6	Itsn2	Intersectin-2	yes	yes	3	0.031056	40.968	446620		OST specific	30	154100	195500	226720	165770	88364	125080				425910	323960	315480	196330	185260	164010	296270	261080	235780	251820	195430	101100	338890	233370	215970	1532500	1115000	1103800	946450	1125200	992760	432370	250020	309690
AINEAYKEDYHK	R	1	1479.7	P14824	P14824	Anxa6	Annexin A6	yes	yes	2	3.0927e-06	166.62	242133	55488	4.36371	31																									261850	274300	190250
CIIEIIASR	K	0	1073.59	P14824	P14824	Anxa6	Annexin A6	yes	yes	2	0.001809	112.36	589321	153730	3.83348	31										192330	153870	120700													1568100	1350200	692730		47319
DAFVAIVQSVK	K	0	1175.65	P14824	P14824	Anxa6	Annexin A6	yes	yes	2	0.0014141	117.2	772120	371437	2.07874	31	187100	206060	160060							586450	521910	441790				172180			153400	154190	112990		55347	64720	4561000	4572000	7894600	458760	244850	484810		41500
DIESDIIGDTSGHFQK	R	0	1760.82	P14824	P14824	Anxa6	Annexin A6	yes	yes	2,3	7.2774e-26	182.7	1447954	687193	2.10705	31	239010									1240100	1258200	1016800								275270				93436	7945900	6070100	5778800	771210		851430
DIIEDIKYEITGK	K	1	1535.81	P14824	P14824	Anxa6	Annexin A6	yes	yes	2	4.4653e-14	188.13	799500		OST specific	31										158800		88478												55199	1791400	1238500	2144900	119220
DIMADIKSEISGDIAR	R	1	1732.87	P14824	P14824	Anxa6	Annexin A6	yes	yes	3	0.011904	78.508	470646		OST specific	31		87024								136610	194840	78326													855290	783080	1977400		85715
EIKDAISGVGTDEK	K	1	1460.74	P14824	P14824	Anxa6	Annexin A6	yes	yes	2,3	4.6381e-05	139.58	405494	195283	2.07645	31	89506	96544	82250			12805				435220	271440	304860							124660	131690	68151			49654	2979500	2378800	2302800	283690	353760	206060	32397	18820
EMSGDVKDAFVAIVQSVK	K	1	1921.98	P14824	P14824	Anxa6	Annexin A6	yes	yes	3	0.00019194	106.82	403013		OST specific	31											202760	94108													849840	539580	954100			105600
ENDDVVSEDIVQQDVQDIYEAGEIK	R	0	2849.31	P14824	P14824	Anxa6	Annexin A6	yes	yes	3	1.9809e-70	178.79	1.01619e+06	394520	2.57577	31		401340	126440							712010	699350	601560							461620	448500		131340			4403000		7911400	518000	357440	527800
ESIIEIITSR	K	0	1159.64	P14824	P14824	Anxa6	Annexin A6	yes	yes	2	0.0021677	101.3	1154600		OST specific	31																											1154600
FMTVICTR	R	0	1026.5	P14824	P14824	Anxa6	Annexin A6	yes	yes	2	0.060241	70.256	177411	55063	3.22196	31										21144	36939														313280	315690	200000
GEISGDFEK	R	0	980.445	P14824	P14824	Anxa6	Annexin A6	yes	yes	2	0.012909	92.239	338260	206983	1.63424	31	67894		75851							229450	132730	148690							186470	152180	78561				1817100	1961500	1241900	220210	223800	104770	26631
GFGSDKESIIEIITSR	K	1	1750.91	P14824	P14824	Anxa6	Annexin A6	yes	yes	3	0.0044794	87.647	954687	370648	2.57572	31	259740	261480	105500							859840	1163900	607310	64853					91037	227130	249420			86652	167320	5052800	4019200	7639400		277380	465720			68698
GIGTDEATIIDIVTHR	K	0	1709.89	P14824	P14824	Anxa6	Annexin A6	yes	yes	2,3	1.5846e-12	148.18	2.14954e+06	715272	3.00521	31		537330	193670		34729					1490800	1979100	1064000	155020	110230						312360	92886			270970	12854000	13263000	19547000	1025700	541060	1162200	137660
GSVHDFPEFDANQDAEAIYTAMK	R	0	2555.13	P14824	P14824	Anxa6	Annexin A6	yes	yes	3	2.1408e-44	164.56	2.50874e+06	938045	2.67444	31										1550500	1883600	1141300													8794900	4653800	10327000	621750	1002500	1358900
GTVCAANDFNPDADAK	K	0	1664.71	P14824	P14824	Anxa6	Annexin A6	yes	yes	2	4.2753e-116	275.42	411243	166427	2.47101	31	131690	105940	65040							372190	229240	225840							187040	221230	102130	153370	29084		2924700	1874200	2614400	294690	226150	212730		32880
IAQGAMYR	K	0	908.454	P14824	P14824	Anxa6	Annexin A6	yes	yes	2	0.0094825	110.12	414838	174660	2.37512	31										175410	139420	120180													1043800	1208900	933940		116290	91632
IIIGIMMPPAHYDAK	R	0	1668.87	P14824	P14824	Anxa6	Annexin A6	yes	yes	3	3.8684e-06	120.57	829487		OST specific	31										201750	271390	195680						85152							2183200	1780200	4019600	141440	85621	118180
IIISIATGNR	R	0	1056.63	P14824	P14824	Anxa6	Annexin A6	yes	yes	2	1.8264e-05	145.99	415907	185636	2.24044	31			62549							127470	156290	185460													1140100	1765600	1337100	122770	63993	180940
IIISIATGNREEGGENR	R	1	1827.94	P14824	P14824	Anxa6	Annexin A6	yes	yes	3	0.052826	62.69	658780		OST specific	31																									658780
IVFDEYIK	R	0	1025.54	P14824	P14824	Anxa6	Annexin A6	yes	yes	2	0.037324	84.568	243815	288582	0.844873	31			129880								792880	495760	72523							171280	48751		56062						268410
KTNYDIEHVIK	K	1	1358.72	P14824	P14824	Anxa6	Annexin A6	yes	yes	3	0.019118	67.214	613691		OST specific	31																											1552600	248660
MIVVIIQGTR	K	0	1128.67	P14824	P14824	Anxa6	Annexin A6	yes	yes	2	6.5609e-05	136.02	775210	259255	2.99014	31	85977	107640								287830	290030	233020													2549200	2260100	3396100	235870	196540	213500
QEICQNYK	R	0	1081.49	P14824	P14824	Anxa6	Annexin A6	yes	yes	2	1.7873e-05	141.52	171332	49603.7	3.45402	31										71918								32010	48227		55138				317810	893880	410230		103660
RVFQEFIKK	R	2	1193.69	P14824	P14824	Anxa6	Annexin A6	yes	yes	3	0.0059023	109.79	299980	69889	4.29224	31											59475	79618													539410	682730	400800
SEIDIINIR	R	0	1071.59	P14824	P14824	Anxa6	Annexin A6	yes	yes	2	1.0268e-06	148.69	628494	293930	2.13825	31	203690	93971	103180							441360	583850	348720				110700		113940		199800		78786	29567		3334000	2693500	4879700	354190	372690	362390
SEIDIINIRR	R	1	1227.69	P14824	P14824	Anxa6	Annexin A6	yes	yes	2,3	0.0039696	107.55	407795	71225	5.72544	31										75372		144800			33733										1311700	348220	1240400
SEIDMIDIR	R	0	1090.53	P14824	P14824	Anxa6	Annexin A6	yes	yes	2	1.4645e-09	157.99	713016	213417	3.34096	31	131930									42319	233340	237980				70355									2370200	1453200	2505100	232890		440770
SEISGDIAR	K	0	946.472	P14824	P14824	Anxa6	Annexin A6	yes	yes	2	0.0038614	106.2	438198	107965	4.0587	31											192000	228540						86017		272480	183550				88959	2432400	1487900		155120	133190
SIEDAISSDTSGHFR	K	0	1620.74	P14824	P14824	Anxa6	Annexin A6	yes	yes	2,3	2.661e-80	249.39	572713	236345	2.42321	31	207770	166720	123480			19479				652640	589500	636440			62072	118220	111590	78168	161430	260600		90971	93672	52720	4971800	4254400	4976700	483600	286120	551080	90570	57434	35095
SIEDAISSDTSGHFRR	K	1	1776.84	P14824	P14824	Anxa6	Annexin A6	yes	yes	3	0.042097	46.704	621875	155810	3.99124	31																									785000	458750
SIHQAIEGDTSGDFMK	K	0	1734.79	P14824	P14824	Anxa6	Annexin A6	yes	yes	2,3	6.1089e-66	230.45	584721	158120	3.69796	31	132200	121060								436470	440780	412060								55813		79387	62357	43962	3857600	2686300	2802800	174310	421670	361420
STPEYFAER	R	0	1098.5	P14824	P14824	Anxa6	Annexin A6	yes	yes	2	0.02032	84.817	486494	170377	2.85539	31		101760	157670							306440	360580	337310				123880	88842	70658	195940			96282	46743		2713200	2859000	2480600	279450	449240
TIIEIIATR	K	0	1028.62	P14824	P14824	Anxa6	Annexin A6	yes	yes	2	4.4641e-13	167.67	789371	314141	2.51279	31	239180	155260	139840							786070	722670	562560							153150	240460		131220	53431	66376	5324600	5775500	4042200	515440	226330	471750
TNEQMHQIVAAYK	R	0	1531.75	P14824	P14824	Anxa6	Annexin A6	yes	yes	2,3	1.2761e-05	125.47	821081	196570	4.17704	31										427830	203010	237680						126860			20596				3009100	2438200	2532400	245900	341090	145490
TNYDIEHVIK	K	0	1230.62	P14824	P14824	Anxa6	Annexin A6	yes	yes	2	0.00065113	113.61	239719	45054	5.32071	31			37678						36651			67476									19514			262180	667420	754890	506620			104410
TNYDIEHVIKK	K	1	1358.72	P14824	P14824	Anxa6	Annexin A6	yes	yes	3	0.056986	49.466	297784	226945	1.31214	31	182710									301630	188000	280450								93711				58516	1729400	1179200			290330	128330
WGTDEAQFIYIIGNR	K	0	1781.87	P14824	P14824	Anxa6	Annexin A6	yes	yes	2,3	2.9777e-41	199.33	916000	204512	4.47895	31			75282							392910	545040	175470				190850					57331				3099400	2419200	4059300	382340	108360	272310
DICNDVISIIEK	R	0	1417.71	P63101	P63101	Ywhaz	14-3-3 protein zeta/delta	yes	yes	2,3	1.9174e-38	214.42	6805516	367723	18.5072	32	1306800	2427700	1045400	419190	256550	473180	291610	437750	220460	9754800	11875000	7091100	3146500	4485900	2992100	6660800	5227000	10546000	4070200	4883200	3224800	4887400	3235900	7054900	30128000	25189000	37943000	2725500	3271800	2897600	6174500	6364100	6587800
DNITIWTSDTQGDEAEAGEGGEN	R	0	2407.99	P63101	P63101	Ywhaz	14-3-3 protein zeta/delta	yes	yes	2,3	9.696e-30	134.83	1.9243e+06	296560	6.48872	32	644090	563930	529910	258370	143950	303040	664690		200380	2668700	2667500	2167000	1422200	947610	771080	2029300		1433200	4444600	4097400	2233300	1865800	1210600	1056700	7482800		5589100	1488100	775030	1673800	1766500	1018700	976260
EKIETEIR	R	1	1016.55	P63101	P63101	Ywhaz	14-3-3 protein zeta/delta	yes	yes	2	0.0010864	150.27	1.5291e+06	307476	4.97309	32	408830	271790	315050	250560	109950	132000		90114	93195	2163500	1343300		746510	544450	765180	1390000		1474500	1766300	1782400	648910	1121500	621740	712980	8085900	11297000	5632000	601110	397610	251710	1094000	505290	684250
EKIETEIRDICNDVISIIEK	R	2	2416.25	P63101	P63101	Ywhaz	14-3-3 protein zeta/delta	yes	yes	3	1.7988e-15	154.52	506414	363560	1.39293	32																249000		173170	401350	879630	365910				1608800						119760
FIIPNASQPESK	K	0	1329.69	P63101	P63101	Ywhaz	14-3-3 protein zeta/delta	yes	yes	2	5.7943e-07	155.88	13051816	862058	15.1403	32	4314700	3064700	3084000	2587500	1335600	1705000	1576300	539660	488560	19444000	15810000	14735000	9326700	6617200	5981100	13159000	13773000	9717000	15307000	16794000	6164600	12164000	6863100	8104800	57005000	64504000	43899000	7814000	4082500	9141700	12211000	6142900	7570200
GIVDQSQQAYQEAFEISK	K	0	2039.98	P63101	P63101	Ywhaz	14-3-3 protein zeta/delta	yes	yes	2,3	0	366.33	1.06867e+07	1.40705e+06	7.5951	32	3985900	3059600	2124300	2150300	970990	1362600	1239400		405500	18202000	19760000	14711000	6164500	5713300	9054100	11523000	6488000	8516500	9556900	10807000	4804500	8587100	4801200	6077500	51615000	34534000	43619000	7734800	4123800	7158800	9221800	5532400	6600100
GIVDQSQQAYQEAFEISKK	K	1	2168.07	P63101	P63101	Ywhaz	14-3-3 protein zeta/delta	yes	yes	2,3	1.2636e-34	178.54	7.22143e+06	1.00823e+06	7.16246	32	645100	1737100		1481900					138700	7859700	5951500	7107600	4434700	2805400		6732500	4918700	6411700	7665100	7503000	4032400	4998400		3940700	18627000	29037000	36205000	4054800	2877200	4591500			2817000
IAEQAERYDDMAACMK	K	1	1900.81	P63101	P63101	Ywhaz	14-3-3 protein zeta/delta	yes	yes	2,3	1.8003e-20	185.66	824731	185337	4.4499	32	344700	181330	128840	204450	121150	150980				1743500	1356400	1209500	623350	262630	140140	483190	192860	107480	1428600	1735600	623540	760780	285230	259820	3649300	1093200	1644600	963140	1321100	806980	594170	191090	129640
IETEIRDICNDVISIIEK	K	1	2159.11	P63101	P63101	Ywhaz	14-3-3 protein zeta/delta	yes	yes	2,3	2.4383e-26	173.77	1.12452e+06	192067	5.85482	32	242790	227450					120970		270040	1781200	1237400	889620	534630	334870	248900	454830	211420		2110000	3689000	2596500	137560	294180	355940	4027800	782920	1285700	1222200	1539200	709800	914640	460380	361960
KGIVDQSQQAYQEAFEISK	K	1	2168.07	P63101	P63101	Ywhaz	14-3-3 protein zeta/delta	yes	yes	2,3	9.0504e-74	226.14	669995	444415	1.50759	32	211050	194320	155620	163610	70947	109600				1094600	1110600	787180	373600	305140	335410	764060	421400	539500	458240	363100		458930	542350	406570	2988200	2059900	2672900	348890	206760	489590	697080	381900	531590
KGIVDQSQQAYQEAFEISKK	K	2	2296.17	P63101	P63101	Ywhaz	14-3-3 protein zeta/delta	yes	yes	3,4	0.00014177	105.68	355666	81225	4.37878	32	194180	82138				61040				724200	736670	416890		253970		283820		80044		207520	120490		197880		958460	1515300	395230	174990	134190	198680	508290	258810	310070
MDKNEIVQK	-	1	1103.56	P63101	P63101	Ywhaz	14-3-3 protein zeta/delta	yes	yes	2	3.3475e-07	174.86	9.35628e+06	855578	10.9356	32	3629700	3235400	3405600	1675100	1167800	1190400	2395900	600140	972170	14301000	11509000	12075000	5943300	5046000	5275100	8677600	1743300	7198500	19939000	23296000	12443000	7992600	6276200	4475600	38297000	42246000	32927000	6761200	1492900	2859600	6298600	1443600	3946700
SVTEQGAEISNEER	K	0	1547.71	P63101	P63101	Ywhaz	14-3-3 protein zeta/delta	yes	yes	2,3	7.8387e-156	300.71	1.28409e+07	1.04749e+06	12.2587	32	4112700	4067800	3794200	2209900	1325300	1450800	2430900	935700	1465700	17312000	14398000	13397000	6158300	6761000	8035900	11382000	9792300	11812000	20920000	25401000	13121000	8500900	7088400	7153900	49395000	52662000	43344000	8170000	7486800	4867200	8626500	5690000	6615300
TAFDEAIAEIDTISEESYK	K	0	2130.98	P63101	P63101	Ywhaz	14-3-3 protein zeta/delta	yes	yes	2,3	2.0999e-52	197.51	7.15719e+06	1278366	5.5987	32	1577900	2484000	1879000		172970	355410	722550	439200	310640	7931500	10334000	7182000	2467700	4063500	2589300	11071000	8185900	17037000	4200900	5077600	2972000	3683800	4975800	5312700	29943000	22265000	53728000	2895500	3878000	2111500	4103800	5631200	5429400
TAFDEAIAEIDTISEESYKDSTIIMQIIR	K	1	3301.63	P63101	P63101	Ywhaz	14-3-3 protein zeta/delta	yes	yes	3,4	4.4284e-88	195.09	1.52413e+07	293580	51.9153	32		516880	398330						1177900	1757000	1608700	1884600		273150	430280	1918900	2122200	5316200	19427000	26896000	25448000				102140000	81117000	129600000	772590	877350	2072700		218520	248000
VVSSIEQK	R	0	888.492	P63101	P63101	Ywhaz	14-3-3 protein zeta/delta	yes	yes	2	0.004727	117.81	1.52784e+06	114088	13.3917	32		64585					16401	1719300	197890	44467	216950			86547	331230		2449700		82378	485040			79521			16554000	528800		95600			51249
VVSSIEQKTEGAEKK	R	2	1631.87	P63101	P63101	Ywhaz	14-3-3 protein zeta/delta	yes	yes	3	0.04201	72.681	64576.7	36218	1.783	32																			40950	70008								18257
YDDMAACMK	R	0	1103.41	P63101	P63101	Ywhaz	14-3-3 protein zeta/delta	yes	yes	2	6.965e-05	145.72	2.35029e+06	116199	20.2264	32	596760	645720	669850	284060	190180	285010	417500	154340	457620	2842000	2466200	2415400	1008700	985090	1161100	1738400	1696000	2397900	3578100	4731500	2874800	1614300	1524900	1560600	9498000	8710600	8307500	1339300	1577700	859350	1652500	1218100	1348500
YIAEVAAGDDK	R	0	1150.55	P63101	P63101	Ywhaz	14-3-3 protein zeta/delta	yes	yes	2	0.0010308	122.33	829732	216668	3.82951	32				118210	73085	72439	140590		106880	778980	524250	593370	418260	304140	500200	551650	736290	490370	1088100	941480	483650	548040	336770	392220	2836400	2539000	3880700	315010	437780	209210	514320	367630	416560
YIAEVAAGDDKK	R	1	1278.65	P63101	P63101	Ywhaz	14-3-3 protein zeta/delta	yes	yes	2,3	5.5089e-09	171.49	1.48154e+07	1.21008e+06	12.2433	32	4753400	4049400	4540200	2140100	1522600	1827300	1887600	973540	1256500	19916000	15157000	16007000	9456300	8208200	12401000	11610000	14578000	12168000	21584000	22248000	11805000	11407000	8809400	9421700	50267000	71981000	47966000	8704200	7301800	5628200	9771700	7593000	7511400
AIIKDQQPGTFIIR	R	1	1598.91	P42225	P42225	Stat1	Signal transducer and activator of transcription 1	yes	yes	3	0.026867	75.739	351531		OST specific	33	141280	139930			62055	65896				392440		262480					205130	119290						87239	1236300	1135700	1422500	249770	145450			73363
DQQPGTFIIR	K	0	1173.61	P42225	P42225	Stat1	Signal transducer and activator of transcription 1	yes	yes	2	0.0071337	87.789	392402	851079	0.461063	33																					38196						895630
DQVMCIEQEIK	K	0	1391.64	P42225	P42225	Stat1	Signal transducer and activator of transcription 1	yes	yes	2	0.0026774	103.14	319590		OST specific	33																									332560		306620
EAPEPMEIDDPKR	K	1	1525.71	P42225	P42225	Stat1	Signal transducer and activator of transcription 1	yes	yes	3	0.035106	56.087	283402	9522.8	29.7604	33	414740	170990	276140	91938	42666	65900	125260		52750	364910	238130	261100	317020	182690	337200	233920		211370	177360	196720	74678	229430	63763	122170	1163100	994100	1387400	338690	381370	338090	149130	83641	103730
EGAITFTWVER	R	0	1307.65	P42225	P42225	Stat1	Signal transducer and activator of transcription 1	yes	yes	2	6.543e-14	177.57	428990	609769	0.703528	33	393310	301640	273150	103960	61613	116560	74547			609640	392860	383490	475130	477970	582240	412150	268510	275850	295540	293040	104040		142950	138650	2383600	1553800	1615900	630360	274940	595070	381880	109960	162750
EISAVTFPDIIR	K	0	1359.74	P42225	P42225	Stat1	Signal transducer and activator of transcription 1	yes	yes	2	2.578e-14	179.6	921494	976595	0.943579	33	677470	1167600	319030	321040	185620	188430	102140			1010600	1231200	781920	847840	602750	1280400	695890	557740	537050	329440	421070	221520	527280	241850	312200	5125900	4210600	7209800	1012500	454710	972110	393410	230100	351330
FIEQVHQIYDDSFPMEIR	K	0	2266.07	P42225	P42225	Stat1	Signal transducer and activator of transcription 1	yes	yes	3	2.4141e-27	159.69	510470	1053200	0.484685	33	238690	321940			42407					276030	251760		251250			297860		219080				131850	102480	87290	1880100	1308500	4129300	435800		209260	202390	160290	140230
FNQAQEGNIQNTVMIDK	R	0	1948.93	P42225	P42225	Stat1	Signal transducer and activator of transcription 1	yes	yes	2	5.7249e-83	233.57	171710		OST specific	33	155710	135210	93080		30073					173660	125760	154670	105140	115750	93553	186140		104740	78516	114250		110940	91852	46119	1000500	502020	746110	183210	110710	256750	72203	53012	60379
FSIENNFIIQHNIR	R	0	1743.91	P42225	P42225	Stat1	Signal transducer and activator of transcription 1	yes	yes	3	0.015983	57.567	683614	572972	1.1931	33	278650	335200	223950						92589	582090	778230	493230	327020	352240	518930	550300	455120	388730				129120	187700		3768000	4208300	3698300	614610	437280	557840	301560	161390
FTYEPDPITK	K	0	1209.59	P42225	P42225	Stat1	Signal transducer and activator of transcription 1	yes	yes	2	0.0016329	104.22	636376	157594	4.03806	33	718360	461680	427880	305380	189610	102800	494620		123100	835470	494950	341270	830810	677230	315750	705280	303090	603090	591140	936860	266580	485530	419280	472080		1987200	2395000	1236200	1176600	987870	519090	269830	213790
GINADQISMIGEK	R	0	1374.68	P42225	P42225	Stat1	Signal transducer and activator of transcription 1	yes	yes	2	9.8807e-06	134.02	254001		OST specific	33	217660									210990			216310		123190				124370	191000		115660			1386700	551720	216850				89743		57712
KEISAVTFPDIIR	K	1	1487.83	P42225	P42225	Stat1	Signal transducer and activator of transcription 1	yes	yes	3	0.024486	62.732	163858	330817	0.495313	33	111800		50380	50427						147750	108020		74082	46917	136090	72801						83682	36069		528720		620750		226520
KIEEIEQK	K	1	1015.55	P42225	P42225	Stat1	Signal transducer and activator of transcription 1	yes	yes	2	1.6675e-05	157.34	271265	435969	0.622212	33	200160	218980	230810	68991	89048	63454	175250	98918	158280	171900	234330	127430	171050	233900	185170		216590	256720	186190	233890	142610	121350	113300	131420	1362100	1796500	1448600	226240	231100	201930	98957	108020	114220
KIIENAQR	R	1	970.556	P42225	P42225	Stat1	Signal transducer and activator of transcription 1	yes	yes	2	0.03141	105.1	110977	139706	0.794366	33	72370	80066	89575			34725	35540	65333	72431	81122	99105			74567		33588	66444		87938	114710		21333		42086	265580	554290	516320		99271	108980
MFIMIDNK	K	0	1010.49	P42225	P42225	Stat1	Signal transducer and activator of transcription 1	yes	yes	2	0.06339	74.92	228377		OST specific	33								303150								39152									489890		293010		50742	194320
NVKDQVMCIEQEIK	R	1	1732.85	P42225	P42225	Stat1	Signal transducer and activator of transcription 1	yes	yes	3	0.00064089	109.95	254587		OST specific	33														316280	307500									40102	443670		313820
QDWEHAAYDVSFATIR	K	0	1907.88	P42225	P42225	Stat1	Signal transducer and activator of transcription 1	yes	yes	3	4.9888e-12	135.86	476307	102430	4.65008	33	395270		155400							457000	212370	189560				254000		205600			70016	109260	86206		1738800	1372000	2725300	424060	240060	419190	294100
QYIAQWIEK	R	0	1177.61	P42225	P42225	Stat1	Signal transducer and activator of transcription 1	yes	yes	2	0.0076193	94.409	192039	836730	0.229512	33	185970									252620					217880	169780												328280					31276
SDQKQEQIIIHK	K	1	1465.79	P42225	P42225	Stat1	Signal transducer and activator of transcription 1	yes	yes	3	0.0001326	135.1	306197	155840	1.96482	33	236240	224760	191380		36555	45084				225730			161800	136590	235820	333330		219280	208390	203110	71237	137370	79300	102270	1462000	1820200	1157600	569090	390440	227450	190110	116350	118970
SQWFEIQQIDSK	M	0	1507.73	P42225	P42225	Stat1	Signal transducer and activator of transcription 1	yes	yes	2	3.104e-29	211.83	374786	61035.5	6.14046	33		304890	152500	92510	63154	112600				407570	353590	275200	335050	265110	379550	310100		227440	372330	418020	145000	161970	105570		2115800	1049000	2433700	440140	223540	416360	241360	101960	128370
TEIISVSEVHPSR	K	0	1452.76	P42225	P42225	Stat1	Signal transducer and activator of transcription 1	yes	yes	2,3	5.9628e-07	143.76	330874	1.00911e+06	0.327888	33	187780	172920	184220		57785	80451				310360	234320		185170	135410	298660	353830	342790	246720	125550		54342	179670	123510	105640	1634100	1614400	1415600	405140	454340	471420		63323	88845
TIEEIQDEYDFK	K	0	1528.69	P42225	P42225	Stat1	Signal transducer and activator of transcription 1	yes	yes	2	7.8829e-52	228.78	325173	98358.7	3.30599	33	327340	305700	220770	102890	68689	97066	189870			420300	444790	273030	300810	290170	262650	354560	187130	240180	250560	240020	158690	143590	110310	128540	1840500	959030	1393900	513710	290580	575320	158830	115320	136670
VMAAENIPENPIK	K	0	1424.73	P42225	P42225	Stat1	Signal transducer and activator of transcription 1	yes	yes	2	0.00030808	117.48	375960	1128215	0.333234	33	562380	358730	324370		81087	132010	95360			136170	401850	426830	116950	354480	333010	117540	215720	295920	115830	324650	20608	317300	185920	168700	2392400	1779600	1698400	185180	412900	899290		109910	172280
CVQTAHNIIK	R	0	1182.62	Q8BGG7	Q8BGG7	Ubash3b	Ubiquitin-associated and SH3 domain-containing protein B	yes	yes	3	0.021044	60.167	52225.1	36670	1.42419	34	45654				11023		26132			73861	72139					93502	115720	46840										29643				7737.4
DAPITVFGCMQAR	K	0	1464.69	Q8BGG7	Q8BGG7	Ubash3b	Ubiquitin-associated and SH3 domain-containing protein B	yes	yes	2	0.001073	101.53	160515		OST specific	34											135290	136780		108220		274820		237150								178210			53132
EYVIYIRPTGPIAQK	R	1	1746.97	Q8BGG7	Q8BGG7	Ubash3b	Ubiquitin-associated and SH3 domain-containing protein B	yes	yes	3	0.015612	75.89	404722	362825	1.11547	34		132850								518370	356750	329590		196300		786800		530030							601340		444130
FAADFAAEAASK	K	0	1197.57	Q8BGG7	Q8BGG7	Ubash3b	Ubiquitin-associated and SH3 domain-containing protein B	yes	yes	2	2.8215e-06	150.49	223228	347364	0.642634	34	194960	82988	114910	61088			94404			311450	223290	251920	245170	175750	112740	491500	830770	362950					39777	48239	421350	567400	325730	160720	177220	189570
GIQQDNHIK	K	0	1051.54	Q8BGG7	Q8BGG7	Ubash3b	Ubiquitin-associated and SH3 domain-containing protein B	yes	yes	2	0.00094845	120.31	59088.2	17202	3.43496	34		26958								63243	48285	48990	28117	34912	52790	60961	81810	114000	31224	57946					90465	120410	74713		27948
HGSAIDVIISMGFPR	K	0	1598.82	Q8BGG7	Q8BGG7	Ubash3b	Ubiquitin-associated and SH3 domain-containing protein B	yes	yes	3	2.9532e-06	123.28	156338		OST specific	34			58271							164020	156290	104160	70454	136440		253210	281810	257150
IAISESYDTYINR	K	0	1543.75	Q8BGG7	Q8BGG7	Ubash3b	Ubiquitin-associated and SH3 domain-containing protein B	yes	yes	2	7.6464e-134	287.29	213910		OST specific	34	164790	103830	81091	41188						583510	409750	491440	251690	192660	164270	455390	437560	385690		116430	50669		51159		346560		361430	125100	96785	193360
IAQNIDVK	K	0	899.508	Q8BGG7	Q8BGG7	Ubash3b	Ubiquitin-associated and SH3 domain-containing protein B	yes	yes	2	0.010047	109.48	178655	161160	1.10855	34	117370		117940			34296	116480	131560	86910	210390	138230	188080	160260		198810	350430	449760	266680		158590	95968	36717		31432	598370	719560	175120						20197
IGCDWVATIFSR	K	0	1423.69	Q8BGG7	Q8BGG7	Ubash3b	Ubiquitin-associated and SH3 domain-containing protein B	yes	yes	2	1.6504e-09	163.71	247359		OST specific	34		168280									292350	209050	182990	224320	105590	339060	467160	401420			37536		41402	106280	594060	562540		192880
IRVEPGIFEWTK	K	1	1473.8	Q8BGG7	Q8BGG7	Ubash3b	Ubiquitin-associated and SH3 domain-containing protein B	yes	yes	3	0.024887	80.318	264012	142080	1.85819	34										316060	238260	155330	183920		253110	512060	306890	356150						90761			423300
ISDFWQQSK	K	0	1137.55	Q8BGG7	Q8BGG7	Ubash3b	Ubiquitin-associated and SH3 domain-containing protein B	yes	yes	2	4.6369e-13	164.66	141616	285166	0.496608	34	111830	71725		62920	29304					432740	177200	136280	185920	153370	104970	411210		280670	125310	122500		60460	33220	55267	224980		265390	125320	57222	131130
IVGEAIIESNTVIDHVYCSPSIR	R	0	2571.3	Q8BGG7	Q8BGG7	Ubash3b	Ubiquitin-associated and SH3 domain-containing protein B	yes	yes	3	3.2305e-09	89.859	919702		OST specific	34	394710	667480	217100							818890	1311300	947280		528200	1000600	1631200	1603200	1442400				180950			1223300	1410400	2478100	400070
TNINMPHSIPQR	R	0	1406.71	Q8BGG7	Q8BGG7	Ubash3b	Ubiquitin-associated and SH3 domain-containing protein B	yes	yes	3	0.04824	52.391	96438.8		OST specific	34	30127									69718	53478	65899	77997		128580	112280	185040	121130							77825	173390	139210
VDAIGEAIQTTVSR	K	0	1458.77	Q8BGG7	Q8BGG7	Ubash3b	Ubiquitin-associated and SH3 domain-containing protein B	yes	yes	2	8.054e-12	161.82	116507	279028	0.417544	34			44691							145040			102350	73406	43693	146510	197800	134840		46393							301220
VEPGIFEWTK	R	0	1204.61	Q8BGG7	Q8BGG7	Ubash3b	Ubiquitin-associated and SH3 domain-containing protein B	yes	yes	2	0.020971	75.509	176007	214404	0.820909	34		80964								175700	295660			135080		77725	185260	162060		208510							881270						86219
YWISQCFDAK	K	0	1316.59	Q8BGG7	Q8BGG7	Ubash3b	Ubiquitin-associated and SH3 domain-containing protein B	yes	yes	2	0.0050525	89.266	221259	73440	3.01278	34										217190		162970	150020			241180		185100							485220
AEIGSQEGYVPK	K	0	1276.63	O89100	O89100	Grap2	GRB2-related adaptor protein 2	yes	yes	2	1.538e-06	153.49	262380	125900	2.08403	35	258610	245920	270690	242940	155750	181520	204300		155550	301410	244830	273730	215170	213970	349790	451840	370940	477320				147220	112370	119620	870330	549560	888980	245450	264220	137750	123540	87035	98020
AIYDFEAIEEDEIGFR	R	0	1915.88	O89100	O89100	Grap2	GRB2-related adaptor protein 2	yes	yes	2	6.4447e-16	149	317595	205038	1.54896	35	262200	395480	196060							400790	313440	264180	300340	176060	370980	541410	339980	491160		184780			63222	167210	1064600		1051100		93754	225700		244870	91599
ASQSSPGDFSISVR	R	0	1436.69	O89100	O89100	Grap2	GRB2-related adaptor protein 2	yes	yes	2	5.5538e-08	141.06	228641	135680	1.68515	35	298370	187660	173090	191080	127860	146590	158550		77572	250980	278600	285710	238710	221030	195180	456720	290080	312000	173960	186450	82442		65817			707490	901460		91694	268680	109000	58408
DIGFFIIR	K	0	979.549	O89100	O89100	Grap2	GRB2-related adaptor protein 2	yes	yes	2	0.00083152	130.22	323928	139390	2.3239	35	296410	339300	144510	262030	121510	174900				376390	442450	217300	346840	294090	501920	380500	466070	282590				169060	77148	216430	983230	1138200	1363600		83317	166790		221820	93745
HEDDVQHFK	R	0	1153.52	O89100	O89100	Grap2	GRB2-related adaptor protein 2	yes	yes	2,3	0.00049431	122.96	131011	50167.8	2.61146	35	71395	122180	154070	29993	69357	132540	78208	127740	135290	144690	148260	208010	43259	121250	126120	46157	99382	214350	87946	128950	224250		53201	66220	214650	445510	579180	106990	95413	94365			23806
HQAENIIMGK	R	0	1139.58	O89100	O89100	Grap2	GRB2-related adaptor protein 2	yes	yes	2	0.0077364	87.184	96432.8	120670	0.799145	35	62401	69700		63265		67624				99128		45932	113190			123220	121490	86125					25301		259730	321110	192090	105820	95157	43845	36528
HTDPVQIQAAGR	R	0	1291.66	O89100	O89100	Grap2	GRB2-related adaptor protein 2	yes	yes	2	0.0061795	90.697	76340.5	67503	1.13092	35	69183	61252	59901	55755	38826	42462				79851	56177	52619	59691	56056	83883	81881	167310	104500							154220	236540	164120
IISNQEEWIK	K	0	1258.66	O89100	O89100	Grap2	GRB2-related adaptor protein 2	yes	yes	2	0.00022173	123.62	176369		OST specific	35	241590	135760		156000	104250	161990	70854			307270	157280	150170	150130	134590	146150	353540	288420	213690	66354			97704	63467	88498	811590			286240	90544		106610	42314	44858
SGEVVEVIDSSNPSWWTGR	R	0	2103.99	O89100	O89100	Grap2	GRB2-related adaptor protein 2	yes	yes	2	5.3808e-111	229.96	314236		OST specific	35	243540	372440	155550	185870	105990	199320				377740	406010		318490	231660	358410	452470		316960				82861			1174700		1236100	237460	143390	216860		153450	178590
YIQHFHQDR	R	0	1242.59	O89100	O89100	Grap2	GRB2-related adaptor protein 2	yes	yes	3	0.0080537	77.732	70417	21787	3.23207	35	34169	39974	47106	26099		54221				80713		50321		48242	46510	57352	117220			50604		20665		39791	152260	233920	187080		40995	41641			40578
YIQHFHQDRR	R	1	1398.69	O89100	O89100	Grap2	GRB2-related adaptor protein 2	yes	yes	3	0.047102	47.187	52916.8		OST specific	35	35098						16059					39359	16393				93631	68572							110200		120040
INVYYNEATGGK	R	0	1327.64	P68372	P68372	Tubb4b	Tubulin beta-4B chain	yes	yes	2	1.4308e-28	203.88	1.39618e+06	983439	1.41969	36	2031600	1403800	1868800	357250	201020	226440	589530		377850	1955500	1507000	1539400	955010	866460	1452800	2473300	1608300	1588100	1569800	1700900	818140	499940	305530	394920	6368800	4393900	4985700	2228800	2727000	1588600	514250	301710	298010
ADIEEQISDEEK	M	0	1404.63	P47754	P47754	Capza2	F-actin-capping protein subunit alpha-2	yes	yes	2	0.00047058	109.6	193005	171101	1.12801	37	222990	193700	132590			24387	134350		111280	237420	223330	190820		90523	76110	284710			102880		71881	80960	44903		565200	278970	552130	186190	118190	297010		47834
ADIEEQISDEEKVR	M	1	1659.8	P47754	P47754	Capza2	F-actin-capping protein subunit alpha-2	yes	yes	2	1.2682e-19	206.66	327330	204550	1.60024	37	139570				133020	131710				495690	318910	187850	170910												425060			769650	325260	594570
DIQDSITVSNEVQTAK	K	0	1746.86	P47754	P47754	Capza2	F-actin-capping protein subunit alpha-2	yes	yes	2,3	6.3513e-66	229.92	319967	178904	1.78849	37	302440	295550	295200	149580	80973	98344	236930		177980	516430	345710	370150	126410	115190	97220	486050	275030	287070	267460	351150	86498	90265	81311	76659	1064100	587820	978510	533870	622540	586750		58661	132240
EATDPRPYEAENAIESWR	K	1	2132.98	P47754	P47754	Capza2	F-actin-capping protein subunit alpha-2	yes	yes	3	2.6454e-09	133.25	488125	249705	1.95481	37	536320	491100	421140	205390	117700	162610	203050			872890	837670	744350	206290	227130	231780	692960	265470	549460		320960	134230	111350	158560	153850	1577000	844760	1815300	805230	521150	1042700	175010	107130	119390
EGAAHAFAQYNIDQFTPVK	R	0	2106.02	P47754	P47754	Capza2	F-actin-capping protein subunit alpha-2	yes	yes	3	8.1266e-27	155.63	476389	455859	1.04504	37	341070	339650		125720	63906	117980				581790	721170	513600				601570	434900	387620					87818		1304700	1036700	1171400	697840	227470		127820		114790
FIIHAPPGEFNEVFNDVR	K	0	2100.04	P47754	P47754	Capza2	F-actin-capping protein subunit alpha-2	yes	yes	3	3.3715e-15	134.88	951824	431145	2.20767	37	765830	1050000	365000	103530	68791	182630				1313600	1680300	1094800	451010	391790	435030	1102400	1107800	861180	305200	401690	199410	297080			3407500	3364600	3342700	1323200	654820	1342800	409330		318670
FTVTPSTTQVVGIIK	K	0	1589.9	P47754	P47754	Capza2	F-actin-capping protein subunit alpha-2	yes	yes	2,3	3.1957e-32	194.77	640724	272017	2.35546	37	710790	368770	339320	191380	68651	273980	148390			896490	827430	594380		564240	568450	651120	704670	456140	313070	226890	112830	257600		70024	2645700	3358600	2695400	685670	366150	653200	191740	161200	139630
IVEAAENEYQTAISENYQTMSDTTFK	K	0	2982.34	P47754	P47754	Capza2	F-actin-capping protein subunit alpha-2	yes	yes	3	1.9872e-19	100.14	648453	330115	1.96433	37	469120	636690	381140	121550	92769					638480	746220	969210		333180		607630		579480	355710				138670		1470000	942660	2384000	824050	1042700	1105500	259190		161500
KVDGQQTIIACIESHQFQAK	K	1	2300.16	P47754	P47754	Capza2	F-actin-capping protein subunit alpha-2	yes	yes	3	1.1625e-19	138.28	362909	249427	1.45497	37	328970	306820	196350		28564					595000	556280	474050				355070	429360	338150	131780			339240	62435	123930	1176200		989510	417310	270510	602300	139020		112150
TSVETAIR	R	0	875.471	P47754	P47754	Capza2	F-actin-capping protein subunit alpha-2	yes	yes	2	0.0001888	141.52	578650	334447	1.73017	37	510370	344170	465000		122970		458200	594470	357370	614290	460230	477410		157750		469660	589990	544390	560180	660480	302020				1121100	1620600	941200	584960	488920	356900		104320
ADPYVEITGTAGK	K	0	1320.66	Q60710	Q60710	Samhd1	SAM domain and HD domain-containing protein 1	yes	yes	2	2.9947e-14	173.72	250992	75341.2	3.3314	38	112420	116150	139700				78608				119860	96839			48619	134650	142330	132200	153200	169310	87694		57552	46453	1810800	1347300	1413600	227680	245120	259910		27269	45897
AIAEKQPEIQISER	R	1	1610.86	Q60710	Q60710	Samhd1	SAM domain and HD domain-containing protein 1	yes	yes	3	0.049105	66.989	318837		OST specific	38																									356250	329510	270750
DCHHIGIQNNFDYKR	R	1	1915.87	Q60710	Q60710	Samhd1	SAM domain and HD domain-containing protein 1	yes	yes	3,4	0.0063938	64.244	879831	121310	7.25275	38										464430								207190							3301900	576890	2810000	498410
DFTKPQDGDIIAPIITPIK	R	1	2081.14	Q60710	Q60710	Samhd1	SAM domain and HD domain-containing protein 1	yes	yes	3	3.1629e-06	112.16	556271	244510	2.27504	38	221770	441670	119250	60673						319680	270940	192650	90751	161510		275700	259610	276050		120910		111330			3286300	2371300	4903800	400170	140990	232890	112600	73324
EQIMGPPITPVK	K	0	1308.71	Q60710	Q60710	Samhd1	SAM domain and HD domain-containing protein 1	yes	yes	2	8.267e-10	168.82	440214		OST specific	38																									724730	447790	518200
EQVSQIIPEK	K	0	1169.63	Q60710	Q60710	Samhd1	SAM domain and HD domain-containing protein 1	yes	yes	2	6.1629e-07	152.69	380105		OST specific	38			73976																						987650	694230	537950
FAEQIIR	K	0	875.486	Q60710	Q60710	Samhd1	SAM domain and HD domain-containing protein 1	yes	yes	2	0.0092111	125.81	305225	93591.2	3.26125	38	198920	134910	126700		33981	34840	95520			282930	191280	161160	267440	179180	67802	187610	180690	99105	153360	124950		89437	47133	56721	1989900	3115400	1395800	253200	388630	219840	79390	63977	73061
IAGSFIPFIDEDR	K	0	1478.74	Q60710	Q60710	Samhd1	SAM domain and HD domain-containing protein 1	yes	yes	2	2.5835e-06	139.74	1142488	200200	5.70674	38	271380	397720	174860							156030						234530	410030								2914200	3655500	7132700						156800
IEDIGVSSIEER	R	0	1345.67	Q60710	Q60710	Samhd1	SAM domain and HD domain-containing protein 1	yes	yes	2	0.00012377	129.76	363778	77673.5	4.68343	38		101570	107370								70147	137960				169310		120600							1179700	1132700	1105100
IIDTPQFQR	R	0	1116.59	Q60710	Q60710	Samhd1	SAM domain and HD domain-containing protein 1	yes	yes	2	0.0003299	126.31	414458	123978	3.34298	38	238020	203660	183500	75850	32392		107970			386680	224620	222410	130340	122780	62665	270370	258910	214770	231810	225650	94910	121690	86729	114080	3177900	3462400	2454600	339530	459960	293320	83965	55396	44139
INKEQVSQIIPEK	R	1	1524.85	Q60710	Q60710	Samhd1	SAM domain and HD domain-containing protein 1	yes	yes	2,3	0.00020254	134.37	256990	106867	2.40477	38	121220	103170	158250	64383	24807	28809				270960	140280	211750		77658	48267	147790	161540	89484		97216		75230	41134		1736400	1966800	1510200	211440	319590	212980	81989		43025
ISNIIDIMITDAFIK	K	0	1705.93	Q60710	Q60710	Samhd1	SAM domain and HD domain-containing protein 1	yes	yes	2	8.8008e-80	241.66	405939	230963	1.75759	38		190280	95604				170050	174620	127030	218720		124540				215730			326820	370520	233720				1788200	2004400	1881300	186140	122040	164610
ISTAIDDMEAFTK	R	0	1440.68	Q60710	Q60710	Samhd1	SAM domain and HD domain-containing protein 1	yes	yes	2	6.0185e-07	143.94	669001	202950	3.29638	38		200790	252920							413970	515190	321050		129590	135780	483600	294800	246840		276150				131100	4301700	2892200	3169900	556950	283710	365860
ITDNIFIEVIHSTDPQISEAQSIIR	K	0	2838.48	Q60710	Q60710	Samhd1	SAM domain and HD domain-containing protein 1	yes	yes	3	1.6091e-97	204.21	1.16957e+06	418577	2.79416	38	484830	643490	505230						320590	773610	878570	608970	176320	184260	169910	544070		423740	418940	798130	367560		305940		6948700	5859300	11642000	687860	908630	486620		163980	219590
MIECIQQISQSR	K	0	1491.72	Q60710	Q60710	Samhd1	SAM domain and HD domain-containing protein 1	yes	yes	2	2.255e-20	186.16	200647	82116	2.44345	38	103190	80190								110680	84179	90096						62064	85307		68358				1200600	689270	841010	128160	68347	189760		27795
MQSAPIEQPAK	-	0	1198.6	Q60710	Q60710	Samhd1	SAM domain and HD domain-containing protein 1	yes	yes	2	0.014907	86.772	133813		OST specific	38	39346		42501				88407			56639	97646	110300				53303		50204	134410	80924	47968		14515		933930		707660	80054	70991	39137
NYGIVPEEDITFIK	K	0	1636.83	Q60710	Q60710	Samhd1	SAM domain and HD domain-containing protein 1	yes	yes	2	7.1074e-05	111.72	917667	260864	3.5178	38	581990	314540	250300	111630						640460	753340	356150	270750	173040	479190	375980	391830	338090				237460	98207	166770	6171100	5389400	8442900	569060	303160	520310		94078	135980
QIGGGYYVFPGASHNR	K	0	1721.83	Q60710	Q60710	Samhd1	SAM domain and HD domain-containing protein 1	yes	yes	3	0.013039	56.286	711832	101290	7.02767	38																		177670					76185		2018400	1518100				345570
SFIYEIVSNK	K	0	1198.62	Q60710	Q60710	Samhd1	SAM domain and HD domain-containing protein 1	yes	yes	2	0.00012037	131.09	239795		OST specific	38																									278130		567350
SFIYEIVSNKR	K	1	1354.72	Q60710	Q60710	Samhd1	SAM domain and HD domain-containing protein 1	yes	yes	2,3	0.014599	96.334	469997	17831	26.3584	38	243360	194110	82277	46477		26235				143470	347110	255610	167170	110240		133430		61990							2745700	3188200	2119300	170320	156290	234710
TPPSTPPATANISADDDFQNTDIR	R	0	2543.18	Q60710	Q60710	Samhd1	SAM domain and HD domain-containing protein 1	yes	yes	3	1.2751e-12	95.926	329925		OST specific	38																		76970							403000		692400
TSSCIQEVSK	K	0	1137.53	Q60710	Q60710	Samhd1	SAM domain and HD domain-containing protein 1	yes	yes	2	1.6386e-05	144.7	136814	58871	2.32397	38	53242	62043	52297				107870		83228	115360	81872	78687	35121		27042	75693		78328	97467	127770	79417	39346	40851		790300	906770	639150	84993	85705	60684
TWEPEDVCSFIENR	R	0	1780.77	Q60710	Q60710	Samhd1	SAM domain and HD domain-containing protein 1	yes	yes	2	2.1717e-29	185.66	552633	253310	2.18165	38	206060	277630	109800		31236					366590	380520	243600	156060	141740		223290		188580	235990					96601	3872100	1867100	3983300	333200	156240	419760			67818
VFNDPIHGHIEFHPIIIR	K	0	2153.15	Q60710	Q60710	Samhd1	SAM domain and HD domain-containing protein 1	yes	yes	4	0.033146	36.029	934218	102040	9.15541	38	361030	131370								383060		214440			210540		528980	303680				152580	39359		4126300	5617400	6661400	239730		350320	138260	56152
ADHDFVVQEDFMK	R	0	1579.7	P62334	P62334	Psmc6	26S protease regulatory subunit 10B	yes	yes	3	0.0024785	80.312	173082	161616	1.07095	39	156780	116400		38290						204560		117530				135550		96834							457170		389170			309740		54193
AIQSVGQIVGEVIK	K	0	1439.83	P62334	P62334	Psmc6	26S protease regulatory subunit 10B	yes	yes	2	1.5321e-07	137.39	497284	369789	1.34478	39	340280	597820	272880							611060	757170	395340	213650	230370	421330	794080	820230	581070	304150	279330	153350	185920	221530	278440	1934800	1850300	2408100	618920	293790	698900	185550	227160	124490
AVASQIDCNFIK	R	0	1364.68	P62334	P62334	Psmc6	26S protease regulatory subunit 10B	yes	yes	2	0.00041721	116.71	435524	121896	3.57291	39	231400	160890	163290	84008						274590	254660	219520	3209700	2408800	1914000	259840	246740	174370	333540	358840	155030	148920	175280	93618	1047500	820210	863940		204630	440980	128230	106750	69519
GCIIYGPPGTGK	K	0	1218.61	P62334	P62334	Psmc6	26S protease regulatory subunit 10B	yes	yes	2	0.031271	75.819	239374	42750	5.5994	39															27717	182390												272510	474880
HGEIDYEAIVK	K	0	1272.63	P62334	P62334	Psmc6	26S protease regulatory subunit 10B	yes	yes	2	2.3142e-05	145.91	250190	218286	1.14615	39	254730	253110	321470		34545	49796				352180	278110	281510	151820	116120		269100	237270	191680	178150	312590	79084	119830	67813	106300	1006800	909830	747870	445880	526550	566090	90861	59130	75105
IHAGPITK	K	0	835.492	P62334	P62334	Psmc6	26S protease regulatory subunit 10B	yes	yes	2	0.042253	86.833	125462	131646	0.953021	39	99158	120370	110380		20797					122400	134410	87883		49098	45084		104250	74412	173570	225890	92381	30394	68731	38931	331370	563070	317050	138690	139800	90018
ISDGFNGADIR	K	0	1163.56	P62334	P62334	Psmc6	26S protease regulatory subunit 10B	yes	yes	2	0.010796	89.663	139349	150635	0.925072	39	162350		125860							160670	138690	152230		76994		106260	106440	108900					36067		508110		351090				55018	31733
NVCTEAGMFAIR	R	0	1367.63	P62334	P62334	Psmc6	26S protease regulatory subunit 10B	yes	yes	2	0.0047699	91.307	136253	55205.6	2.4681	39	113620		61156										66172		42316				66135						337990		286090	151160	80946	207850
AISTPTEPVQR	R	0	1197.64	O35955	O35955	Psmb10	Proteasome subunit beta type-10	yes	yes	2	0.00075081	125.23	376410	174319	2.15931	40	294950	207720	228380	58450		75715	177360		91001	460110	381320	405730	160480	118820	201160	234610	280760	164790	499560	546870	274010	181540	122800	121290	1608300	2252900	1571800	147160	249010	108840	105730	93795	90393
DGVIIGADTR	R	0	1015.53	O35955	O35955	Psmb10	Proteasome subunit beta type-10	yes	yes	2	0.0081153	89.805	2.48431e+06	824395	3.01349	40			2441700	8747600		44454	4689100			1861300	1336000	1076900	3919500						1953800		784360	116990		2467600	5183400		4049200	4146900		2390400			1849900
FAPGTTPVITR	R	0	1158.64	O35955	O35955	Psmb10	Proteasome subunit beta type-10	yes	yes	2	0.011785	88.155	366053	160411	2.28197	40	375760	255020	313250	113770		47255	81077			595640	485200	447150	120940	122270	87075	292610	334440	239770		414940	155780	217410	191300	138900	1833100	2085500	1336000	211280	248300	269180	150530	76656	77895
IPFTAIGSGQGAAVAIIEDR	R	0	1985.06	O35955	O35955	Psmb10	Proteasome subunit beta type-10	yes	yes	2,3	1.0633e-68	205.84	1.15838e+06		OST specific	40			84930							396620	398580	285810				502380						191940	68172	253150	4319300	3151800	5800100
IYCCGAGVAADTEMTTR	K	0	1874.8	O35955	O35955	Psmb10	Proteasome subunit beta type-10	yes	yes	2	1.2119e-29	175.26	159632	105810	1.50867	40	95244	95233	82943							104000	207700	185870				90471		85789		139170	82401				715430	278500	606860	53153		41517	35609
MEIHAISTGREPR	K	1	1495.76	O35955	O35955	Psmb10	Proteasome subunit beta type-10	yes	yes	3	0.048967	70.728	139131	111741	1.24512	40	72349		66416							122100	67034					148210	123380	49956				49903			471000	533070	250890		64932
AQAAIQAVNSVQSGNIAIAASAAAVDAGMAMAGQSPVIR	R	0	3679.88	P17225	P17225	Ptbp1	Polypyrimidine tract-binding protein 1	yes	yes	4	8.6794e-05	51.034	463815	642650	0.721723	41																532940	459300	787620
GQPIYIQFSNHK	R	0	1430.73	P17225	P17225	Ptbp1	Polypyrimidine tract-binding protein 1	yes	yes	2	0.00014487	126.5	206183	244999	0.841566	41	96900	68836	48481							148180	101550	92594		64665		289930	338910	232940		51394	30754				786400	889710	518320	102670	78817	99002
IAIPGIAGAGNSVIIVSNINPER	R	0	2274.27	P17225	P17225	Ptbp1	Polypyrimidine tract-binding protein 1	yes	yes	2,3	1.4678e-29	143.58	1.39514e+06	1.8994e+06	0.734518	41	672590	703220	357180		30816	153680	580130		138440	952670	1296900	745340	374470	301390	332230	4315000	3937500	3526400	270360	258550	100830	152200	119910	181330	7970300	6301500	12177000	904750	434240	984320		107590	82879
IIVENIFYPVTIDVIHQIFSK	R	0	2487.38	P17225	P17225	Ptbp1	Polypyrimidine tract-binding protein 1	yes	yes	3	1.9661e-05	75.533	1.57875e+06	223980	7.04861	41																208530		455100							4071000	3696000	3688300
ISIDGQNIYNACCTIR	K	0	1896.88	P17225	P17225	Ptbp1	Polypyrimidine tract-binding protein 1	yes	yes	2	3.8249e-115	265.43	296681		OST specific	41	115490	109640				38399				214970	199180	144250	121830	90517	93457	499570	336740	331680	122990	136920	47025	78993			2058200	862730	1217100	241140	97236
KIPSDVTEGEVISIGIPFGK	R	1	2085.14	P17225	P17225	Ptbp1	Polypyrimidine tract-binding protein 1	yes	yes	3	2.6686e-07	101.08	1.36269e+06	204916	6.64997	41	519430	830760	261040	59411	33499	60289				1232500	1422900	1104800	364160	342040	490890	1620100	1287100	1615800	325570	352480	247120	301090	102520	183490	9103600	8056900	14881000	930020	480220	1115600	239010	132900	141990
MDGIVPDIAVGTK	-	0	1314.69	P17225	P17225	Ptbp1	Polypyrimidine tract-binding protein 1	yes	yes	2	0.033731	65.565	144050	967918	0.148824	41																		213860														74239
NNQFQAIIQYADPVSAQHAK	K	0	2242.11	P17225	P17225	Ptbp1	Polypyrimidine tract-binding protein 1	yes	yes	3	2.4893e-38	163.56	1.02405e+06	2.93438e+06	0.348982	41	392560	476170	202520	115910		133190				710720	876140	626800		256350	346350	1938700	1509100	1641700	186170	263810		218360	114160	153870	5425100	5486800	7266500	494490	374720	661670	262920
SIFSSNGGVVK	K	0	1093.58	P17225	P17225	Ptbp1	Polypyrimidine tract-binding protein 1	yes	yes	2	0.02329	83.045	375542		OST specific	41										139600		83144				169670									721370	733300	661700
VTPQSIFIIFGVYGDVQR	R	0	2038.09	P17225	P17225	Ptbp1	Polypyrimidine tract-binding protein 1	yes	yes	2,3	3.0776e-19	144.75	570018	102433	5.5648	41		51252								158430	91262	94358				833300	442640	905480			82280				2306100		3245500	120850	96730
KKPAGPSVSEIIVQAVSSSK	R	2	2011.13	P43275	P43275	Hist1h1a	Histone H1.1	yes	yes	3,4	6.0277e-11	150.7	1.24138e+06	325324	3.81584	42	857710	572990	516290	508970	223260	292120				1016000	1145500	718830	1102000	1667800	1717800	1531700	1452700	1020400	200060	386860	102930	951990	468420	630070	6349100	7590300	5999000	1012600	472590	1081700	811560	396590	534630
SETAPVAQAASTATEKPAAAK	M	1	1999.02	P43275	P43275	Hist1h1a	Histone H1.1	yes	yes	2,3	3.3797e-60	231.5	811753	291560	2.78417	42	640930	492600	638900	334650	215050	244620	678570	146610	191280	578720	511800	499370	843860	760040	747650	788070	636400	899850	584150	877380	318760	452440	462220	464470	4254200	3671100	3225300	690680	867890	688480	345720	310570	335220
SIAAAGYDVEK	K	0	1122.56	P43275	P43275	Hist1h1a	Histone H1.1	yes	yes	2	2.8022e-06	158.56	453710	139538	3.25151	42	327730	316800	333550	181910	103150	125740	226510	160410	128960	338680	324240	263580	368380	291070	515380	595660	505170	430940	448440	388900	182670	323490	233310	294540	2276100	1983700	1734000	367390	452900	264070	244180	158130	146930
ADIKDVQNAK	K	1	1100.58	P06800	P06800	Ptprc	Receptor-type tyrosine-protein phosphatase C	yes	yes	2,3	0.0001994	152.69	369450	65284.5	5.65908	43	112640	225570	248820	199000	339730	503000	402990	431470	456690	181930	209070	141510	395690	589420	389980	108720	262960	180540	278750	374190	106790	170950	202250	355060	1184800	1172600	1370100	248010	275700	160370	117100	173640	260100
ADRPDKVNGMK	K	2	1229.62	P06800	P06800	Ptprc	Receptor-type tyrosine-protein phosphatase C	yes	yes	3	0.050462	78.488	75923		OST specific	43																											75923
AFKDIVVTINDHK	R	1	1498.81	P06800	P06800	Ptprc	Receptor-type tyrosine-protein phosphatase C	yes	yes	3	0.018234	84.734	190093	36896	5.15212	43	83250	78569	62590							88081	56252					73551									607850	941780	369900	146880	49975	121120
ATVIVMVTR	K	0	988.574	P06800	P06800	Ptprc	Receptor-type tyrosine-protein phosphatase C	yes	yes	2	0.00023275	132.88	191287	89340	2.14111	43	84475		59797							122960	85299	98419				74448			55824			37710			895530	713030	660870	161090	86628	183320		21232
DETVDDFWR	R	0	1181.5	P06800	P06800	Ptprc	Receptor-type tyrosine-protein phosphatase C	yes	yes	2	4.9562e-13	162.88	214516	93280.7	2.29969	43	151220	109960	103920							157800	135560	116290	102270	62451	57586	167730		120200	121020	118650		384540	90647		1426500	673240	1007900	160690	97008	285620		41669	42502
DIVSMIQDIK	K	0	1160.61	P06800	P06800	Ptprc	Receptor-type tyrosine-protein phosphatase C	yes	yes	2	6.3073e-07	152.69	818502	240381	3.40502	43	489430	528020	284480	159990	65495	143690				742560	955020	496880			304550	501310	414670	469440	233090	309360	137320	289290	120360	313180	5171100	3625300	7924100	966240	749690	1009700	272010	197990	159410
DIVVTINDHK	K	0	1152.61	P06800	P06800	Ptprc	Receptor-type tyrosine-protein phosphatase C	yes	yes	2	0.034781	71.03	224949		OST specific	43																									286120	445530	217440			35963
DPPSDPSPIEAEYQR	R	0	1699.77	P06800	P06800	Ptprc	Receptor-type tyrosine-protein phosphatase C	yes	yes	2	6.9852e-21	174.24	130876	77339.5	1.69223	43	73183	81382	95187							104260	71822	69329	55149	54933	54590	114020		78556	129880	126990					582300	426370	503540	102530	164010	131580	38880		32032
EVTHIQFTSWPDHGVPEDPHIIIK	R	0	2794.41	P06800	P06800	Ptprc	Receptor-type tyrosine-protein phosphatase C	yes	yes	4,5	5.8754e-07	70.907	1.89067e+06	425475	4.44366	43	920100	831400	776760							1399500	1169800	832070	776700	414650	514700	925830	841440	423800				508900	345940	463280	10770000	9224400	19326000	1154300	675900	1483000	727740	313900	399530
FSIHDCTPK	K	0	1103.51	P06800	P06800	Ptprc	Receptor-type tyrosine-protein phosphatase C	yes	yes	3	0.019869	68.224	174327	53862.9	3.2365	43	132950	116180	161170	34393		66208				124280	102820	97231	77442	66767	104740	85266		80649	60613	100950		60957	43571	45607	775470	1199300	797030	187640	224620	104820	51262		56809
GEEIPAEPK	K	0	968.481	P06800	P06800	Ptprc	Receptor-type tyrosine-protein phosphatase C	yes	yes	2	0.019224	88.495	221062	74509.1	2.96692	43	171440	134060	168710	39420	20564			139870	125900	162100	113580	108320	76089	96191	131590	140020	213590	130610	212940	192830	115970	71862	47526	58604	1116300	1784100	1101900	211900	187150	122940	61826	43018	60177
GVGTPEPTNSAEEPEHAANGSASPAPTQSS	R	0	2876.27	P06800	P06800	Ptprc	Receptor-type tyrosine-protein phosphatase C	yes	yes	3	0.016965	37.196	137840		OST specific	43																												140150		135530
HASIIVHCR	K	0	1091.57	P06800	P06800	Ptprc	Receptor-type tyrosine-protein phosphatase C	yes	yes	2,3	0.00042558	124.92	382002	107482	3.55411	43	204230	262450	240790	53050	80347	62200	79595		34214	283840	417730	273210	147100	160720	139180	150140	304820	254310	135240	129140	83048	72731	107320	118900	2605500	3608000	2825000	362190	282910	201420	53137	95622	121940
IFIAEFQSIPR	R	0	1319.72	P06800	P06800	Ptprc	Receptor-type tyrosine-protein phosphatase C	yes	yes	2	5.0959e-09	162.68	1.18858e+06	301496	3.94228	43	814020	934850	413800	258740	77378	144430	126370			880550	1159400	803650	452300	615320	743370	836090	682710	574290	329620	331480	290190	430020	186650	227220	9017400	8004600	11882000	924330	397740	793620	464820	228660	273900
KRDPPSDPSPIEAEYQR	K	2	1983.96	P06800	P06800	Ptprc	Receptor-type tyrosine-protein phosphatase C	yes	yes	3,4	0.00077958	105.63	413717	163164	2.53558	43	458170	341010	232890	180390	95748	66685				528750	396160		127160	190070	227790	424490	203420	225420	101370		61357	98551	79912	102460	1553100	3080500	2978300	613480	805680		75177	78504	72052
NRNSNVVPYDFNR	K	1	1593.76	P06800	P06800	Ptprc	Receptor-type tyrosine-protein phosphatase C	yes	yes	2	0.0019185	130.01	252059		OST specific	43	67270									70689															748380		343190
NVINVQTDIGIPETPKPSCGDPAAR	K	1	2648.32	P06800	P06800	Ptprc	Receptor-type tyrosine-protein phosphatase C	yes	yes	3	5.0761e-13	117.38	679703	210248	3.23286	43	666160	554140	339050	153150	66894	70014				765450	789930	583490	381180	343090	253140	665900	344680	465420	337930	295450		186260	126610	135820	5017600	3214800	4061900	849840	551130	848440	294290	119340	153540
QTYGDMEVEMK	K	0	1329.56	P06800	P06800	Ptprc	Receptor-type tyrosine-protein phosphatase C	yes	yes	2	0.016485	80.69	97511.8		OST specific	43										62242	44928		37964			69128		45135				39059					389740		81134
RDPPSDPSPIEAEYQR	K	1	1855.87	P06800	P06800	Ptprc	Receptor-type tyrosine-protein phosphatase C	yes	yes	3	7.321e-05	101.01	155960	93546.7	1.66719	43	84541	75908	61404							67006						124480		68183					19101		520470	739150	550650	91033	123440	84348
SSNIDEQQEIVER	R	0	1545.73	P06800	P06800	Ptprc	Receptor-type tyrosine-protein phosphatase C	yes	yes	2,3	1.9692e-39	215.09	492280	112415	4.37915	43		359680	364680	67801	40967	93686	581270				778170	270360	200320	110670	250140	861360	326280		203010	467510	126260		92934	130420	2219900	2556500	2045400		988410		258020	184740	240170
SSNIDEQQEIVERDDEK	R	1	2032.92	P06800	P06800	Ptprc	Receptor-type tyrosine-protein phosphatase C	yes	yes	3	4.7953e-06	120.7	404216	101210	3.99384	43	357280	307970	305280	129570	76057	112560	261750		70453	407100	320190	302140	228460	179840	239150	301290	162980	119200	369860	455110	228650	165550	102260	102910	2833400	1918100	1873800	515400	774700	400850	183620	98613	83309
TFYIIVVR	K	0	1009.6	P06800	P06800	Ptprc	Receptor-type tyrosine-protein phosphatase C	yes	yes	2	0.0097447	107.29	308650	50743.5	6.08256	43		37182	64451								99879	47231	128100			137720	61052								1010100	1008700	1005700	64400
TGTYIGIDAMIEGIEAEGK	R	0	1966.96	P06800	P06800	Ptprc	Receptor-type tyrosine-protein phosphatase C	yes	yes	2	1.0299e-34	171.33	1241860		OST specific	43																											2256600
TVYQYQCTTWK	R	0	1476.67	P06800	P06800	Ptprc	Receptor-type tyrosine-protein phosphatase C	yes	yes	2	0.002606	101.38	219945	91978.5	2.39126	43	133880	131770								132360	155690	125760			98183	93402	91467	149010	91858						1125300	442780	1166700	180740		173870	55525	52822	41342
TVYQYQCTTWKGEEIPAEPK	R	1	2427.14	P06800	P06800	Ptprc	Receptor-type tyrosine-protein phosphatase C	yes	yes	3	1.7965e-07	111.09	369910	109807	3.36872	43	366860	301460	246410		51601	85593				390880	345850	379710	194390	174000	196180	321190	230670	325170	153560	197420		116990	134460	104020	2359300	1297400	2224500	382960	283300	465490	159210	81249	114250
VDVYGYVVK	K	0	1040.55	P06800	P06800	Ptprc	Receptor-type tyrosine-protein phosphatase C	yes	yes	2	0.049634	74.173	219611	81222.8	2.7038	43	148420	90752	69827							109730	119080	94722		74440		111260		87458	112240	80907					959290	840080	814190	141190	99027	248720
VEISEINGDAGSTYINASYIDGFKEPR	R	1	2944.41	P06800	P06800	Ptprc	Receptor-type tyrosine-protein phosphatase C	yes	yes	3	6.5572e-15	108.08	1.26432e+06	2.07653e+06	0.608863	43		736490	518360	5081100	2715700	3805000				482390	795370	484380			1252500					497830		807960	526490	744700	3292800	2400700	3518200	588730	351670	554250	652650	631390	399740
VNAFSNFFSGPIVVHCSAGVGR	R	0	2321.14	P06800	P06800	Ptprc	Receptor-type tyrosine-protein phosphatase C	yes	yes	3	0.00030806	65.765	539857		OST specific	43	206170	306910	124170							235730	410800	275740			173370	202460	243680	167820		74862		97440	87685		2734100	2501400	3939700	330020		310310	173290	76520	86281
VPIKHEIEMSK	R	1	1309.71	P06800	P06800	Ptprc	Receptor-type tyrosine-protein phosphatase C	yes	yes	2,3	0.03248	97.957	219708	149852	1.46617	43	111390	89584	86027							112960	81819	64277		41419	97094	108690	127240	92240				65910	29851		1351200	1273700	953620	133000	180370	73627		31081	48042
YVDIIPYDYNR	R	0	1429.69	P06800	P06800	Ptprc	Receptor-type tyrosine-protein phosphatase C	yes	yes	2	0.00050172	124.67	500523	312464	1.60186	43	524420	401540	334210	130320		71191	138170			559080	405310	412960	348340	213590	172990	558960	318330	323030	278340	337150		259200	130480	137310	3430800	2186700	2614200	568540	284280	562400	262610	111980	146190
AFANIRK	M	1	818.476	Q61753	Q61753	Phgdh	D-3-phosphoglycerate dehydrogenase	yes	yes	2	0.053325	67.035	195958	16590	11.8118	44													70961		59066				181760		82277					475690	336010
AGTGVDNVDIEAATR	R	0	1487.72	Q61753	Q61753	Phgdh	D-3-phosphoglycerate dehydrogenase	yes	yes	2	3.5682e-96	260.08	457097	216220	2.11404	44	614410	461150	625880	81949	62757	64390	208170		93796	800910	550520	599620	224070	242280	200170	447900	332420	385460	564500	550050	265290	155140	117190	104790	2315200	1596800	1904300	933850	1086100	633730	151590	89444	88871
AIQSGQCAGAAIDVFTEEPPRDR	R	1	2487.18	Q61753	Q61753	Phgdh	D-3-phosphoglycerate dehydrogenase	yes	yes	3	4.8988e-08	104.35	371646	162020	2.29383	44	387260	304390	259430			56802				553860	486810	490490	346990	132450	169440	239420	214360	176450	367650	258570	115710				1330700	1219700	1140900	476820	290830	562490
AIVDHENVISCPHIGASTK	R	0	2047.02	Q61753	Q61753	Phgdh	D-3-phosphoglycerate dehydrogenase	yes	yes	3,4	4.6914e-09	106.31	881797	179488	4.91284	44	1183000	780890	870540	153020	65190	82190				1554500	1204000	1337300	200840			747330	773660	591500	398800	414810	137180	119950	205520	208150	4418600	5238100	4004600	1819500	2036100	1079900	164390	146320	178650
GGIVDEGAIIR	R	0	1098.6	Q61753	Q61753	Phgdh	D-3-phosphoglycerate dehydrogenase	yes	yes	2	0.0010269	123.62	451415	202646	2.22761	44	559230	434350	355770	91276	54792	67336				765060	616790	458480	256310	184580	167190	383110	285300	259110				151320	80324	65400	2393300	1865400	1517200	885020	464170		134830	91996
GQPIIVFR	R	0	928.549	Q61753	Q61753	Phgdh	D-3-phosphoglycerate dehydrogenase	yes	yes	2	0.042471	84.498	392748		OST specific	44	307850			53516									164220					88516							1115300		969680
GTIQVVTQGTSIK	K	0	1330.75	Q61753	Q61753	Phgdh	D-3-phosphoglycerate dehydrogenase	yes	yes	2	5.3779e-50	226.23	500179	99455.4	5.02918	44	615540	558010	611490		72750	58276			51047	710120	617490	649130	273860	222970	144830	354880	304050	245210	444860	412860	174700	178990	105590	103000	2592400	2578600	1777800	876020	1245000	1261400	177620	69704	81471
IIQDGGIQVVEK	K	0	1297.72	Q61753	Q61753	Phgdh	D-3-phosphoglycerate dehydrogenase	yes	yes	2	4.9346e-05	138.31	261037	215258	1.21267	44	353360	292330	278220	51331	28521		78299			476110	332660	297960	193690	136040	110250	248870	208060	167950	251950	238380	60693	94378	80533	55859	1344100	1022600	833700	518370	510030	616930	102450	39820	47688
KIIQDGGIQVVEK	R	1	1425.82	Q61753	Q61753	Phgdh	D-3-phosphoglycerate dehydrogenase	yes	yes	3	0.004859	84.734	184398		OST specific	44	181250	152840	113890							242960	167700	171060	85463		51211	82413		72264					30763		657180	547360	559120	187270	245110	154610	84765
NAGTCISPAVIVGIIR	K	0	1639.91	Q61753	Q61753	Phgdh	D-3-phosphoglycerate dehydrogenase	yes	yes	2	5.7661e-06	118.5	330527	78581	4.20619	44						39015							115530	303550				129100				85003		130170	1045600	1017100	1853100	100280				62351	124810
QADVNIVNAK	K	0	1070.57	Q61753	Q61753	Phgdh	D-3-phosphoglycerate dehydrogenase	yes	yes	2	0.0014257	109.16	583714	25360	23.0171	44																					12705				1180400	1303800	954900
TIGIIGIGR	K	0	898.56	Q61753	Q61753	Phgdh	D-3-phosphoglycerate dehydrogenase	yes	yes	2	0.0010169	123.21	394546	240647	1.63952	44		307870	261780	97208		59163				635300	737380	433930	241650	186990	304560	331490	306400	185890	213650	216930	98794	109760			1654400	1477500	1310100	791520	322980	670860
VIISDSIDPCCR	K	0	1433.66	Q61753	Q61753	Phgdh	D-3-phosphoglycerate dehydrogenase	yes	yes	2	0.002752	94.538	375930		OST specific	44																		107070								825030
VTADVINAAEK	K	0	1129.6	Q61753	Q61753	Phgdh	D-3-phosphoglycerate dehydrogenase	yes	yes	2	3.6321e-29	210.44	775120	223662	3.46559	44	686690	532190	710630	92720	47873	63155	195690		125770	899120	609660	698290	646930	520650	884520	432660	638820	303780	716090	784630	332800	206530	103390	84752	2820900	8764900	2307200	1132100	1392900	592940	139830	58673	84986
EKGTWVQIK	K	1	1087.6	O09167	O09167	Rpl21	60S ribosomal protein L21	yes	yes	2	0.051483	96.665	283729	308667	0.919209	45		370860	454310								399020	445940					141420	289430					126960			438430	545930					48793	51419
HGVVPIATYMR	K	0	1242.65	O09167	O09167	Rpl21	60S ribosomal protein L21	yes	yes	2	0.0040082	101.39	433042	444407	0.974428	45	684680	582020	438180	161020	62098	63322				970510	692060	530500	253970	235050		613650	419640	412310	238820		73456	187100	141710	123110	2215600	1707600	1457600	596990	317210	557160	143860	123350	126290
KHGVVPIATYMR	R	1	1370.75	O09167	O09167	Rpl21	60S ribosomal protein L21	yes	yes	3	0.0053095	83.226	147063	216114	0.680489	45	159400	91043	117690							147380	145980	138200		39155		115360	127630	115240				79228	27816	29421	433120	490240	338030	86934	102840
TNGKEPEIIEPIPYEFMA	R	1	2077.01	O09167	O09167	Rpl21	60S ribosomal protein L21	yes	yes	2	0.029484	92.264	331442	264685	1.25221	45		426960	169880							337320	478520	276220				233690				172110					578830		1215500	161890	112180	278580
VYNVTQHAVGIIVNK	R	0	1653.92	O09167	O09167	Rpl21	60S ribosomal protein L21	yes	yes	2,3	2.7574e-96	257.8	2.11307e+06	701969	3.0102	45	4531800	2944400	2331000	662940	263100	392970	191350		76579	5366700	5708000	3767800	1454700	970730	1038900	2046600	1867100	1307400	1578200	1354400	349460	1195200	793980	552480	10666000	10121000	7659700	2513200	1242700	2496200	914850	446900	485440
AAFGISEAGFNTACITK	R	0	1756.85	Q8K2B3	Q8K2B3	Sdha	Succinate dehydrogenase [ubiquinone] flavoprotein subunit, mitochondrial	yes	yes	2	1.254e-36	184.21	476247	330785	1.43975	46	523100	179940		117050	40076	85290				501010	699980	478380					280090	211760	267410	331110	89963	170690	89277	132710	2113100	1819600	3251100	457260	653680	553640		94137	103880
AGIPCQDIEFVQFHPTGIYGAGCIITEGCR	R	0	3365.56	Q8K2B3	Q8K2B3	Sdha	Succinate dehydrogenase [ubiquinone] flavoprotein subunit, mitochondrial	yes	yes	3	8.5553e-11	66.633	778232	408970	1.90291	46	430680	420850								704520	916010	533980	359350	350130	346460								67798	379750	3199500	1985200	5099300	586740	283450	554630		142370	151540
ANAGEESVMNIDK	K	0	1376.62	Q8K2B3	Q8K2B3	Sdha	Succinate dehydrogenase [ubiquinone] flavoprotein subunit, mitochondrial	yes	yes	2	2.0043e-14	175.6	160528	59430.5	2.70111	46	131860	118250	160170		26787	33815	108600		69222	161170	123280	194650		43620	64472	151240	113100	95212	153560	167120	113630		42621	58108	729650	713300	696260	127330	271930	182470	34735	36675	38811
GVIAICIEDGSIHR	R	0	1538.79	Q8K2B3	Q8K2B3	Sdha	Succinate dehydrogenase [ubiquinone] flavoprotein subunit, mitochondrial	yes	yes	3	0.013709	63.864	161344	82307.7	1.96026	46	138950	86196	75237							200140	250430	177670	84167		66012	141120	200920	124370	102530		32615	53219	40489		684390	523970	521900	194330	129720	227220	109730	56448	73091
IGANSIIDIVVFGR	R	0	1472.84	Q8K2B3	Q8K2B3	Sdha	Succinate dehydrogenase [ubiquinone] flavoprotein subunit, mitochondrial	yes	yes	2	1.5691e-29	196.37	451558	261084	1.72955	46	282990	380820	244010				63111		110370	485510	297700	318330	156990	206800	162550	651280	666010	754860	183650	323610	138860	126440	148550	149770	1885900	1691100	3408100	383780	518890	215510	228600	176740	227560
ISQIYGDIK	K	0	1035.56	Q8K2B3	Q8K2B3	Sdha	Succinate dehydrogenase [ubiquinone] flavoprotein subunit, mitochondrial	yes	yes	2	0.0019036	112.85	969303	272677	3.55476	46							419400		128990								581890		914000	935280	362890				3714100	1578800	914510
KHTISYVDIK	R	1	1202.67	Q8K2B3	Q8K2B3	Sdha	Succinate dehydrogenase [ubiquinone] flavoprotein subunit, mitochondrial	yes	yes	3	0.060492	47.96	233584		OST specific	46		83876									122470														710370			167340	270480
NTVIATGGYGR	K	0	1107.57	Q8K2B3	Q8K2B3	Sdha	Succinate dehydrogenase [ubiquinone] flavoprotein subunit, mitochondrial	yes	yes	2	0.026314	81.239	197680	102808	1.92282	46	207800	124510	161590			71612	86201			202170	125710	149010	115870	78515	124840	178150	139350	102320	168350	179430	134140	202990	47396	59787	732350	990720	585800	208890		100810	100770	45194
TINEADCATVPPAIR	K	0	1626.8	Q8K2B3	Q8K2B3	Sdha	Succinate dehydrogenase [ubiquinone] flavoprotein subunit, mitochondrial	yes	yes	2	0.00021664	102.29	151145		OST specific	46	65132	69281									96995	140570							80036						443180	318260	330930	139950	168670
TYFSCTSAHTSTGDGTAMVTR	R	0	2249.97	Q8K2B3	Q8K2B3	Sdha	Succinate dehydrogenase [ubiquinone] flavoprotein subunit, mitochondrial	yes	yes	3	8.2768e-08	94.325	245377	202614	1.21106	46	175010	189310	203400		28890					69458	198640	266120		91756	76649	167080		209300					58124	106470	1249800	1088100	909850	191610	261650	163620		40570	57800
VDEYDYSKPIQGQQK	R	1	1796.86	Q8K2B3	Q8K2B3	Sdha	Succinate dehydrogenase [ubiquinone] flavoprotein subunit, mitochondrial	yes	yes	3	0.00042648	105.95	231634	85484.5	2.70966	46	152920	171420	222470	88158	50990	70425	105310		113020	256200	234460	226000	91501	144460	159600	179840	137150	195110	160540	219150	90603	81704	89966	89977	997760	888780	1236800	222830	405900	226450	85299	63874	54143
VGSVIQEGCEK	R	0	1204.58	Q8K2B3	Q8K2B3	Sdha	Succinate dehydrogenase [ubiquinone] flavoprotein subunit, mitochondrial	yes	yes	2	4.0538e-14	182.41	263752	67788.4	3.89082	46	177920	174060	141210	79809	42875	48189	124410		97367	239190	261810	224820	115930	120600	150420	263850	267620	252810	245470	246260	140990	89919	65730	72920	2184100	1456000	907890	276280	227050	167810	95163	62635	66906
VSDAISTQYPVVDHEFDAVVVGAGGAGIR	K	0	2928.46	Q8K2B3	Q8K2B3	Sdha	Succinate dehydrogenase [ubiquinone] flavoprotein subunit, mitochondrial	yes	yes	3	6.6109e-23	94.838	696346	272363	2.55668	46	485420	485410	218890							689680	720110	721490	253020	331040	588660			319990	464060	492560		192400	126850	230270	3191300	2279400	4871200	609300	399190	727610	270260	174990	141900
VTIEYRPVIDK	K	1	1331.74	Q8K2B3	Q8K2B3	Sdha	Succinate dehydrogenase [ubiquinone] flavoprotein subunit, mitochondrial	yes	yes	2	3.6826e-05	166.11	162027	151577	1.06894	46	88044	69569	68428		14073	27748				196340	61779			30640		144720		76315							585740	799960	309020	119880	171340	134840
AATGEEVSAEDIGGADIHCR	K	0	2056.91	Q3ULD5	Q3ULD5	Mccc2	Methylcrotonoyl-CoA carboxylase beta chain, mitochondrial	yes	yes	2,3	8.1928e-213	308.25	9.55674e+06	1.41892e+06	6.73521	47	6895800	5987100	6835000	8295500	4710500	6384800	5641700	1576800	2071100	6297500	5117600	5684300	16366000	13497000	14689000	18436000	13534000	15108000	3818200	3552300	1647300	12789000	7657200	10834000	22808000	17899000	20603000	7597800	10339000	6894300	9585600	5989900	7155100
AATGEEVSAEDIGGADIHCRK	K	1	2185.01	Q3ULD5	Q3ULD5	Mccc2	Methylcrotonoyl-CoA carboxylase beta chain, mitochondrial	yes	yes	4	0.0057536	56.25	738391	155860	4.73751	47		301170	453320			382080						336720	919680	921680	1759500	1063300	774010	792150					665420	506650	960520	1221000	1213400	839950		404800	770980	501290	428030
AIVSQIHER	K	0	1051.58	Q3ULD5	Q3ULD5	Mccc2	Methylcrotonoyl-CoA carboxylase beta chain, mitochondrial	yes	yes	2,3	1.2479e-18	183.72	6.80689e+06	1.25773e+06	5.41205	47	5764100	5100800	6741400	3871100	2694300	4281900	2394000	351270	1092000	5253700	4696000	5585400	7663800	7754300	14001000	10474000	12092000	11834000	3647700	3665400	401760	5988800	5089200	6978700	10306000	18541000	9718900	7323700	12569000	5854300	4427000	3215900	9191200
AIYGDTIVTGFAR	K	0	1382.72	Q3ULD5	Q3ULD5	Mccc2	Methylcrotonoyl-CoA carboxylase beta chain, mitochondrial	yes	yes	2	3.1821e-14	171.62	8.1213e+06	1.20277e+06	6.75218	47	8704500	6722000	4663600	6368900	2885600	3831200	2855200			9003300	6880500	6849900	13035000	9672600	9411300	15399000	9783900	10035000	3790100	3875300	1531400	16027000	5033200	5614300	19706000	15056000	14823000	11433000	7792600	10761000	8026400	4183100	5277400
AQEIAIQNR	R	0	1041.56	Q3ULD5	Q3ULD5	Mccc2	Methylcrotonoyl-CoA carboxylase beta chain, mitochondrial	yes	yes	2	2.0185e-19	189.18	6.51511e+06	1.19606e+06	5.44716	47	6061100	4799200	5074700	4222600	2096900	2694400	8231800	6461600	5444100	5774800	3775600	4286600	7306200	6552100	9093000	8893300	9837500	8125100	7270500	7750900	4083000	6394000	3907800	4024200	11886000	14146000	10352000	7573100	8258900	4376100	4604500	2819300	2875600
DRIDNIIDPGSPFIEFSQFAGYQIYGDEEVPAGGIITGIGR	R	1	4426.18	Q3ULD5	Q3ULD5	Mccc2	Methylcrotonoyl-CoA carboxylase beta chain, mitochondrial	yes	yes	3,4	3.1346e-11	75.897	3.85513e+06	760715	5.06777	47	2829400	2870100	1287700				1930400		1681600	2843500	1808200	1854900	836650	542630	878150	6335800	3084700	8223200	5570000	5024300	4907000				8048000	3721900	22636000	3573700	4122800	2680700	600720	479490	388270
DYEAEGIAK	R	0	994.461	Q3ULD5	Q3ULD5	Mccc2	Methylcrotonoyl-CoA carboxylase beta chain, mitochondrial	yes	yes	2	1.3881e-19	190.62	2.54581e+06	416729	6.10902	47	2427400	2129100	2345500	1281000	967960	1085900	2104500	1978600	1714700	2072700	2119500	1664500	3314200	3279600	4317700	3255700	3532100	3656700	2946300	3532300	1957200	2030500	1758500	1777400	4383200		3936100	3374300	2557100	1939800	1806700	1363800	1409600
FEEEGNPYYSSAR	R	0	1547.65	Q3ULD5	Q3ULD5	Mccc2	Methylcrotonoyl-CoA carboxylase beta chain, mitochondrial	yes	yes	2	3.3971e-39	214.48	1.29376e+06	259577	4.9841	47	860180	1133800	945230	693230	705340	945570	1162500	263430	958030	1056000	1236800	1486000	1431800	1938600	2029300	1961400	1134900	2252000	1081300	1522200	1207600	1151800	1094600	1143800	2278200	1360400	2260400	1071700	1937100	1341900	797460	784800	882900
FIYMWPNAR	R	0	1196.58	Q3ULD5	Q3ULD5	Mccc2	Methylcrotonoyl-CoA carboxylase beta chain, mitochondrial	yes	yes	2	7.5472e-10	167.24	2.3709e+06	308047	7.69654	47	2176700	2777700	1255000	966950	714930	941790	670100		105270	2340200	2594500	2069500	3205200	3968100	3846400	4383400	1970800	3732300	1339600	1109500	526050	2829700	1806700	2126300	6902700	3082900	6306300	2771800	1890200	3046500	1743600	1269400	1763800
GAHFVQICCQR	K	0	1374.63	Q3ULD5	Q3ULD5	Mccc2	Methylcrotonoyl-CoA carboxylase beta chain, mitochondrial	yes	yes	2,3	2.0177e-09	166.34	2.3254e+06	317464	7.32495	47	2280300	1673300	1858100	1741700	892590	1016400	404580			2167500	1597200	1317000	3643600	2733200	3971700	4345300	4380600	3482900	731600	818850	273960	3315100	1986500	2057900	4516400	4837800	3513700	2921100	3585200	1609400	2438500	1496800	1439400
GGTYYPVTVK	K	0	1083.56	Q3ULD5	Q3ULD5	Mccc2	Methylcrotonoyl-CoA carboxylase beta chain, mitochondrial	yes	yes	2	0.001593	107.55	4.9226e+06	802303	6.13559	47	4863700	3534600	4046100	3453100	1549900	2103600	3743300	1425400	1839700	4456400	2944200	3302000	6381200	4778300	6569100	7647500	5888700	6166200	4482700	4329800	2105100	5324600	3570100	3515400	8785900	7321600	16905000	5564600	6002600	4736200	4115400	2570000	2546300
GGTYYPVTVKK	K	1	1211.65	Q3ULD5	Q3ULD5	Mccc2	Methylcrotonoyl-CoA carboxylase beta chain, mitochondrial	yes	yes	2	0.00021593	150.15	118405	66246.5	1.78733	47	84259		74530	67253						81209	64527	53607	121010	125760	168190	182950	233600	110140	94788	78219		90475	69790	47831	214350	222940	151820	140030	135980	74868	74183	53293	73816
IFGYPVGIIGNNGVIFSESAK	R	0	2181.15	Q3ULD5	Q3ULD5	Mccc2	Methylcrotonoyl-CoA carboxylase beta chain, mitochondrial	yes	yes	2,3	1.8738e-94	229.62	2.6268e+06	542696	4.84027	47	2776400	3628900	1277100	72948		88688	1081400		554780	2853300	3165400	1732700	2992200	2935400	2165000	4317800	3520800	3575500	1136600	812400	301830	1885400	1207100	2906500	6859700	5378300	12684000	2717300	1627800	2471900	2125100	2415500	2010700
IFGYPVGIIGNNGVIFSESAKK	R	1	2309.24	Q3ULD5	Q3ULD5	Mccc2	Methylcrotonoyl-CoA carboxylase beta chain, mitochondrial	yes	yes	3	0.0002979	72.797	953196	322694	2.95387	47	852210	1058000	344780							903900	1243600	802320	1220000	732480		1416600	1036000	1073500	305210	822560	170910	646360	472310	1048900	2000100		3895800	846270		979530	972920	480580	609770
IFYNQAIMSSK	R	0	1300.65	Q3ULD5	Q3ULD5	Mccc2	Methylcrotonoyl-CoA carboxylase beta chain, mitochondrial	yes	yes	2	3.9143e-29	215.04	3.93767e+06	590236	6.67135	47	3867400	3271100	2996100	2303700	1472700	1617900	1609800	759790	727530	3547000	3394700	3109000	5841400	4761700	4182900	7683200	5856300	5751100	2343100	3036500	1366400	4076000	3004200	3412800	9343800	7848700	9322100	5105900	4360100	5383100	3265400	1970300	2245500
IGTQPDSASSTYQENYEQMK	R	0	2275.99	Q3ULD5	Q3ULD5	Mccc2	Methylcrotonoyl-CoA carboxylase beta chain, mitochondrial	yes	yes	2,3	5.4968e-213	305.85	4.54674e+06	834880	5.44598	47	4301300	4497200	4401700	2946300	1993500	2313900	3217100	339660	2024700	4048000	3865400	4222200	5704800	6789000	6370600	7332500	5071300	7031400	3643200	4729300	2600500	4415900	3540700	4231200	10055000	4214400	9400100	5119800	6240700	4873700	3637400	2579100	3000700
IPCIYIVDSGGANIPR	R	0	1743.9	Q3ULD5	Q3ULD5	Mccc2	Methylcrotonoyl-CoA carboxylase beta chain, mitochondrial	yes	yes	2,3	7.0555e-54	219.95	10880924	1.51677e+06	7.17375	47	11464000	16923000	5878500	8463300	3513900	5314100	3703600	996380	2240500	12823000	12484000	9635000	17330000	20637000	24479000	20459000	12388000	14655000	5658000	6329000	2183800	11518000	6274100	7648700	24704000	20740000	19062000	15741000	7261000	14875000	10847000	5018500	7240700
ISVMGGEQAATVIATVAR	R	0	1772.95	Q3ULD5	Q3ULD5	Mccc2	Methylcrotonoyl-CoA carboxylase beta chain, mitochondrial	yes	yes	2,3	9.1506e-121	265.93	9.97185e+06	1.69955e+06	5.86735	47	10042000	12126000	5651400	4651600	2403200	4152600	3184900	1285800	1391300	10973000	13037000	8235500	15778000	13799000	21589000	18377000	13847000	12818000	4114300	5437300	2215200	9443300	6043300	7216700	22790000	21902000	33800000	12339000	5673100	12993000	9801500	5479700	5382300
ITVIIGGSYGAGNYGMCGR	K	0	1944.92	Q3ULD5	Q3ULD5	Mccc2	Methylcrotonoyl-CoA carboxylase beta chain, mitochondrial	yes	yes	2,3	1.554e-184	308.78	1.32043e+06	216475	6.09968	47	1534600	1453600	1014600		27757	86651	107670		82168	1926100	2002100	1709300	1860300	1569100	1403400	2513800	962820	2101300	1062000	882170	352670	865300	780850	693110	3708800	1481600	2914800	2268800	1565600	2793200	1393200	938330	946400
IVIGISISAAINAPIQR	R	0	1735.04	Q3ULD5	Q3ULD5	Mccc2	Methylcrotonoyl-CoA carboxylase beta chain, mitochondrial	yes	yes	2,3	3.879e-17	149.22	965728	150530	6.4155	47	280710	268530	116560							869580	902910	564870	129420	99385	195430	1433300	673540	1011200	654830	1081500	411720		41698	122520	4942900	1845300	9956700	1083100	293870	933430	522310	364550	207940
IWDDGIIDPVDTR	R	0	1513.74	Q3ULD5	Q3ULD5	Mccc2	Methylcrotonoyl-CoA carboxylase beta chain, mitochondrial	yes	yes	2,3	2.8425e-14	169.58	5.28809e+06	622426	8.49593	47	6271200	4969500	3336400	3434700	1798300	2437600	1933600	904380	1035600	4710000	5065200	3481700	7361800	6814500	10914000	9835200	3209100	11206000	2992900	2904300	1034600	5207600	3413300	3561800	15687000	6530100	19248000	7233500	8801300	6854700	6796600	2757800	3010500
KGAHFVQICCQR	K	1	1502.72	Q3ULD5	Q3ULD5	Mccc2	Methylcrotonoyl-CoA carboxylase beta chain, mitochondrial	yes	yes	3,4	0.00010986	119.34	1.01045e+06	202133	4.99894	47	975750	569730	853150	660000	365130	510540	228210			936100	625180	660380	1239000	776790	1267400	1762600	3079700	1569900	244230	156650	69764	1201700	738390	781930	1641400	3207800	1612500	1241900	1815200	637180	999260	609660	609310
KMDVTIEPSEEPIFPADEIYGIVGANIK	K	1	3074.55	Q3ULD5	Q3ULD5	Mccc2	Methylcrotonoyl-CoA carboxylase beta chain, mitochondrial	yes	yes	3	7.5409e-58	160.15	3.17201e+06	566051	5.60376	47	1069100	4394500	2047000	162640	135950	308710	2321800	1315700	2800600	3119100	4008600	2544300	3729600	5301800	2872900	4590500	3509500	6372800	2313600	2756800	2470600	1936100	1564000	2918100	4711200	3952300	11287000	4192300	4182000	4317500	2623000	2278900	2781000
KMDVTIEPSEEPIFPADEIYGIVGANIKR	K	2	3230.65	Q3ULD5	Q3ULD5	Mccc2	Methylcrotonoyl-CoA carboxylase beta chain, mitochondrial	yes	yes	4	4.0593e-11	99.6	2.33189e+06	576058	4.04802	47	1483400	3108600	1225100			127850	553810			2083200	3165600	2055000	2425900	3330100	3314300	2270900	2049100	2866600	1352500	1241200	1217300	1271400	1158200	2857200	4447800	3433600	7727100	3154400	2119100	2909800	1758400	2565300	1957400
KSGVTDHYAIDDHHAIHITR	R	1	2285.13	Q3ULD5	Q3ULD5	Mccc2	Methylcrotonoyl-CoA carboxylase beta chain, mitochondrial	yes	yes	4	1.4034e-05	88.637	864411	200126	4.31934	47	739710	359590	544400	695690	210760	187280	145010			110690	453000	598330	1462600	675500	1500600	2314200	2130400	898130		163230		204030	463120	678480	340830	3886800	1897500		668910	256030	1372300	394900	693580
MDVTIEPSEEPIFPADEIYGIVGANIK	K	0	2946.46	Q3ULD5	Q3ULD5	Mccc2	Methylcrotonoyl-CoA carboxylase beta chain, mitochondrial	yes	yes	3	2.7974e-59	157.01	1.07286e+06	309306	3.46861	47	621490	1011400	1198000				947280		853650	661130	1204500	885740	1010700	1295500	1196600	1107200	995700	1976100	886910	1094000	789030	366670	670870	804850	1671400	1065000	2926600	961530	1461300	1015500	670930	605190	980810
MDVTIEPSEEPIFPADEIYGIVGANIKR	K	1	3102.56	Q3ULD5	Q3ULD5	Mccc2	Methylcrotonoyl-CoA carboxylase beta chain, mitochondrial	yes	yes	3	1.6972e-11	86.557	1.15324e+06	314138	3.67113	47	737080	1072800	864790				856160		883240		1143200	898340	1187600	1350500	933850	1328400	585910	1623400	796820	1403300	947510	392130	727620	892140	1863100		3490700	1434000	1597600	780530	793370	877010	1049800
MVAAVACAK	K	0	919.462	Q3ULD5	Q3ULD5	Mccc2	Methylcrotonoyl-CoA carboxylase beta chain, mitochondrial	yes	yes	2	4.0139e-06	143.61	2.20703e+06	354362	6.22818	47	2172900	1835900	2129900	1186700	717540	875410	2462700	2158700	1826800	1829600	1290400	1464800	2534400	2089900	254380	3018300	3906600	2391600	2706900	2843500	1502800	2129000	1437100	1417000	3948900	5250800	3014200	2816900	2170900	1756000	1657800	1041200	1155500
NIPIIFIQNITGFMVGR	R	0	1932.07	Q3ULD5	Q3ULD5	Mccc2	Methylcrotonoyl-CoA carboxylase beta chain, mitochondrial	yes	yes	2,3	2.0245e-46	216.29	1.87566e+06	229161	8.1849	47	1390000	1490200	1302700				1051800	803330	800990	1488100	1229800	1223600	902860	1094900	1200300	3418800	3496900	3485400	1010200	1987300	1422300	224360	301280	494770	7821400	7465200	9836400	1460900	1653800	1036900	1392300	915630	1322500
NITQIAVVMGSCTAGGAYVPAMADENIIVQK	K	0	3220.59	Q3ULD5	Q3ULD5	Mccc2	Methylcrotonoyl-CoA carboxylase beta chain, mitochondrial	yes	yes	3	1.5418e-62	146.72	2.5027e+06	285008	8.78116	47	1167900	2491200	1037500			133720	775960		701610	1140500	1973500	1823300	4180000	4893600	4929900	4649800	3619800	5775400	542100	1024600	191050	1594000	2660200	2429300	6270800	3837800	9138700	1534200	1617000	1026700	2503700	1984300	2576100
QFSSAEEAAIK	K	0	1179.58	Q3ULD5	Q3ULD5	Mccc2	Methylcrotonoyl-CoA carboxylase beta chain, mitochondrial	yes	yes	2	0.036393	74.611	103484	58493.2	1.76917	47	114040	102600	80802	70149			77538	49989	46753	95998	65371	64323		126190	136340	185960	166740	168930	73648	64926		86258	62639	59820		211400	177650		106580	56515		52854	43062
QFSSAEEAAIKEPIIK	K	1	1759.94	Q3ULD5	Q3ULD5	Mccc2	Methylcrotonoyl-CoA carboxylase beta chain, mitochondrial	yes	yes	2,3	7.0504e-27	193.54	2.13809e+06	195317	10.9468	47	4932700	188860	109580	3625300	124650	62579	1487800			5328200	260210	126800	7372400	221250	187810	7485500	372220	172780	1858800	74957		5072200	117940	106970	11480000	579490	344430	6289300	154050	222720	4469600	100430	84600
QFSSAEEAAIKEPIIKR	K	2	1916.04	Q3ULD5	Q3ULD5	Mccc2	Methylcrotonoyl-CoA carboxylase beta chain, mitochondrial	yes	yes	3	0.024829	76.311	285898	105685	2.7052	47	360610	116880	197840	281900	76899	76206	119900			472850	279130	189910	542890	234070	176270	60531	559270	220090		56043		445680	151780	123550	651970	923440		34012	130690	312240	292480	92192	93989
QGTIFIAGPPIVK	K	0	1339.79	Q3ULD5	Q3ULD5	Mccc2	Methylcrotonoyl-CoA carboxylase beta chain, mitochondrial	yes	yes	2	3.6989e-29	205.8	4.43938e+06	769611	5.76834	47	4462600	5756200	2624200	3046000	1268900	2032000	1609100	973630	847880	4882800	5185600	3284800	6288900	5891500	10073000	7233400	6929100	4966600	2185700	2696100	1136800	4312400	2277600	2705500	11156000	11975000	8392700	5728300	2732100	6352400	3526500	1607200	1833300
RFEEEGNPYYSSAR	K	1	1703.75	Q3ULD5	Q3ULD5	Mccc2	Methylcrotonoyl-CoA carboxylase beta chain, mitochondrial	yes	yes	2,3	5.4712e-95	266.77	4.17975e+06	715297	5.84338	47	3837200	4366200	4455200	2340100	1996300	2580000	990020	193500	622610	3606900	3563700	3711400	5229600	5984400	7252900	6312000	5250000	7098200	1588200	1966100	976490	3736800	3636200	3918600	8284800	6395300	9059400	5372200	7629300	4263500	3369100	3096700	3214500
SGVTDHYAIDDHHAIHITR	K	0	2157.04	Q3ULD5	Q3ULD5	Mccc2	Methylcrotonoyl-CoA carboxylase beta chain, mitochondrial	yes	yes	3,4,5,6	3.3582e-21	150.01	5.43181e+06	986333	5.50707	47	7068500	3645200	2737800	2730100	2027100	1390800	666390		248400	8695600	3641000	7052200	11078000	3684000	8042200	9405700	14385000	5732100	719580	852410	201750	5866100	2353900	3055200	12664000	17220000	7281700	6943900	6872000	2357900	5595000	3641100	4677800
TDFGIFR	R	0	854.429	Q3ULD5	Q3ULD5	Mccc2	Methylcrotonoyl-CoA carboxylase beta chain, mitochondrial	yes	yes	2	0.0075786	130.77	2.23311e+06	435887	5.12314	47	2878400	1708200	1561600	1929000	880780	1029800	825120	292020	244120	2537000	1833400	1982500	4033800	3134600	2581800	4077100	3501700	2888400	1312200	1157000	414860	2556500	2923800	1703700	5211100	4605000	3880500	3107500	1702100	3297700	1600400	1300700	1226200
VSGVECMIVANDATVK	R	0	1691.82	Q3ULD5	Q3ULD5	Mccc2	Methylcrotonoyl-CoA carboxylase beta chain, mitochondrial	yes	yes	2,3	2.9118e-53	220.34	3.50265e+06	524028	6.68409	47	3508800	2498500	2202900	2549100	1213700	1423600	1851700	518510	858650	3842400	3867000	2946000	5926200	5051500	3024500	7667800	4264100	5309400	2070500	2310200	967250	4173500	2589700	3128000	8855300	6131100	8160500	4910000	2522800	5620900	3111700	1492500	2132900
FNADEFEDMVAEK	K	0	1543.65	Q6ZWV3	Q6ZWV3	Rpl10	60S ribosomal protein L10	yes	yes	2	1.0657e-28	196.37	654005	902775	0.724439	48	1235400	1116100	785870	43645	104460					1124700	1236600	887290	486810	336630	572060	143810	514910	656450	657240	797850	319140	189800	73686	27427	2966800	1642400	3305000	659600	551080	438380	122690
FNADEFEDMVAEKR	K	1	1699.75	Q6ZWV3	Q6ZWV3	Rpl10	60S ribosomal protein L10	yes	yes	3	1.8192e-05	119.88	425179	165897	2.56291	48	1016800	1252000	126360									146110		299500	232250				169270	1174700			133540	51930	321150		450380		107270	207420	198700	120660
EQYYTCHVYHQGIPEPITIR	K	0	2503.2	P01901;P04223	P01901	H2-K1	H-2 class I histocompatibility antigen, K-B alpha chain;H-2 class I histocompatibility antigen, K-K alpha chain	yes	no	4	0.0062068	40.968	536929	222621	2.41185	49	514570	440940	329690	149100	92861	106000				828830	1013900	616200	518250	451600	401890	443590	477340	395490			92297	266310	163620	267470	2220200	1984000	2381300	519820	393640	764330	403880	218590	293770
FIAVGYVDDTQFVR	R	0	1628.82	P01902	P01902	H2-K1	H-2 class I histocompatibility antigen, K-D alpha chain	yes	yes	2	5.5997e-51	224.43		2995520	0	49
GGDYAIAPGSQTSDISIPDCK	K	0	2150.98	P01901;P04223;P14428;P03991	P01901	H2-K1	H-2 class I histocompatibility antigen, K-B alpha chain;H-2 class I histocompatibility antigen, K-K alpha chain;H-2 class I histocompatibility antigen, K-Q alpha chain;H-2 class I histocompatibility antigen, K-W28 alpha chain	yes	no	2	7.86e-24	141.5	138632		OST specific	49				62055	33880								141960	148860	108580	112880		103030				73280	67504	56089	597240		482620				74237		65963
GGSHTIQVISGCEVGSDGR	K	0	1914.89	P01901	P01901	H2-K1	H-2 class I histocompatibility antigen, K-B alpha chain	yes	yes	3	4.8187e-16	142.4	551569	211039	2.61359	49	804960	572280	736490	206360	116170	154560				738220	796270	701190	518990	389950	681110	704150	413540	366230	363400	359950	129730	326390	190540	237570	2409400	1485800	1655100	863730	1088800	611990	439010	197060	208760
HKWEQAGEAER	K	1	1339.63	P01901	P01901	H2-K1	H-2 class I histocompatibility antigen, K-B alpha chain	yes	yes	3	0.022338	84.169	216762	63135.3	3.43329	49	182540	312370	348190		44859	65262	48777		65614	243660	335340	461280	73299	231200	199450	36516	145860	221010	157720	233750	155620	48678	105340	121360	498640	643510	1137300	218460	308940	301180	31955	79255	89766
VMVHDPHSIA	K	0	1104.54	P01901;P04223;P14428;P03991;P01902	P01901	H2-K1	H-2 class I histocompatibility antigen, K-B alpha chain;H-2 class I histocompatibility antigen, K-K alpha chain;H-2 class I histocompatibility antigen, K-Q alpha chain;H-2 class I histocompatibility antigen, K-W28 alpha chain;H-2 class I histocompatibility antigen, K-D alpha chain	no	no	2	0.025727	74.92	98028.2		OST specific	49	45826									77202			80504						38639			26822	21945		177250	431610	94496	59705		34261
YFVTAVSRPGIGEPR	R	1	1647.87	P01901;P01902	P01901	H2-K1	H-2 class I histocompatibility antigen, K-B alpha chain;H-2 class I histocompatibility antigen, K-D alpha chain	no	no	3	5.7751e-05	124.48	519924	177676	2.92624	49	712100	404150	452270	182260	105750	172940	115260			862230	565360	646220	567140	393810	333160	447930	524330	380930	301410	245450	165620	304930	292200	151890	2213400	2273800	2080900	866420	482800		430430	229770	274580
YMEVGYVDDTEFVR	R	0	1721.76	P01901	P01901	H2-K1	H-2 class I histocompatibility antigen, K-B alpha chain	yes	yes	2	1.1463e-22	185.32	256480	124140	2.06605	49	355510		191450	89528						338300	294510	365370	154330	194840	151580	277370		200950		263110		103270	51898		1147300	435990	920990	376430	159630	327720	113530		87319
AFDNDVDAICNIR	R	0	1521.69	Q99MN9	Q99MN9	Pccb	Propionyl-CoA carboxylase beta chain, mitochondrial	yes	yes	2,3	4.4254e-78	243.3	2.20268e+07	3.31593e+06	6.64273	50	32375000	22835000	19255000	15014000	6981200	9267200	13350000	2722700	5566800	37562000	37292000	27937000	27902000	19900000	18094000	33933000	18314000	21675000	20112000	20473000	7739700	17340000	12694000	11005000	63174000	37830000	51327000	43210000	22539000	44947000	16131000	8973200	9933700
AYGGAYDVMSSK	K	0	1247.55	Q99MN9	Q99MN9	Pccb	Propionyl-CoA carboxylase beta chain, mitochondrial	yes	yes	2	1.334e-20	194.39	8.75859e+06	1.15672e+06	7.57189	50	10259000	8767400	9867000	3659500	2326900	2996200	6753700	3002500	4909600	11861000	9563000	10157000	7167600	7053800	9237400	10863000	6574000	10453000	10044000	11677000	6063300	4926400	4048000	4398400	24083000	14216000	20824000	12686000	14638000	10121000	4711600	3280200	3638000
AYNMIDIIHAVIDER	K	0	1771.89	Q99MN9	Q99MN9	Pccb	Propionyl-CoA carboxylase beta chain, mitochondrial	yes	yes	2,3	8.8448e-42	207.21	26736300	2.81561e+06	9.49575	50	30314000	49053000	29752000	3112400	1578600	2792300	6033400	6034300	9155000	32021000	40234000	25955000	18708000	24962000	27236000	38528000	34449000	41282000	10356000	17082000	10937000	8874000	10647000	13366000	88217000	67429000	142620000	30284000	30710000	26078000	14410000	11530000	18174000
AYNMIDIIHAVIDEREFFEIMPSYAK	K	1	3114.52	Q99MN9	Q99MN9	Pccb	Propionyl-CoA carboxylase beta chain, mitochondrial	yes	yes	4	0.013166	76.678	415648		OST specific	50									239750	153040									292010	450080	238970							701310	439940
CADFGMAADK	R	0	1084.43	Q99MN9	Q99MN9	Pccb	Propionyl-CoA carboxylase beta chain, mitochondrial	yes	yes	2	1.1016e-05	155.53	1.69204e+06	306303	5.52408	50	2619700	1458600	1335300	716050	341040	311890	2820900	1251400	1312200	2495600	1552300	1086000	1548100	1225700	1022200	2046300	1328900	914330	2592900	2190700	292220	1014500	489250	393380	5878000	3899500	2809900	3295300	3101400	1356100	910870	365910	275620
CADFGMAADKNK	R	1	1326.57	Q99MN9	Q99MN9	Pccb	Propionyl-CoA carboxylase beta chain, mitochondrial	yes	yes	2	2.1072e-09	187.78	109708		OST specific	50	123680	76109	82685		21056		104430			110140	75893		91732					69544	120430	128210					268800	272350		136540	79185	69376		16415
CADFGMAADKNKFPGDSVVTGR	R	2	2342.08	Q99MN9	Q99MN9	Pccb	Propionyl-CoA carboxylase beta chain, mitochondrial	yes	yes	3,4	1.5863e-13	144.4	829918	298027	2.78471	50	1114900	608390	460820	366730	122130	97522				1850400	1313500	1128400	1282900	681330	476430	976760	699820	520180	483300	232630	94987	466890	212200	158440	3593000	2665700	2509700	1881700	1030500	1411400	339830	141170	140240
DTSYIFITGPEVVK	K	0	1567.81	Q99MN9	Q99MN9	Pccb	Propionyl-CoA carboxylase beta chain, mitochondrial	yes	yes	2,3	1.3851e-29	195.1	3.32341e+07	3.75556e+06	8.84932	50	39465000	56686000	23456000	13229000	6745700	16231000	15984000	4686700	12911000	40335000	49362000	31388000	27393000	24994000	18824000	43318000	31022000	58895000	25398000	27823000	11938000	18391000	12011000	25016000	95580000	80079000	129130000	49099000	52073000	59791000	15369000	9806200	21531000
ECHDPSDRIVPEIDTVVPIESSK	R	1	2621.26	Q99MN9	Q99MN9	Pccb	Propionyl-CoA carboxylase beta chain, mitochondrial	yes	yes	3,4	1.2018e-22	138.03	2.69051e+06	686515	3.91909	50	2744300	2858300	1366300	1816300	878460	1390200	413500			5935800	6800700	4739500	1353400	857470	661980	2721500	1640000	2027600	1585500	1722800	498720	1932400	1108300	1036600	7096300	4420100	10060000	5341400	6886000	5415900	2229800	1074600	1142800
EFFEIMPSYAK	R	0	1360.64	Q99MN9	Q99MN9	Pccb	Propionyl-CoA carboxylase beta chain, mitochondrial	yes	yes	2	1.4623e-38	209.85	1.2921e+07	1.36159e+06	9.48961	50	19005000	14615000	10626000	5479700	3885200	3667400	5125100	2288300	2492100	19358000	22244000	15897000	13113000	11297000	17289000	20084000	12781000	14701000	7242800	8398300	3380400	9511500	6134700	5672200	52488000	33930000	39674000	20119000	12000000	22017000	7181400	4331700	5829300
EFFNFIPISSQDPAPIR	R	0	1977	Q99MN9	Q99MN9	Pccb	Propionyl-CoA carboxylase beta chain, mitochondrial	yes	yes	2,3	3.3937e-69	224.36	3.31597e+07	3.99244e+06	8.30562	50	38618000	49555000	38291000	10459000	5808200	10100000	9008700	6965100	12558000	49112000	54926000	32012000	32325000	39695000	24002000	42533000	31856000	33684000	10601000	13621000	8576200	22211000	11281000	29504000	96256000	58063000	156200000	47946000	27038000	45242000	22121000	20804000	14655000
EFFNFIPISSQDPAPIRECHDPSDR	R	1	2973.37	Q99MN9	Q99MN9	Pccb	Propionyl-CoA carboxylase beta chain, mitochondrial	yes	yes	3,4	3.3566e-26	136.68	7731195	1.22925e+06	6.28937	50	8630500	10731000	594080	1932500	1006300	1967900				14346000	17244000	10653000	9995600	9869700	11269000	10815000	6698400	6842900	3044300	3054700		1492700	3540200	3922000	28053000	20718000	40283000	13651000	8317500	13363000	2050400	598360	493050
FANPFPAAVR	K	0	1088.58	Q99MN9	Q99MN9	Pccb	Propionyl-CoA carboxylase beta chain, mitochondrial	yes	yes	2	1.9828e-15	182.39	2.31439e+07	4.59842e+06	5.03302	50	31444000	20796000	18014000	14394000	7339400	8718600	11629000	4727800	4009600	36562000	36076000	25239000	25228000	17235000	16105000	31836000	32667000	22451000	18841000	20389000	6978100	16759000	20160000	11953000	64479000	64735000	47356000	37177000	18663000	42982000	15413000	7959100	9507700
FCDAFNIPIITFVDVPGFIPGTAQEYGGIIR	R	0	3426.73	Q99MN9	Q99MN9	Pccb	Propionyl-CoA carboxylase beta chain, mitochondrial	yes	yes	2,3,4	6.2918e-16	77.51	1.38282e+07	1262986	10.9488	50	8243400	13382000	12047000				7158700	5449600	14558000	8085400	9704600	10770000	1549000	3300500	3017100	9917400	8332100	15843000	18479000	27789000	26638000				52598000	29869000	63784000	11697000	12671000	20545000	1034500	837620	1424000
FPGDSVVTGR	K	0	1033.52	Q99MN9	Q99MN9	Pccb	Propionyl-CoA carboxylase beta chain, mitochondrial	yes	yes	2	5.7472e-08	164.33	4.01994e+06	590426	6.80854	50	5301900	3504500	4440600	1604800	801730	1030900	2656700	1066900	1136500	5769700	3652900	4149500	3850500	2627800	4487800	5772800	5367700	4014400	3861300	4074100	1620600	3098800	1649900	1771300	11658000	9673100	8656500	6016400	7018100	4057500	2273700	1217400	1385700
GAVEIIFK	K	0	875.512	Q99MN9	Q99MN9	Pccb	Propionyl-CoA carboxylase beta chain, mitochondrial	yes	yes	2	2.3269e-08	159.2	1.20937e+07	1.86623e+06	6.48031	50	17618000	11874000	11763000	6287500	3683300	4070400	5295500	2198000	1610700	20812000	17704000	16359000	13997000	10185000	9471900	14189000	13374000	10171000	10227000	10671000	4350300	6750900	6049000	4718000	34280000	34059000	26062000	23040000	12327000	28785000	6866700	3965700	4268000
GAVEIIFKGHQDVEAAQAEYVEK	K	1	2530.27	Q99MN9	Q99MN9	Pccb	Propionyl-CoA carboxylase beta chain, mitochondrial	yes	yes	3	7.3955e-54	199.75	637404	265332	2.40229	50			208680							1508100	1099300	999630		336670	284830		1025800	442540					226080	358790		979260	523710		236080	514780	286560	106940	237010
GFVDDIIQPSSTR	R	0	1433.72	Q99MN9	Q99MN9	Pccb	Propionyl-CoA carboxylase beta chain, mitochondrial	yes	yes	2,3	7.8151e-50	220.4	1.86563e+07	2.74465e+06	6.79732	50	25062000	20594000	14874000	10356000	5975700	7041700	7928800	2900400	3029700	31146000	27357000	23546000	21120000	17772000	15027000	26215000	19620000	20856000	13039000	13745000	5379200	13073000	11862000	8667200	56317000	46376000	46110000	31977000	17310000	36431000	11889000	7156400	8522700
GHQDVEAAQAEYVEK	K	0	1672.77	Q99MN9	Q99MN9	Pccb	Propionyl-CoA carboxylase beta chain, mitochondrial	yes	yes	2,3	7.1473e-80	243.99	3.3209e+07	4.74827e+06	6.99392	50	34199000	34623000	40000000	11502000	8343800	11302000	18249000	8157700	11741000	40710000	34840000	35502000	26922000	26697000	40443000	32352000	36872000	32452000	29730000	33701000	17783000	16617000	14568000	16057000	77903000	95461000	80383000	44981000	65142000	34549000	14665000	11263000	13139000
HAAIIGGGQR	R	0	978.536	Q99MN9	Q99MN9	Pccb	Propionyl-CoA carboxylase beta chain, mitochondrial	yes	yes	2	0.00040711	125.16	8.55904e+06	1.53349e+06	5.58141	50	10269000	8549200	9330900	3266100	3058100	2960900	6514500	3664300	4117200	11852000	9447100	9483400	9008700	8129700	6301500	6902700	12538000	9751500	9386700	11241000	4462100	3804400	4240300	4217400	21494000	35062000	20344000	11363000	8907500	6446200	2777400	3165500	3073300
HAAIIGGGQRR	R	1	1134.64	Q99MN9	Q99MN9	Pccb	Propionyl-CoA carboxylase beta chain, mitochondrial	yes	yes	3	0.051567	56.916	144144	133527	1.07951	50	89254	123150	148310	30674	57761	81049	30551			208440	200130	210630	56832	163440	167150		81603	124910	108380	155530		120520	119570	113250			316710	205540		197710	29440	65331	89631
HIIGDTNYAWPTAEIAVMGAK	K	0	2257.12	Q99MN9	Q99MN9	Pccb	Propionyl-CoA carboxylase beta chain, mitochondrial	yes	yes	2,3	5.6064e-127	254.54	2.12371e+07	1.86367e+06	11.3953	50	24814000	25487000	11327000	2096900	1350900	1923400	5880600	6734100	5857000	41746000	42690000	28997000	19845000	19799000	26746000	33777000	6151300	24609000	7231500	7795500	5051400	11538000	9743300	7694300	85826000	59010000	112980000	35339000	18706000	35115000	14077000	7841400	9735100
ICCDIEVIASK	R	0	1306.63	Q99MN9	Q99MN9	Pccb	Propionyl-CoA carboxylase beta chain, mitochondrial	yes	yes	2	1.2765e-13	171.67	1.26971e+07	1.52816e+06	8.30874	50	14164000	11513000	9411700	8492800	4501000	5162600	7670300	2071600	2272400	15842000	13454000	14172000	15099000	11109000	10806000	20943000	15975000	14015000	10092000	10200000	3921400	10197000	7495300	7203100	36869000	30890000	25319000	20197000	13157000	23992000	9427800	6085000	5851500
ICCDIEVIASKK	R	1	1434.72	Q99MN9	Q99MN9	Pccb	Propionyl-CoA carboxylase beta chain, mitochondrial	yes	yes	2,3	2.7256e-07	160.56	2.29071e+06	329650	6.94891	50	2533800	1693200	2077900	1169400	723100	855170	583890	218080	185340	3079800	2821000	2261900	2761300	2292600	2276200	3587000	3679500	2354700	1320900	1372400	442070	1512700	937720	1088400	6668100	7469500	5247900	3981200	5234500	4876600	1470200	1059800	995230
IIYAFAEATVPK	K	0	1321.73	Q99MN9	Q99MN9	Pccb	Propionyl-CoA carboxylase beta chain, mitochondrial	yes	yes	2,3	3.841e-28	196.24	3.53016e+07	3.51508e+06	10.0429	50	46025000	34429000	25016000	12235000	5912600	7763000	9638700	4806900	4562400	53270000	55471000	43148000	30837000	23517000	46976000	48624000	42837000	33153000	20640000	24302000	9292300	16845000	9033700	11826000	110390000	109250000	162110000	62135000	68614000	63624000	20298000	9840700	13097000
IIYAFAEATVPKITVITR	K	1	2005.16	Q99MN9	Q99MN9	Pccb	Propionyl-CoA carboxylase beta chain, mitochondrial	yes	yes	3	0.0013726	92.939	495083	168265	2.94228	50	315110	330550	145700							1479700	1828500	1114700		71147	179930	206940	329390	172490	146240	255240		65029			849360	1064100	1142500	243270	118210	230040		51847
IIYAFAEATVPKITVITRK	K	2	2133.26	Q99MN9	Q99MN9	Pccb	Propionyl-CoA carboxylase beta chain, mitochondrial	yes	yes	3	0.0029277	92.265	239102		OST specific	50										328420	224670	154930
IMDQAITVGAPVIGINDSGGAR	K	0	2154.11	Q99MN9	Q99MN9	Pccb	Propionyl-CoA carboxylase beta chain, mitochondrial	yes	yes	2,3	1.9402e-89	234.28	3.15027e+07	4.10018e+06	7.68326	50	45241000	35046000	26843000	17703000	7869600	11879000	14874000	5068800	8261600	57380000	54806000	43305000	34593000	31434000	44684000	44689000	23712000	32185000	21627000	25766000	10720000	19683000	11057000	14421000	97378000	57463000	100850000	59736000	32478000	63780000	20371000	12485000	13776000
IQEGVESIAGYADIFIR	R	0	1879.97	Q99MN9	Q99MN9	Pccb	Propionyl-CoA carboxylase beta chain, mitochondrial	yes	yes	2,3	8.2719e-84	240.5	4.05267e+07	4.60198e+06	8.80636	50	42456000	62869000	43710000	1136200	1692700	1912200	13702000	13314000	13928000	56328000	69590000	43477000	32765000	39975000	25909000	49917000	36057000	68296000	21584000	24338000	14286000	13363000	17791000	19032000	128290000	89131000	192640000	66539000	77267000	39101000	22267000	26823000	26626000
ISIIIDPGSFMESDMFVEHR	R	0	2322.1	Q99MN9	Q99MN9	Pccb	Propionyl-CoA carboxylase beta chain, mitochondrial	yes	yes	2,3	1.8235e-23	137.99	3.63312e+07	4.50325e+06	8.06777	50	39777000	63866000	21861000	1529600	1109500	2567800	11762000	12902000	13674000	58632000	75417000	46161000	31356000	40607000	41905000	46855000	34953000	55575000	16437000	23314000	16564000	13754000	12392000	22592000	101000000	79595000	165730000	61632000	49209000	54614000	20853000	21131000	11612000
IVPEIDTVVPIESSK	R	0	1624.89	Q99MN9	Q99MN9	Pccb	Propionyl-CoA carboxylase beta chain, mitochondrial	yes	yes	2,3	1.1609e-07	134.81	5.99186e+07	1.0005e+07	5.98884	50	85180000	68807000	45489000	38921000	16913000	24840000	36998000	11978000	18715000	89296000	64232000	76907000	64301000	53214000	96089000	88416000	72059000	53406000	45924000	55069000	22540000	43638000	29806000	28400000	160920000	145880000	126730000	96553000	46035000	108270000	43455000	22754000	29226000
IVYVFSQDFTVFGGSISGAHAQK	R	0	2457.23	Q99MN9	Q99MN9	Pccb	Propionyl-CoA carboxylase beta chain, mitochondrial	yes	yes	2,3	3.0113e-43	160.98	1.35113e+07	1.11482e+06	12.1197	50	20370000	18757000	7327200	112570	51734	116300	1920500	1790600	1274800	25859000	25172000	14415000	4945200	3650000	5599500	27413000	24182000	22317000	6177700	7040400	5557000	901910	788210	1604900	60357000	58674000	108080000	18558000	6986600	16754000	6357100	2666200	2770300
KAYGGAYDVMSSK	R	1	1375.64	Q99MN9	Q99MN9	Pccb	Propionyl-CoA carboxylase beta chain, mitochondrial	yes	yes	2,3	1.0288e-07	173.33	8.63727e+06	1206963	7.1562	50	10134000	8982500	9849200	3245000	2175300	2879200	4292300	1314500	2293400	11385000	10069000	10627000	6551600	6740600	9495500	9815700	7755800	9188900	6604600	8137200	4166300	4824300	4298800	4702800	25911000	21542000	22755000	14729000	16991000	11281000	4195900	3331700	3728600
NIVVGFAR	K	0	874.502	Q99MN9	Q99MN9	Pccb	Propionyl-CoA carboxylase beta chain, mitochondrial	yes	yes	2	0.0059775	116.25	1.43793e+07	2.46665e+06	5.82948	50	19105000	13930000	15856000	7438100	4363500	4742800	6214300	1513400	1820300	22482000	15910000	17072000	14532000	10886000	10528000	18297000	18893000	12789000	11505000	11607000	4519600	10406000	9171600	6930700	38213000	41492000	31099000	24513000	15275000	29200000	9189100	4922700	5383100
NKFPGDSVVTGR	K	1	1275.66	Q99MN9	Q99MN9	Pccb	Propionyl-CoA carboxylase beta chain, mitochondrial	yes	yes	2,3	0.0030475	121.45	1.0925e+07	1.46271e+06	7.46905	50	12611000	10018000	11394000	4093000	2329300	3353300	3806700	1560700	1480700	13313000	10484000	11087000	9283000	7320300	12161000	12488000	20745000	11132000	7090000	7322600	3025600	6047700	3949000	4416000	28348000	45648000	25863000	16225000	21176000	11289000	4912300	3042700	3528800
NVTASGVIPQISIIMGPCAGGAVYSPAITDFTFMVK	R	0	3711.87	Q99MN9	Q99MN9	Pccb	Propionyl-CoA carboxylase beta chain, mitochondrial	yes	yes	4	3.9202e-12	71.765	2.10315e+06		OST specific	50	1218100	1793000	869490				1201900		1053800	1908600	907830	1357800	581040	490400	596850	1841700		1801900	2058000	2448600	1800200				10265000	6117600	11368000	2027700	2123500	1796700		167540	240670
RHAAIIGGGQR	K	1	1134.64	Q99MN9	Q99MN9	Pccb	Propionyl-CoA carboxylase beta chain, mitochondrial	yes	yes	3	0.019636	72.321	159748	56072.1	2.84898	50	161010	214850	220510	29755	87438	88682	58194			188220	203640	243240	87153	160510	188280	88985	136000	240120		88363	57877	46720	130000	147960	338500			200320	206980	168710	33686	99886	106780
SVTNEDVTQEQIGGAK	K	0	1674.81	Q99MN9	Q99MN9	Pccb	Propionyl-CoA carboxylase beta chain, mitochondrial	yes	yes	2,3	4.1491e-180	307.07	3.44498e+07	5.819e+06	5.92023	50	40600000	33392000	36592000	15992000	9373100	12154000	32948000	11141000	16807000	43879000	31655000	36381000	32279000	27540000	35660000	38226000	35616000	31843000	40856000	45739000	24617000	22664000	13578000	16552000	78808000	77244000	63915000	50737000	62049000	34282000	19092000	11596000	11622000
THTTVSGVAHR	K	0	1164.6	Q99MN9	Q99MN9	Pccb	Propionyl-CoA carboxylase beta chain, mitochondrial	yes	yes	2,3	2.112e-20	192.44	12825300	2.25388e+06	5.69032	50	8248700	26033000	21380000	2003100	3795800	6764100	4472300	8584200	12370000	10331000	22966000	29905000	3982500	20295000	13850000	3820500	8060000	13654000	11376000	25045000	17898000	2295800	4390700	6064200	11991000	24782000	41624000	12605000	21450000	15921000	1714200	2730100	3819100
TVGIVGNQPNVASGCIDINSSVK	R	0	2328.17	Q99MN9	Q99MN9	Pccb	Propionyl-CoA carboxylase beta chain, mitochondrial	yes	yes	2,3	3.5259e-117	238.17	2.13026e+07	2.62874e+06	8.10371	50	27707000	21570000	19153000	8805600	5011500	6106200	13171000	4442800	6681900	35855000	39621000	27296000	22373000	17899000	16272000	26086000	18205000	21921000	20763000	24302000	9266200	10650000	9307900	7620300	63525000	46494000	57562000	40246000	24817000	46740000	12121000	7006000	7185700
TVGIVGNQPNVASGCIDINSSVKGAR	R	1	2612.33	Q99MN9	Q99MN9	Pccb	Propionyl-CoA carboxylase beta chain, mitochondrial	yes	yes	3	1.4908e-06	88.768	138499		OST specific	50	89977			95112		78049				267460	355100	344500						137480	129380		43306	127530										55056
AQIIEIICIVDAIKK	R	1	1726.01	Q9JLQ0	Q9JLQ0	Cd2ap	CD2-associated protein	yes	yes	3	0.010495	64.104	146751		OST specific	51	146810	275300	200250						64094		84042	59444									84180		62043					180570	285570
GIGFGDIFK	R	0	952.502	Q9JLQ0	Q9JLQ0	Cd2ap	CD2-associated protein	yes	yes	2	0.031469	82.645	192070	140554	1.36652	51	258540	272090	141480	68380	35985	56490				342520	277140	202820				178110	184890	132450		172390			31198	43961				389390	381350	326770			121090
GPAPKPDISAAEKK	K	2	1407.77	Q9JLQ0	Q9JLQ0	Cd2ap	CD2-associated protein	yes	yes	3	0.028304	85.45	82350.3		OST specific	51	102870	79983	119990	32411	45918					115960	111890	119880				43793	138310	73553	55564	98222	36791		25593	26047	98997	186160	95593	144320	127560	88533			17490
IDTEPVSKPK	K	1	1112.61	Q9JLQ0	Q9JLQ0	Cd2ap	CD2-associated protein	yes	yes	2	3.1557e-05	163.84	75892.8		OST specific	51	73246	88158	74410		28061		66187		54150	64155	77122	63375				30948	55501	58070	85339	159600	53453				82627	72647	110840	92623	81539	61782
IGIFPSNFVK	K	0	1120.63	Q9JLQ0	Q9JLQ0	Cd2ap	CD2-associated protein	yes	yes	2	0.0017874	105.17	260231		OST specific	51	337940	274260	174240		49701	102010				413690	553270	282240	135350	174640	142130			170010			50901	102510	57578	52557	648070		956980	449900	239230	450680	181420	52605	69854
ISTYGIPAGGIQPHPQTK	R	0	1863.98	Q9JLQ0	Q9JLQ0	Cd2ap	CD2-associated protein	yes	yes	3	0.0023289	69.331	201188	120897	1.66413	51	361180	290420	386470	119050	73299	101660	92002			347540	253800	307890	82865	57076	71754	218610	199250	150110			64129	73961	44199	58289		424360	362270	440240	242810	595280	123080	54130	47730
RPEKPVPPPPPAAK	K	2	1479.86	Q9JLQ0	Q9JLQ0	Cd2ap	CD2-associated protein	yes	yes	3	0.030964	82.202	150059	39999	3.75156	51	184410	227900	258840		49458	85023	87090			225350	176630	204460		63916	45847	127800		158710	106610	139160	82473	38821	53378		276770		305640	274480	275250	183820	40636	56949	49442
SNIEVEIAK	R	0	1001.54	Q9JLQ0	Q9JLQ0	Cd2ap	CD2-associated protein	yes	yes	2	0.0030693	108.43	104945		OST specific	51	132800	90973	110700							164970	66162	99066	50809			68168		44351	117530	131650	66782				195380		104220	188370	182400	114540	61932		34021
SPGAVYPK	R	0	817.433	Q9JLQ0	Q9JLQ0	Cd2ap	CD2-associated protein	yes	yes	2	0.035591	90.37	44698.2		OST specific	51						15674			87231		44904						74800	23221			23903					104410			19308				17383
VNTAAFITPIEIK	K	0	1415.8	Q9JLQ0	Q9JLQ0	Cd2ap	CD2-associated protein	yes	yes	2	2.2583e-38	210.07	289988	876038	0.331022	51	297580	418860	209980	148950	56259	62934				444790	492530	265170	119720	122550	125390	498190	626530	512780	169120	210810	85483	58531	66399	123980	709770	642020	854720	604450	213430	438460	155420	71218	70131
AAIINQHYQVNFK	K	0	1544.81	Q8CGC7	Q8CGC7	Eprs	Bifunctional glutamate/proline--tRNA ligase;Glutamate--tRNA ligase;Proline--tRNA ligase	yes	yes	3	0.019511	61.344	290720	421860	0.689139	52		290720
AIQGATSHHIGQNFSK	R	0	1694.85	Q8CGC7	Q8CGC7	Eprs	Bifunctional glutamate/proline--tRNA ligase;Glutamate--tRNA ligase;Proline--tRNA ligase	yes	yes	3	0.017831	53.395	198315	152043	1.30433	52	205780	257470	281930	62108	21869	48494				274840	206320	198920	74875	85732	86402	139960	184280	171560	76727	94270		62669		76383	795030	1051800	718340	334370	240740	191260		43257	74303
ASKDQVDSAVQEIIQIK	K	1	1871	Q8CGC7	Q8CGC7	Eprs	Bifunctional glutamate/proline--tRNA ligase;Glutamate--tRNA ligase;Proline--tRNA ligase	yes	yes	3	9.4107e-05	112.24	271375	237982	1.14032	52	202270	269920	140130			33407				367650	503060	237560		90582	163690	131820		120090		155110			56669	104260	739110	1193100	1414100	291470	220200	371720		48954
AYVDDTPAEQMK	K	0	1366.61	Q8CGC7	Q8CGC7	Eprs	Bifunctional glutamate/proline--tRNA ligase;Glutamate--tRNA ligase;Proline--tRNA ligase	yes	yes	2	7.2902e-10	167.71	179206	140816	1.27263	52	192240	172530	212780			23957	48500			155540	162610	130740				178190		127650	165920	202420	167870	38661	26190	25054	414600	361530	450120	282860	374400	185650		26409
DNYSPGWK	R	0	965.424	Q8CGC7	Q8CGC7	Eprs	Bifunctional glutamate/proline--tRNA ligase;Glutamate--tRNA ligase;Proline--tRNA ligase	yes	yes	2	0.055091	78.149	78420.6	161110	0.486752	52		70411	50984				38726				45458							57511	87050	77344	56437							102300	118280	56192
DQDVEPGAPSMGAK	R	0	1400.62	Q8CGC7	Q8CGC7	Eprs	Bifunctional glutamate/proline--tRNA ligase;Glutamate--tRNA ligase;Proline--tRNA ligase	yes	yes	2	2.9655e-05	121.92	139903	84022.7	1.66506	52	155820	160930	144510		17876		65445			120980	120560	120960		44667		61156			180510	173950	95519		26816		368690		319590	133800	291110	120920		20051
ERPAPAVSSTCATAEDSSVIYSR	K	1	2453.15	Q8CGC7	Q8CGC7	Eprs	Bifunctional glutamate/proline--tRNA ligase;Glutamate--tRNA ligase;Proline--tRNA ligase	yes	yes	3	1.8427e-12	123.6	288988	156040	1.85201	52	361980	254230	339530	98846	38452	74763				267750	319240	284970		147940	109900	279590	203340	234920	117470	191000	87757		77110	95871	1327600	938940	1041400	518080	603310	476550	114280	65671	63951
FYTIFGR	K	0	902.465	Q8CGC7	Q8CGC7	Eprs	Bifunctional glutamate/proline--tRNA ligase;Glutamate--tRNA ligase;Proline--tRNA ligase	yes	yes	2	0.0094213	124.59	150437	152570	0.986018	52	181780	108480	98616							171360	102180	73407	44059			92966			92633						402690	413220		193260	126230	196190
GSQFGQSCCIR	K	0	1298.55	Q8CGC7	Q8CGC7	Eprs	Bifunctional glutamate/proline--tRNA ligase;Glutamate--tRNA ligase;Proline--tRNA ligase	yes	yes	2	7.4163e-09	159.44	159967	108514	1.47416	52	161730	108820	123230							124020	91138	109270				90820		84004	164350	155540	90884				389230	341980	307800	181670	203340	137400
INQWCNVVR	R	0	1187.59	Q8CGC7	Q8CGC7	Eprs	Bifunctional glutamate/proline--tRNA ligase;Glutamate--tRNA ligase;Proline--tRNA ligase	yes	yes	2	3.7103e-06	138.06	112329	96063.8	1.16931	52			52923													157940		64879					181940	123310			398620						45382
ITSAINEINHCISIR	R	0	1739.9	Q8CGC7	Q8CGC7	Eprs	Bifunctional glutamate/proline--tRNA ligase;Glutamate--tRNA ligase;Proline--tRNA ligase	yes	yes	3	0.037034	44.367	442617		OST specific	52																									783180	552070	436580	325070	219330	339470
KEENIAEWYSQVITK	K	1	1836.93	Q8CGC7	Q8CGC7	Eprs	Bifunctional glutamate/proline--tRNA ligase;Glutamate--tRNA ligase;Proline--tRNA ligase	yes	yes	3	4.1083e-05	106.76	355683	250255	1.42128	52	381440		179400							450230	368700	318280													657670	829220		446300	179560
KPYIWEYSR	R	1	1240.62	Q8CGC7	Q8CGC7	Eprs	Bifunctional glutamate/proline--tRNA ligase;Glutamate--tRNA ligase;Proline--tRNA ligase	yes	yes	2	0.019748	95.483	79432.5	119150	0.666662	52			59915							54659	58288	48897													194170		154630	96616		95901
NPDVGIKPVWYSPK	K	1	1598.85	Q8CGC7	Q8CGC7	Eprs	Bifunctional glutamate/proline--tRNA ligase;Glutamate--tRNA ligase;Proline--tRNA ligase	yes	yes	3	0.049239	67.234	169977	122542	1.38709	52	242360	203300	139020	55003	30765	37160				276740	248940	183400	79240	82011	68403	124580		92941	116720	244200				50322	634850	458360	508290	296130	211890	329330		23399	68229
SCQFVAVR	K	0	965.475	Q8CGC7	Q8CGC7	Eprs	Bifunctional glutamate/proline--tRNA ligase;Glutamate--tRNA ligase;Proline--tRNA ligase	yes	yes	2	0.0046695	116.05	184054	139342	1.32088	52	192350	145060	209630	56299	36290	34694	89653			208840	127810	141940				121050	164190	84283	166440	178290	106730		38536		531190	552350	378340	228310	270690	166310
SQGSGISSGGAGEGQGPK	K	0	1559.72	Q8CGC7	Q8CGC7	Eprs	Bifunctional glutamate/proline--tRNA ligase;Glutamate--tRNA ligase;Proline--tRNA ligase	yes	yes	2	1.8305e-42	190.37	137141	104723	1.30956	52	111780	148710	164730				50133		69327	106750	151900	131460		54755		120890		97580	155860	249450	168510				238730	253850	403390	121510	169440	113450	17060
SSSNTVESTSIYNK	K	0	1515.71	Q8CGC7	Q8CGC7	Eprs	Bifunctional glutamate/proline--tRNA ligase;Glutamate--tRNA ligase;Proline--tRNA ligase	yes	yes	2	1.1306e-39	214.58	207964	153996	1.35045	52	261260	190940	221470				100590			216720	171550	182570				116520	79396	92306	238150	375220	177080	40532	46576	35354	725460	559280	555080	332830	353490	181380		30172	28919
SVVNMEWDK	R	0	1106.51	Q8CGC7	Q8CGC7	Eprs	Bifunctional glutamate/proline--tRNA ligase;Glutamate--tRNA ligase;Proline--tRNA ligase	yes	yes	2	0.045252	73.666	34110.5	112897	0.302138	52															12308	55913
TGQEYKPGNPSAAAVQTVSTK	K	1	2133.07	Q8CGC7	Q8CGC7	Eprs	Bifunctional glutamate/proline--tRNA ligase;Glutamate--tRNA ligase;Proline--tRNA ligase	yes	yes	3	1.4909e-07	115.74	326465	197178	1.65569	52	528110	457990	445150	72402	39242	51524	66923			378610	358370	409060	130160	96158	197360	265870	203340	226990	233290	393480	163660	77878	74741	95855	1093100	1165500	1109300	669990	889930	436640		57244	65433
VAAQGEVVR	K	0	927.514	Q8CGC7	Q8CGC7	Eprs	Bifunctional glutamate/proline--tRNA ligase;Glutamate--tRNA ligase;Proline--tRNA ligase	yes	yes	2	0.0012163	120.27	113038	84155.7	1.3432	52	122430	147790	137650				47633		70364	115830	94871	97053	34697	28306		31393		49825	160190	221830	124600				233170		250310	168400	144380	120040
VAAQGEVVRK	K	1	1055.61	Q8CGC7	Q8CGC7	Eprs	Bifunctional glutamate/proline--tRNA ligase;Glutamate--tRNA ligase;Proline--tRNA ligase	yes	yes	2	0.041368	85.807	27020.9	36059	0.749351	52										20326	20286								22258	33585					20130	55161				17400
VACQGEVVR	R	0	1016.51	Q8CGC7	Q8CGC7	Eprs	Bifunctional glutamate/proline--tRNA ligase;Glutamate--tRNA ligase;Proline--tRNA ligase	yes	yes	2	0.0091014	96.342	93324.6	51203.4	1.82262	52	58696	103540	115230						62765	74551	80998	70829		37195	27807	28473		61742	111530	136740	94268			28348		443840	232320	93096	91637	94560
VSETVAFTDVNSIIR	R	0	1649.86	Q8CGC7	Q8CGC7	Eprs	Bifunctional glutamate/proline--tRNA ligase;Glutamate--tRNA ligase;Proline--tRNA ligase	yes	yes	2	4.7478e-19	165.49	432963	230168	1.88108	52	305140	225590	179010							281160	565310	285130	93612		95551										1296500	1177400	1379300	425680	462750	519000
VYEEIIAIPVVR	R	0	1399.81	Q8CGC7	Q8CGC7	Eprs	Bifunctional glutamate/proline--tRNA ligase;Glutamate--tRNA ligase;Proline--tRNA ligase	yes	yes	2	0.00067717	110.08	335560	216966	1.5466	52	266700	375710	165010	51854	27850					357650	500800	306030	153170	104680		192040	250700	114330	226020	243960	53381				1319200	1111400	1493200	446600	246740	476480
HPDSSVNFAEFSK	K	0	1463.67	P30681	P30681	Hmgb2	High mobility group protein B2	yes	yes	2,3	1.7417e-07	143.55	410144	427807	0.958712	53		177770					19938			311350	415560	471510	44463	20230			78101	40066	172620	199410	45636		25111		2975200	3631600	973150		278960	177640
HPDSSVNFAEFSKK	K	1	1591.76	P30681	P30681	Hmgb2	High mobility group protein B2	yes	yes	3	1.8279e-06	134.4	661566	444192	1.48937	53										649360	461620	434870							86637						2155000	1731200	1497000			170750
IEHPGISIGDTAK	K	0	1336.7	P30681	P30681	Hmgb2	High mobility group protein B2	yes	yes	2,3	1.3019e-07	132.86			OST specific	53
IEHPGISIGDTAKK	K	1	1464.79	P30681	P30681	Hmgb2	High mobility group protein B2	yes	yes	3,4	0.0036788	85.45	174140	132049	1.31875	53										59289	137020	136730											27257		407900		1087700	52063
IGEMWSEQSAK	K	0	1264.58	P30681	P30681	Hmgb2	High mobility group protein B2	yes	yes	2	7.7254e-06	157.03	731110	350041	2.08864	53	307120	222440	213050							722710	798710	678220				156220		87907	377670	502620	208170	88914	34264	64485	6477700	3297100	5638100	312620	306510	212860		59203	57438
IKIEHPGISIGDTAK	K	1	1577.88	P30681	P30681	Hmgb2	High mobility group protein B2	yes	yes	2,3,4	7.1539e-12	173.19	3.25786e+06	672974	4.84098	53	1453900	933550	1022700	127750	103940	72497	80930			5689200	3663500	4736400	482930	238880	313910	692930	694630	478170	506680	799070	215530	966380	442090	530160	31606000	44833000	20232000	2048100	2315200	945720	577800	243360	347260
IKIEHPGISIGDTAKK	K	2	1705.97	P30681	P30681	Hmgb2	High mobility group protein B2	yes	yes	3	0.051865	69.485	1.35856e+06	356260	3.81341	53										860590	442900	332430													2709000	3367000	1460800		337230
KHPDSSVNFAEFSK	K	1	1591.76	P30681	P30681	Hmgb2	High mobility group protein B2	yes	yes	2,3,4	2.5413e-10	159.12	2.57493e+06	759177	3.39173	53	748950	743630	590900	85224	56188	71382				3795500	3199300	1749600	178650	194580		372620	952790	355190	321190	375320	129510	320790	248730	216030	17257000	37538000	24831000	626320	735340	633560	247840	129030	144300
KHPDSSVNFAEFSKK	K	2	1719.86	P30681	P30681	Hmgb2	High mobility group protein B2	yes	yes	3	0.0068055	93.243	940398	169914	5.53455	53		74212										222580													916730	3777500	1434500			64744
KIGEMWSEQSAK	K	1	1392.67	P30681	P30681	Hmgb2	High mobility group protein B2	yes	yes	2,3	0.00073613	124.42	970711	368953	2.63099	53	106140	219650	38124		22800				110090	828360	911650	671100			242310			127100		103110	32190	137680		33190	6596600	6633300	8056100	194410	314360	292720
KKHPDSSVNFAEFSK	K	2	1719.86	P30681	P30681	Hmgb2	High mobility group protein B2	yes	yes	3	0.00020809	123.68	790547	127602	6.19539	53										348450		182830				142460									1193400	2598200	970870	97618
KKNEPEDEEEEEEEEEEEDDEEEEEDEE	K	2	3526.26	P30681	P30681	Hmgb2	High mobility group protein B2	yes	yes	3	3.1718e-37	148.64	1.08667e+06	337908	3.21587	53	175540	186840	186000															78797				191050	212390	207290	4773200		8352300					112100
MGKGDPNK	-	1	845.407	P30681	P30681	Hmgb2	High mobility group protein B2	yes	yes	2	0.017527	89.752	1.16524e+07	4.96433e+06	2.34722	53	10807000	7807800	11040000	3416600	2807700	2605200	3852000	4077300	2694800	18539000	14275000	18230000	3636400	2999700	4469300	4675900	6621900	4414900	14311000	17248000	9773300	2989800	1926200	2356300	40716000	61509000	34930000	20297000	26773000	13072000	2121300	1331400	1575200
RPPSAFFIFCSENRPK	K	2	1951.97	P30681	P30681	Hmgb2	High mobility group protein B2	yes	yes	3,4	7.7387e-17	186.08	4.33283e+06	1.39171e+06	3.11331	53	1173800	699690	328350							5739500	6846300	4602900	284680	301170	241240		394910	510650	311670	568090		734100	308480	593030	45026000	30631000	36888000	1157500	378430	957690		201290	445590
SKFEDIAK	K	1	936.492	P30681	P30681	Hmgb2	High mobility group protein B2	yes	yes	2	0.034299	112.71	1.70154e+06	443634	3.83547	53	670030	502890	597500	57121	44197	48215	128080	114740		2386100	2081400	1764400	141350	206670	246380	186820	263520	274540	1003700	1116600	424650		220190	244500	14483000	21938000	12600000	773430	627010		164840	119560	153530
EIFEADPER	R	0	1104.51	P06745	P06745	Gpi	Glucose-6-phosphate isomerase	yes	yes	2	0.018981	85.355	286909	164644	1.74261	54	142760		174350							330870	273810								161110	147890	76241	80179	35853	48947	1510300	1294400	1342900	266300	391120	255060			53538
EVMQMIVEIAK	K	0	1289.67	P06745	P06745	Gpi	Glucose-6-phosphate isomerase	yes	yes	2	1.7594e-64	237.76	1.28813e+06	172858	7.45194	54	207460		149460							935090	1100100	638680							216990	245420				149990	6374100	4391800	9167600	642530	319180	484570
EWFIEAAKDPSAVAK	K	1	1660.85	P06745	P06745	Gpi	Glucose-6-phosphate isomerase	yes	yes	2,3	6.3371e-19	186.05	391613	204712	1.91299	54	115160	69645	78651							84514	290010	222170					109990								1578000	1080100	1262300	179620	108120	239110
IIIANFIAQTEAIMK	K	0	1674.94	P06745	P06745	Gpi	Glucose-6-phosphate isomerase	yes	yes	2,3	9.8807e-80	241.41	1.387e+06	547425	2.53368	54	348380	673940	343220				116770			1675300	1546200	987140		139150				87005	449300	546050	340790		71640	279710	8761100	7282300	13713000	1388900	1133000	1048000	280280	81474
IREIFEADPER	K	1	1373.69	P06745	P06745	Gpi	Glucose-6-phosphate isomerase	yes	yes	3	0.0066834	98.105	374635	306942	1.22054	54	91549	130290	131400							305080	193320	241840							56594			50245			1577300	1536700	1389400	348530	706740	288100	43027	20882
KIEPEIEGSSAVTSHDSSTNGIISFIK	K	1	2845.43	P06745	P06745	Gpi	Glucose-6-phosphate isomerase	yes	yes	3,4	1.4298e-20	111.84	1.99158e+06	447180	4.45364	54	275820	366960	198390							2067900	1956500	1384000												122750	7154900	6880000	12318000	1078500	1176600	1412200
MIPCDFIIPVQTQHPIRK	K	1	2192.16	P06745	P06745	Gpi	Glucose-6-phosphate isomerase	yes	yes	4	0.002751	76.01	968630	301218	3.21572	54	133250		100980							746100	1353600	671960		63795						125570		94464		35213	2657100	3865600	6750300	686700	549230	667570
SITDIINIGIGGSDIGPIMVTEAIKPYSK	K	1	3001.6	P06745	P06745	Gpi	Glucose-6-phosphate isomerase	yes	yes	3	1.9215e-16	110.27	1.43496e+06	634445	2.26176	54	245510	406550								857560	654600	531460							630620	1134700	421610				5385400	3248900	8675000	652240	1015600	441230
SNTPIKVDGK	R	1	1057.58	P06745	P06745	Gpi	Glucose-6-phosphate isomerase	yes	yes	2	0.00016336	155.53	265953	112524	2.36353	54	88739	102450	103160				26339		29861	286490	270580	224300							229690	327130	97040	25518	24614		1545000	1842000	1214400	258660	158220	147530
TFTTQETITNAETAKEWFIEAAK	K	1	2629.29	P06745	P06745	Gpi	Glucose-6-phosphate isomerase	yes	yes	3	5.9172e-08	98.804	1.24362e+06	474635	2.62016	54			126050							615190	823210	594900													3385700	2914200	3786300	536180	297980	401910
TIASISPETSIFIIASK	K	0	1776.99	P06745	P06745	Gpi	Glucose-6-phosphate isomerase	yes	yes	2,3	1.4658e-29	173.19	1.66677e+06	647768	2.57309	54	676460	995380	355680	138490		80514	82411			2607300	2925600	1555200	161200	112970	117340				431560	540580	529050	237750	141800	316150	13017000	9495700	19059000	1854900	841740	1684100	281550	189340	134650
ACQPPFAFR	K	0	1092.52	P11835	P11835	Itgb2	Integrin beta-2	yes	yes	2	0.0027472	107.69	183555	80954.8	2.26737	55	188930	153030	142380							216560	165710	151870	133500	100410	110130	171550		143720	125160	130690	57556		71970	53105	612550	792900		273460	172950	364280	170340	73282	49745
AIGFTDTVTVQVRPQCECQCR	R	1	2524.16	P11835	P11835	Itgb2	Integrin beta-2	yes	yes	3	0.010547	61.096	352262		OST specific	55			234620								605650	398060																338390		413120
DCIQSGPGCSWCQK	R	0	1681.66	P11835	P11835	Itgb2	Integrin beta-2	yes	yes	2	2.8003e-39	207.64	124361	112740	1.10307	55		134900	146620								156660	94982						64378	114480	98985	60000		25031		352920		425600		161730	116290		38525	44056
GCPADDIMDPR	K	0	1245.51	P11835	P11835	Itgb2	Integrin beta-2	yes	yes	2	0.0088397	90.913	131915	121060	1.08966	55	88309	120500	116000							179540	103470	87529	71995	75057		107430			142430	197600	82019		45797	55348	360470	253600	356560	170420	189660	143260		30219	41473
IGAIITPNDGR	K	0	1125.61	P11835	P11835	Itgb2	Integrin beta-2	yes	yes	2	0.031383	78.342	174264	214967	0.810653	55	240760	151630	163130	67270	32602	39928				232270	198180	156090	170340	127340	91100	207030	186520	100670	142400	163270	60406	86434	44706	49274	939670		610760	258110	264520	194410			69734
IGGDIIQAINEITESGR	K	0	1784.93	P11835	P11835	Itgb2	Integrin beta-2	yes	yes	2	8.1608e-46	203.93	356971	223760	1.59533	55	276980	382880	265310							368460	404270	224470	50116	207590	127430			215260				114180	130970		1222300		1898400	367630	424970	212510		156760	264770
IIVFATDDGFHFAGDGK	R	0	1808.87	P11835	P11835	Itgb2	Integrin beta-2	yes	yes	3	0.00016551	88.092	593177	385649	1.53813	55	460910	523470	220720		18780					692890	742000	570850	346930	337870	425960	264180	418310	805210				136310		108230	2881600	2185600	3399700	713040	925330		204680	109740	164460
ISESNIQPIFAVTK	K	0	1545.84	P11835	P11835	Itgb2	Integrin beta-2	yes	yes	2	1.2292e-08	140.03	304819	165336	1.84364	55	297650	257930	182010		42534					431720	406080	265650	174300	196190	253430	317730	230710	144580	327430	345980		166340	74629	71379	1724300	1191800	956420	412260	215040	530870	141490	72219	99212
ITDNSNQFQTEVGK	K	0	1579.75	P11835	P11835	Itgb2	Integrin beta-2	yes	yes	2	2.8707e-113	266.85	294551	87801.5	3.35474	55	319720	307270	293550	245100	64321	56391	130220		125610	348380	262670	317730	150050	231650	266590	264130	240090	186120	310930	342250	180590	120830	91310	106660	1152000	1004900	960860	397280	605080	267920	135190	89520	111480
NIYNIHVEDSIECVK	R	0	1831.88	P11835	P11835	Itgb2	Integrin beta-2	yes	yes	3	0.0036557	66.708	174855		OST specific	55	201130	125100	76974							142330	127300	140490			53730	147240		79335	38958	107690		130340			550210	530190	483070	161800	119680	211350		50872
SATTTVMNPK	K	0	1048.52	P11835	P11835	Itgb2	Integrin beta-2	yes	yes	2	0.000788	114.89	142078	153295	0.926827	55		91966						111790			87776			58632			66363			146200			43721			630890	558650					29872
SAVGEISDDSSNVVQIIK	K	0	1859.95	P11835	P11835	Itgb2	Integrin beta-2	yes	yes	2	2.9359e-14	133.32	636469		OST specific	55	650330		311850							748260	622100	437250	429190		804910		356750	254800		442370	156850				2020000	1699400		811910	903220	698610
SIANPEFDQR	R	0	1175.56	P11835	P11835	Itgb2	Integrin beta-2	yes	yes	2	6.068e-07	152.69	251361	88241.2	2.84857	55	287540	278130	267120	66555	48195	77503	118950			349410	247700	221480	163640	131570	264050	243510	215140	177810	221550	245070	146270	139560	101980	88395	999000	975690	822570	354280	417040	235070	144500	73424	83538
SNEFDYPSVGQIAHK	R	0	1690.8	P11835	P11835	Itgb2	Integrin beta-2	yes	yes	3	0.021125	51.726	270887	254812	1.06309	55	274440	181850		106570	52780	90676				310050	312660	327350	234110	172300	204530	302780	308580	181300	201970	208720	64239	191450	97221	144360	954330	1099200	971010	490560	243130	502330	147360	89854	104100
SQWNNDNPIFK	K	0	1361.64	P11835	P11835	Itgb2	Integrin beta-2	yes	yes	2	0.0017548	108.72	112391	139423	0.806119	55	160840	130050	88818		41960					165470	123120				62251											320940
SRGDCDGVQINNPVTFQVK	K	1	2133.03	P11835	P11835	Itgb2	Integrin beta-2	yes	yes	3	2.5871e-06	113.14	443237		OST specific	55					42537																					843390	990910
VFIDHSTIPDTIK	R	0	1484.79	P11835	P11835	Itgb2	Integrin beta-2	yes	yes	2,3	2.6929e-06	139.48	303836	126078	2.40991	55	350890	231180	161940	126570	42593	68356			41753	480580	558700	310890	238390	139450	133920	248370	319280	175900	156000	105020	23008	164110	52822	87419	1764200	1969800	1102600	453640	263380	352890	126670	79680	85930
VMASECIQEQSFVIR	K	0	1795.86	P11835	P11835	Itgb2	Integrin beta-2	yes	yes	2	9.0787e-43	209.53	144841	76689	1.88868	55	88706	84712								144760	78865	91033	58346			83932			68354						424590		328360	139100	81744	285350
AVTSIDIPVAIINIK	K	0	1565.94	Q8BJM7	Q8BJM7	Tyw1	tRNA wybutosine-synthesizing protein 1 homolog	yes	yes	2	3.022e-41	204.35	537511		OST specific	56	314830	439750	205250				109300			243010	305690	153880		132170	83350	508550	334880	522720		178610		107260	35247		2006800	1786800	2949100	408440	175700	395020
EAIENHQNMIK	K	0	1325.64	Q8BJM7	Q8BJM7	Tyw1	tRNA wybutosine-synthesizing protein 1 homolog	yes	yes	3	0.060605	48.602	134989	25848	5.22242	56	97022		66583			28352				83528	98296	74853	50713			103980	165610	157860	75361	91752	44362	72418		25469	363680	591410	406490	92251		70430	37864	30509
EYDPDDSIIGEITSK	K	0	1680.77	Q8BJM7	Q8BJM7	Tyw1	tRNA wybutosine-synthesizing protein 1 homolog	yes	yes	2	1.6443e-11	146.84	498436	90702.3	5.49529	56	208690						312390			203930			122930			546120			210830	288220					1042900		2114700	219590		532570
FQEIVIQYEESGGSK	R	0	1712.83	Q8BJM7	Q8BJM7	Tyw1	tRNA wybutosine-synthesizing protein 1 homolog	yes	yes	2	4.8377e-65	226.06	178979	30604.7	5.84809	56	112980	82342	68308				83289			110650	99324	73192		75930		217660	232250	163660	116650						652020	459920	489830	139850	97106	218840
GFAVVIAK	K	0	803.491	Q8BJM7	Q8BJM7	Tyw1	tRNA wybutosine-synthesizing protein 1 homolog	yes	yes	2	0.023453	97.602	141512	32558	4.34647	56			38821									35487				141080	143030	104570							322890		294300			120200
GVTYCGESAASSITMANVPWHEEVVR	K	0	2849.31	Q8BJM7	Q8BJM7	Tyw1	tRNA wybutosine-synthesizing protein 1 homolog	yes	yes	3	1.4344e-13	88.945	679008		OST specific	56																569520		411450							1016100		1797600
HCAISIVGEPIMYPEINR	K	0	2098.03	Q8BJM7	Q8BJM7	Tyw1	tRNA wybutosine-synthesizing protein 1 homolog	yes	yes	3	0.0001476	82.942	212452		OST specific	56			53575													232980	254700	170660									613160		83495			32059
HGSIEADFTAWK	K	0	1360.64	Q8BJM7	Q8BJM7	Tyw1	tRNA wybutosine-synthesizing protein 1 homolog	yes	yes	2	3.2104e-06	145.09	133104		OST specific	56		22585									88800						79007	133150					29078		421620		236880	113270
HTFYGIESHR	K	0	1245.59	Q8BJM7	Q8BJM7	Tyw1	tRNA wybutosine-synthesizing protein 1 homolog	yes	yes	3	0.00061499	99.788	230117	55164.8	4.17144	56	153100	97745	91010		38356	33385				106100	103110	66848	83606		81952	242810	406920				24251	63376	56551	47350	778490	1038300	770660	166040	239900	104880	63132	30365	38252
IFYGSQTGTAK	K	0	1171.59	Q8BJM7	Q8BJM7	Tyw1	tRNA wybutosine-synthesizing protein 1 homolog	yes	yes	2	4.1026e-09	167.84	198314	23076.2	8.59385	56	87826	98254	78063				148150		133990	90025	63895	82941	54241		78622	196410	161150	180810	125060	166670	94875			34788	635570	690110	649000	111960	147130	80546
RVPGAPDSSISPQKK	K	2	1565.85	Q8BJM7	Q8BJM7	Tyw1	tRNA wybutosine-synthesizing protein 1 homolog	yes	yes	3	2.9018e-05	141.82	140971	40939.8	3.44337	56	96646	75956	99014		35963		100610			75975	72366	114910	69932	79557	62309	123960	278430	176660	58103	60231	38370	53702		36204	439420	724570	535530	136630	82642	84102		30578	23543
VPGAPDSSISPQK	R	0	1281.66	Q8BJM7	Q8BJM7	Tyw1	tRNA wybutosine-synthesizing protein 1 homolog	yes	yes	2	0.00076653	107.39	98008.8		OST specific	56																68233		62604							156690	165850	137870	36464
WIEESANDFR	K	0	1265.57	Q8BJM7	Q8BJM7	Tyw1	tRNA wybutosine-synthesizing protein 1 homolog	yes	yes	2	0.0040126	92.943	148769	50659	2.93667	56	76192		60574				55989			75320			59909	38959		203800		131690							495670	308010	355660	78454	80064	77992
YAVFGIGDSAYR	R	0	1317.64	Q8BJM7	Q8BJM7	Tyw1	tRNA wybutosine-synthesizing protein 1 homolog	yes	yes	2	2.9044e-09	162.68	300695		OST specific	56					42191					250820	191230			100640	142870	337480	252180	285490	80689						903550	710880	624370		178960
AAADGDDSIYPIAVIIDEIR	M	0	2116.07	Q76MZ3	Q76MZ3	Ppp2r1a	Serine/threonine-protein phosphatase 2A 65 kDa regulatory subunit A alpha isoform	yes	yes	3	3.8769e-10	116.87	181394	456225	0.397599	57									58294		80997	152350				431700		267700	174090	315070	143740							155400	150850	131940
AISHEHSPSDIEAHFVPIVK	R	0	2212.13	Q76MZ3	Q76MZ3	Ppp2r1a	Serine/threonine-protein phosphatase 2A 65 kDa regulatory subunit A alpha isoform	yes	yes	4	0.044736	32.507	362214	804520	0.450224	57	213400		86697	91001						387050	359740	291950		109450	108770	445780	515420	313370					71705	100620	1392100	2008800	1314300	252180	144220	277880		41313	83600
DNTIEHIIPIFIAQIK	K	0	1864.05	Q76MZ3	Q76MZ3	Ppp2r1a	Serine/threonine-protein phosphatase 2A 65 kDa regulatory subunit A alpha isoform	yes	yes	3	8.1768e-07	116.79	418250	219655	1.90412	57																203710	264970	545210									659110
EIVSDANQHVK	K	0	1238.63	Q76MZ3	Q76MZ3	Ppp2r1a	Serine/threonine-protein phosphatase 2A 65 kDa regulatory subunit A alpha isoform	yes	yes	2	3.0418e-20	187.42	108028	140454	0.769135	57																	65391	34793	35688						222910	260900	169370
IAGGDWFTSR	R	0	1108.53	Q76MZ3	Q76MZ3	Ppp2r1a	Serine/threonine-protein phosphatase 2A 65 kDa regulatory subunit A alpha isoform	yes	yes	2	0.0056432	92.866	152672	200090	0.763015	57	80187	63887								118150	145980	80964				92856			148290	59031					529950	344460	334510					22609
IGPIIDNSTIQSEVKPIIEK	K	1	2193.23	Q76MZ3	Q76MZ3	Ppp2r1a	Serine/threonine-protein phosphatase 2A 65 kDa regulatory subunit A alpha isoform	yes	yes	3	0.0034235	78.501	784095	595717	1.31622	57	514060	550590	410510	145580	83457	87231				959990	908790	757410	349090	310480	502570	1594500	1456900	1007400	206450	381510		266490	138390	105760	3974400	5412400	3704600	845810	481720	825060	259760	105850	153150
ITQDQDVDVK	K	0	1159.57	Q76MZ3	Q76MZ3	Ppp2r1a	Serine/threonine-protein phosphatase 2A 65 kDa regulatory subunit A alpha isoform	yes	yes	2	4.1088e-07	156.01	161189	192040	0.839348	57	125170	112650	92993				91280		159470	145070	139900	135870	66028	81117	80892	119560	162490	126520	219530	250790	111290	36187	30498	32693	846090	805840	606140	207160	139270	103950	32097	25314
MAGDPVANVR	R	0	1028.51	Q76MZ3	Q76MZ3	Ppp2r1a	Serine/threonine-protein phosphatase 2A 65 kDa regulatory subunit A alpha isoform	yes	yes	2	0.024196	77.288	172194	377845	0.455726	57					23064				28521	145700		106970						103480	131800	92418	104010	51308			512290	435540	528860	145000	138320
NICSDDTPMVR	R	0	1306.56	Q76MZ3	Q76MZ3	Ppp2r1a	Serine/threonine-protein phosphatase 2A 65 kDa regulatory subunit A alpha isoform	yes	yes	2	0.00015449	137.01	93083.8		OST specific	57										109160	49377					45044		57779	44373						343510		260280	97884	162850	25242		11368
SAIASVIMGISPIIGK	K	0	1555.9	Q76MZ3	Q76MZ3	Ppp2r1a	Serine/threonine-protein phosphatase 2A 65 kDa regulatory subunit A alpha isoform	yes	yes	2	9.0071e-08	130.21	502956	321440	1.5647	57																657500	578250	712280							543390		807930
SEIIPMFSNIASDEQDSVR	K	0	2137	Q76MZ3	Q76MZ3	Ppp2r1a	Serine/threonine-protein phosphatase 2A 65 kDa regulatory subunit A alpha isoform	yes	yes	2	2.569e-05	88	407571	446387	0.913044	57												154730				250280		150660							1092100	763530	1404600		120050	167540		78586
TDIVPAFQNIMK	K	0	1375.72	Q76MZ3	Q76MZ3	Ppp2r1a	Serine/threonine-protein phosphatase 2A 65 kDa regulatory subunit A alpha isoform	yes	yes	2	0.0076655	86.114	367193	293167	1.25251	57										166610	197730	170530			137450	311080	285480	236330		145030					1083800	1250100	1173000		78753
VIAMSGDPNYIHR	K	0	1471.72	Q76MZ3	Q76MZ3	Ppp2r1a	Serine/threonine-protein phosphatase 2A 65 kDa regulatory subunit A alpha isoform	yes	yes	3	0.0025931	82.261	167514	332539	0.503742	57	74896	98184								171150	127670	131850		62424		203010	157360	147450	44858			47337			741290	582270	531250	141680	192780	153880		25141	20049
VIEIDNVK	K	0	928.523	Q76MZ3	Q76MZ3	Ppp2r1a	Serine/threonine-protein phosphatase 2A 65 kDa regulatory subunit A alpha isoform	yes	yes	2	0.0038913	119.21	233887	488538	0.47875	57	151110	132780	160550							168420	124050	127220	80039	59280	53066	149280									958880	1063300	577900	227070	253610	168870
YFAQEAITVISIA	K	0	1424.76	Q76MZ3	Q76MZ3	Ppp2r1a	Serine/threonine-protein phosphatase 2A 65 kDa regulatory subunit A alpha isoform	yes	yes	2	3.6836e-07	148.78	288249	239532	1.20338	57	184620	140700	119590							185240	137440	157340	119210	90954		613860	506900	674620	90502	152130					1129600	929240	1207300	185530	238110	131390	38963	54102	107480
ATPEASGSGEKVEGSEPSVTYYR	M	1	2400.11	Q9CQX2	Q9CQX2	Cyb5b	Cytochrome b5 type B	yes	yes	3	0.016631	67.785	156947	103205	1.52073	58	181300	191040	190770	81882	58793					241070	265680	231800	159000	152080	140770	177840			142620	164880		101540	77117	110400		302990	436400				84667	46779	61112
FISEHPGGEEVIIEQAGADATESFEDVGHSPDAR	R	0	3595.63	Q9CQX2	Q9CQX2	Cyb5b	Cytochrome b5 type B	yes	yes	4	9.5826e-08	57.711	1.18354e+06	513932	2.30291	58	1114900	1273900	720490			220100				1443300	2184900	1862000	774640	1250000	1257700		498250	808000		814120		482840	423010	388790	3957900	2698700	7571000	476350	233190	408880	535190	491150	447060
NSAEETWMVIHGR	R	0	1528.71	Q9CQX2	Q9CQX2	Cyb5b	Cytochrome b5 type B	yes	yes	3	0.036529	52.495	144614		OST specific	58	147610	101610	96340							145250		151370		55787		125980		101630						43449	314080	563720	331250					37916
QYYIGDVHPSDIKPK	K	1	1758.89	Q9CQX2	Q9CQX2	Cyb5b	Cytochrome b5 type B	yes	yes	4	0.054285	46.206	213609	95886	2.22774	58	238660	142630	190730							283450	166410	221010	211780	117760		104340	116800	169180					43776		356600	506870	735920				117680	55322
AAVEEGIVIGGGCAIIR	R	0	1683.9	P63038	P63038	Hspd1	60 kDa heat shock protein, mitochondrial	yes	yes	2,3	4.1346e-30	184	479426	385109	1.24491	59	607200	600540	390300	217530	137290	212550				956010	704560	742320	411010	347810	827420	760220	507970	319260	266140	338630		311910	133630	276610	1364000	1208400	720030	915000	498750	1270000	68102	97057	193460
AIMIQGVDIIADAVAVTMGPK	R	0	2112.13	P63038	P63038	Hspd1	60 kDa heat shock protein, mitochondrial	yes	yes	2,3	1.6387e-59	189.98	3.59382e+06	1374990	2.61371	59	2534300	3264700	2641500		190700	229730	1827100	1830600	1702200	3177700	2736300	2901500	797710	1335000	832770	15236000	12711000	15939000	3057900	5178500	3187100	403090	409750	535060	11206000	5343700	14529000	3535300	3295600	2560500	729200	867240	634440
APGFGDNR	K	0	832.383	P63038	P63038	Hspd1	60 kDa heat shock protein, mitochondrial	yes	yes	2	0.034821	90.37	148653	62930.3	2.36218	59			115270					126760							19522		203310	53632			113920					749880				118910
DDAMIIK	K	0	804.405	P63038	P63038	Hspd1	60 kDa heat shock protein, mitochondrial	yes	yes	2	0.033135	110.63	384755	1.59997e+06	0.240477	59																									404560		364950
DMAIATGGAVFGEEGININIEDVQAHDIGK	K	0	3083.49	P63038	P63038	Hspd1	60 kDa heat shock protein, mitochondrial	yes	yes	3	3.5715e-39	116.44	1.72127e+06	471080	3.65389	59	2043500	3010600	1261700							2911600	3353800	2383800	543680	978710	1675900	776730	489720	779760	826880	1131400	240960	211940		458240	6463300	4642900	12072000	2247100	1774200	3135100	354920	175940	462140
GANPVEIR	K	0	854.461	P63038	P63038	Hspd1	60 kDa heat shock protein, mitochondrial	yes	yes	2	0.019357	100.25	779900	510533	1.52762	59	884650	733480	846730	230600	115090	143300	599960	439770	344740	1021600	686230	849890	603390	438650	682560	1135700	1239200	1112300	946340	1053400	515430	254520	179880	169390	3510900	3859600	2627700	1066900	698220	767060	249000	223090	243490
GANPVEIRR	K	1	1010.56	P63038	P63038	Hspd1	60 kDa heat shock protein, mitochondrial	yes	yes	2	0.013155	106.88	147083	98349.7	1.49551	59	135150	91051	98031	35775						231160	121620	101610	87422	50580	48102	75516	115800		171110	155180	72104	43348		27378	595040	877400	533290	188710	116180	89532	45029	28511
GVMIAVDAVIAEIK	R	0	1427.81	P63038	P63038	Hspd1	60 kDa heat shock protein, mitochondrial	yes	yes	2,3	1.1058e-15	169.04	331496	792473	0.418305	59	76344	101300	80075				30779				114450			38004		1126100	1063700	1403900							420330			106410	219020	53776
GVMIAVDAVIAEIKK	R	1	1555.9	P63038	P63038	Hspd1	60 kDa heat shock protein, mitochondrial	yes	yes	2,3	3.322e-16	175.66	865862	561225	1.54281	59	266320	1070300	316940							1105700	950610	641890	430580	265340	579420	2367100	2262900	2483600	270260	874150	92255	88185	48620	340400	3672600	3583700	4652800	1294000	740430	452870	304690	223480	139680
GYISPYFINTSK	R	0	1388.7	P63038	P63038	Hspd1	60 kDa heat shock protein, mitochondrial	yes	yes	2	1.3037e-06	151.7	1.0413e+06	639345	1.6287	59	1274500	1078400	731400	311920	169900	233580	256460		74188	1731500	2004500	1292300	781000	571860	500950	1499600	982100	1062600	725200	742340	365860	448930	311400	260720	5562100	3622000	4538700	2040300	1046700	2155800		258720	232330
IGIEIIK	K	0	784.506	P63038	P63038	Hspd1	60 kDa heat shock protein, mitochondrial	yes	yes	2	0.033301	111.04	398200	4.04057e+06	0.0985505	59										453630	355440				123320					156610							1070500		229700
IGIEIIKR	K	1	940.607	P63038	P63038	Hspd1	60 kDa heat shock protein, mitochondrial	yes	yes	2	0.040541	101.25	230424	157791	1.46031	59	277010	65588	112870	48715		20258				363870	127570	130470	159870		43138	219990	359750	82991	52378			106140	32486	24494	1170900	1605000	457300	377560	555990	223810	84341		17627
IIQSSSEVGYDAMIGDFVNMVEK	K	0	2531.19	P63038	P63038	Hspd1	60 kDa heat shock protein, mitochondrial	yes	yes	2,3	1.2391e-43	156.05	1.02109e+06	152450	6.6979	59		813230	728470							902200	831830	646420		284480	221650	327330				709760	242160				4736700	2666800	7071900	994930	1161800	593470			127640
IQEITEQIDITTSEYEK	R	0	2038.99	P63038	P63038	Hspd1	60 kDa heat shock protein, mitochondrial	yes	yes	2	2.0117e-292	352.64	701609	194461	3.60796	59	948100	1012100	810660		25991	52855	176530			979310	1277700	1447900	527330	501950	542900	690510	430720	418460	317100	352260	155700	334170	234900	233570	4147700	2960000	3001900	515890	394820	899610	614750	186200	251820
IQEITEQIDITTSEYEKEK	R	1	2296.13	P63038	P63038	Hspd1	60 kDa heat shock protein, mitochondrial	yes	yes	3	0.0013419	82.663	578798	160370	3.60915	59	452470	81208		208400	123190	104610	249590		93014	1356900	643040	293160	252690	113870	43910				930560	925380	326840	100510			1355200			1898300	1012800	1758400
ISDGVAVIK	K	0	900.528	P63038	P63038	Hspd1	60 kDa heat shock protein, mitochondrial	yes	yes	2	0.00034085	131.11	901645	802822	1.1231	59	1067000	666510	898050	282790	124120	121070	317750			1467100	770850	931570	641470	373250	483970		1090500	803860	1070300	864840	421970	349820	267490	176450	4613500	4206700	3598600	1429900	1957000	1031600	262380	126400	168040
ISSVQSIVPAIEIANAHR	K	0	1904.05	P63038	P63038	Hspd1	60 kDa heat shock protein, mitochondrial	yes	yes	3	2.7847e-06	101.9	2.0498e+06	329805	6.21519	59	2355900	3414400	1391600	466020	239940	319470	296780			3211100	2309800	2640600	1364100	1630700	2311100	1376300	1297400	1092600	942280	1239600	493910	718220	357030	519540	11524000	12817000	11310000	3363000	1655800	3337300	615000	389620	603970
IVQDVANNTNEEAGDGTTTATVIAR	K	0	2559.24	P63038	P63038	Hspd1	60 kDa heat shock protein, mitochondrial	yes	yes	2,3	9.3721e-84	203.75	2.04347e+06	1.42254e+06	1.4365	59	2302900	2138800	2142500	490890	361490	389330				2942100	2848100	3035800	1463300	1318600	1001900	3129600	1660200	2328300	1789800	1698300	730050	687390	475930	453710	9503300	7184600	9275600	3292700	4081000	3701200	677620	357160	390490
KISSVQSIVPAIEIANAHR	K	1	2032.14	P63038	P63038	Hspd1	60 kDa heat shock protein, mitochondrial	yes	yes	3,4	2.2006e-16	151.03	983298	330328	2.97673	59	1038200	789240	447280	115930	56117	50952				1521500	1271700	896820	263910	478330	845590	578850	689950	448130	262070			384400	143690	191630	4750200	5829500	6866900	1465000	1431700	1444100	186850	202090	207200
KPIVIIAEDVDGEAISTIVINR	R	1	2364.33	P63038	P63038	Hspd1	60 kDa heat shock protein, mitochondrial	yes	yes	3	2.3584e-12	113.73	2.75971e+06	1.09767e+06	2.51415	59	2203900	3325400	1185900				413700			3308100	3991500	2296400	975420	623120	952810	7989300	8627300	7613400	622880	1610300	533870	250760	187740	427310	11261000	10620000	18775000	3125000	1550800	2458900	582010	520210	449000
NAGVEGSIIVEK	K	0	1214.65	P63038	P63038	Hspd1	60 kDa heat shock protein, mitochondrial	yes	yes	2	1.2704e-06	156	1.11929e+06	709490	1.57759	59	1288500	901900	908890	314830	206880	192020	486660			1626900	1299400	1367500	753270	493660	507550	1626700	1488400	1213300	1093900	1127200	485630	390370	265580	236470	5815600	5088000	3512100	2068600	2182400	1340300	364810	213070	250150
RGVMIAVDAVIAEIKK	R	2	1712	P63038	P63038	Hspd1	60 kDa heat shock protein, mitochondrial	yes	yes	3	1.5874e-06	147.53	541241	188063	2.87797	59										106220						554050	609680	264570							529480	678190	1046500
TAIIDAAGVASIITTAEAVVTEIPK	R	0	2453.36	P63038	P63038	Hspd1	60 kDa heat shock protein, mitochondrial	yes	yes	3	5.388e-42	143.91	474414	448037	1.05887	59	288880	458560	665470				161160		148040	292830	350330	339240		171630	257600	291040	620480	573680		446310	314980					2521200	3119900	284170	186150	361960	132570	130060	181800
TAIIDAAGVASIITTAEAVVTEIPKEEK	R	1	2839.54	P63038	P63038	Hspd1	60 kDa heat shock protein, mitochondrial	yes	yes	3	8.0958e-28	133.84	649240	361820	1.79437	59	480590	656580	496890					506770	387710	520590	654650	826700		397080	254310	302360		362810		1197600	511620				1786600	1791800	2437500	623980	490690	671960		136530	188290
TINDEIEIIEGMK	K	0	1503.75	P63038	P63038	Hspd1	60 kDa heat shock protein, mitochondrial	yes	yes	2,3	1.2109e-114	264.58	1.95511e+06	4.70788e+06	0.415285	59	85089	83550							105870	114140						175470		4810600									10103000		163190
TINDEIEIIEGMKFDR	K	1	1921.95	P63038	P63038	Hspd1	60 kDa heat shock protein, mitochondrial	yes	yes	3	0.0013518	92.039	783142	420240	1.86356	59	743590	613040	432430	99783		69356				1268400	1540000	1081000	283510	634920	1144700	637240	896170	503800	288350	537050	175730	284550	159250	280520	3785300	3155600	4891300	1328200	679540	1190600	387030	176050	102570
TVIIEQSWGSPK	R	0	1343.71	P63038	P63038	Hspd1	60 kDa heat shock protein, mitochondrial	yes	yes	2	1.4509e-39	220.37	1.04357e+06	721208	1.44698	59	1447900	1273600	893350	265820	114290	187400	398740		80429	2073200	1570800	1328500	808700	649850	610080	1452700	751470	1259100	962480	910730	357060	419530	307360	256110	5825900	3087600	4219600	2130700	1233400	2052800	393990	236000	236440
VGEVIVTK	K	0	843.507	P63038	P63038	Hspd1	60 kDa heat shock protein, mitochondrial	yes	yes	2	0.0081772	113.66	757672	1.35959e+06	0.557279	59	744750	712390	824920		111160		408220	248140		719410	575870	699840	309710		610830	1197700	1694700	1225600	682590	992330		233200	201520	234250	2565100	3090400	1903700	784460	638620	525030	180350		171380
VGEVIVTKDDAMIIK	K	1	1629.9	P63038	P63038	Hspd1	60 kDa heat shock protein, mitochondrial	yes	yes	2,3	8.3807e-05	133.25	456223	166868	2.73403	59	823930	394770	409150	164230	88332	90028				1245300	919630	880110	140000	293890	299470	189630	522060	70878	386320	231000	98215		154720	143450	866880	2963400	320800	1214100	632870	1284500		84373	113940
VGGTSDVEVNEK	K	0	1232.59	P63038	P63038	Hspd1	60 kDa heat shock protein, mitochondrial	yes	yes	2	8.3685e-29	208.08	918349	766139	1.19867	59	929940	1106200	972860	176080	129190	150960	658500	495350	558940	1183400	1045200	921700	448730	625250	413510	852270	1066900	1145800	1321800	1816800	915550	218800	180890	215520	3924800	4949000	3640600	1299100	1056400	831210	196100	184970	153490
VGGTSDVEVNEKK	K	1	1360.68	P63038	P63038	Hspd1	60 kDa heat shock protein, mitochondrial	yes	yes	2,3	1.9806e-20	197.36	472119	102785	4.59326	59	725870	699810	643690	30803	55210	78264	240770	158150	192870	620310	737480	862830	162290	355050	330020	208240	293850	422360	691790	1041200	488000	77940	172150	209130	1578400	2548000	2731500	555190	81206	565010	44495	94102	107400
VGGTSDVEVNEKKDR	K	2	1631.81	P63038	P63038	Hspd1	60 kDa heat shock protein, mitochondrial	yes	yes	3,4	0.036916	70.563	174620	79173.7	2.20553	59	26717									185040	52650	35923	46956						296670	357320	119980				120630			236140	274940	78644
VGIQVVAVK	K	0	911.58	P63038	P63038	Hspd1	60 kDa heat shock protein, mitochondrial	yes	yes	2	8.1969e-05	140.14	847983	1.45794e+06	0.581633	59	1039100	585600	840060	199030	96119	121660				1075600	654560	794550	510130	290720	312820	1696700	1441300	1003000	568110	540840	170760	253710	136350	165230	4296100	4720200	3021600	1610800	1816300	2003500	197730	99202	125850
VTDAINATR	R	0	959.504	P63038	P63038	Hspd1	60 kDa heat shock protein, mitochondrial	yes	yes	2	2.2346e-34	205.18	1.18621e+06	718282	1.65146	59	1386900	1100000	1203700	302340	185310	215250	855360	737720	638090	1717700	1291500	1238000	732270	643300	430150	1087100	1340900	918000	1809000	2144800	928800	319900	284040	308250	4772700	6383400	4107200	1914600	1327400	1030800	278580	210500	214060
EIETEIQQIR	K	0	1257.66	O70566	O70566	Diaph2	Protein diaphanous homolog 2	yes	yes	2	0.00044862	117.53	597374		OST specific	60				138300	39483					1149900	751850	787720		307580		720340			840750	766030	357710		157050	233260					1291200	828560	385200		186620
ASSEGGAATGAGIDSIHK	K	0	1627.78	Q9WV32	Q9WV32	Arpc1b	Actin-related protein 2/3 complex subunit 1B	yes	yes	2	3.1333e-51	206.13	200171	175879	1.13812	61	133950	69344	99961	69184						202840	192000	142570					73367	81021	174480	122350	44500				792500	919750	571700	268380	248280	100770		29693
AYHSFIVEPISCHAWNK	M	0	2057.98	Q9WV32	Q9WV32	Arpc1b	Actin-related protein 2/3 complex subunit 1B	yes	yes	3	4.445e-13	149.3	735437	708702	1.03772	61	441120	463090			48668	106810				1432400	1108200	1041700	263000			243850		362450			115760	165920		109890	3417900	2436200	3141000	1102200	678070	950480
EHNGQVTGIDWAPESNR	K	0	1908.87	Q9WV32	Q9WV32	Arpc1b	Actin-related protein 2/3 complex subunit 1B	yes	yes	3	7.9485e-05	90.259	264629	378100	0.699892	61	117020	111850	122650							279890	262360	241130			76970	130090		143140	76128						758570	754000	861090	293070	389500	340580
ERFQNIDKK	R	2	1176.63	Q9WV32	Q9WV32	Arpc1b	Actin-related protein 2/3 complex subunit 1B	yes	yes	3	0.022102	90.709	117792	200714	0.586866	61		70650	56186							125180	130600	129110		43565						104070	44083		35779		220260	380270	308170		121530	99226
EVEERPAPTPWGSK	K	1	1581.78	Q9WV32	Q9WV32	Arpc1b	Actin-related protein 2/3 complex subunit 1B	yes	yes	2	1.7742e-12	185.66	164639	143054	1.15089	61	71826	54609	58980							91271	87574														458230	444880	429030	100500	122120	93842
KASSEGGAATGAGIDSIHK	K	1	1755.88	Q9WV32	Q9WV32	Arpc1b	Actin-related protein 2/3 complex subunit 1B	yes	yes	3	0.0044072	72.383	162515	135684	1.19774	61		72217	83644							119390	142310	143700													367490	629850	418980	117020	113930	83020	18822
NAYVWTIK	R	0	993.528	Q9WV32	Q9WV32	Arpc1b	Actin-related protein 2/3 complex subunit 1B	yes	yes	2	0.0092485	108.43	278755	273796	1.01811	61					31263	47349				430640	397130	280260		59146	37040	152450		120450	176670	163160	76451				1225900	768540	852790		260870	586020
NSVSQISVISGGK	K	0	1274.68	Q9WV32	Q9WV32	Arpc1b	Actin-related protein 2/3 complex subunit 1B	yes	yes	2	9.0288e-50	222.55	495330	534240	0.927167	61	373100	212140	337440	150110	56693	94625	169860			916730	544050	523920	178250	72097		388730		212660	562240	516300	180280	178310	65403	77267	2281400	1884200	1580900	851160	1112000	931820
STVISIDWHPNNVIIAAGSCDFK	R	0	2543.25	Q9WV32	Q9WV32	Arpc1b	Actin-related protein 2/3 complex subunit 1B	no	no	3	2.3144e-23	126.91	902303	518250	1.74106	61		689420	184010								1284600	895910						283910							2800600		4509900		478020	840260
TQIAICPNNHEVHIYEK	R	0	2065.01	Q9WV32	Q9WV32	Arpc1b	Actin-related protein 2/3 complex subunit 1B	yes	yes	4	0.0041551	57.148	350558	439356	0.797889	61	239070	260310	223780	99653	55528	56384				662690	490650	586750	121200		87117	139660	295620	179310	161320	436520	72319	106760	126730	48306	1531100	1646700	1559500	687110	1438700	713950	62821	65335	38227
TWKPTIVIIR	R	1	1225.75	Q9WV32	Q9WV32	Arpc1b	Actin-related protein 2/3 complex subunit 1B	yes	yes	3	0.0055921	97.813	392418	407274	0.963524	61	282460	150110	70089	73636	29040	47025				869320	595870	486400	143460	118840		207970	146080	134150	108330				45189		2298700	1435400	1477400	598890	763380	500220	89892
VAWVSHDSTVCIVDADKK	R	1	2028.99	Q9WV32	Q9WV32	Arpc1b	Actin-related protein 2/3 complex subunit 1B	yes	yes	3,4	1.7587e-27	176.19	488293	645085	0.756944	61	439680	376260	329410	170250	77915	137830				1168700	1034300	942040	211090	163170	169970	192300	130460	229090	240400	363740		163360	93546	94024	2332400	2109500	2096500	1237600	1313900	1132600	172280	45588	37654
AAVESIGFIIFR	R	0	1321.74	Q3TXS7	Q3TXS7	Psmd1	26S proteasome non-ATPase regulatory subunit 1	yes	yes	2	2.8698e-09	162.68	362919	183961	1.9728	62	276200	270740	160760	38568						420090	417520	249510	62165	243100		480950	467190	654940	235980	211030	238220	167360	80979	147590	1499300	1461100	1768600	442510	428980	504300		128080	54443
DNIEWIAR	R	0	1015.51	Q3TXS7	Q3TXS7	Psmd1	26S proteasome non-ATPase regulatory subunit 1	yes	yes	2	0.00066661	131.62	104439	142485	0.732984	62		64295			14925						113890	48604		23071				65396		109050	45644					261140	311670	101370	75337	229510
DTSEDVEEIVEPVAAHGPK	K	0	2020.96	Q3TXS7	Q3TXS7	Psmd1	26S proteasome non-ATPase regulatory subunit 1	yes	yes	3	0.0067581	56.514	433415	105800	4.09655	62	512460	339360	445620	120280	66232					455220	713410	492740	291210	177430	162890	331620	232710	238110		573480	247420	116050	94106		1519600	1165900	1415900	835890	558390	1063700		62674	109040
EAINIIEPMTNDPVNYVR	K	0	2087.04	Q3TXS7	Q3TXS7	Psmd1	26S proteasome non-ATPase regulatory subunit 1	yes	yes	3	0.014161	49.924	240370	194730	1.23437	62		139720								110130	232880							95432							503460		782530	111160	79044
EAIQIMATYIPK	K	0	1376.74	Q3TXS7	Q3TXS7	Psmd1	26S proteasome non-ATPase regulatory subunit 1	yes	yes	2	0.00034951	117.93	206003	313344	0.657434	62	165420	197950	90540							176320	213430	214100				150410		147350			79193	47060	32750	65541	621860	674600	563630	316320	131260	362890		32069
FGAIIAQGIIDAGGHNVTISIQSR	K	0	2437.31	Q3TXS7	Q3TXS7	Psmd1	26S proteasome non-ATPase regulatory subunit 1	yes	yes	3	2.0925e-08	81.788	680179	99089.7	6.86427	62										154820	139730					178250		118970							988480	1310900	1870100
IIHVAVSDVNDDVRR	R	1	1706.91	Q3TXS7	Q3TXS7	Psmd1	26S proteasome non-ATPase regulatory subunit 1	yes	yes	3	0.013244	61.11	161432	146827	1.09947	62	81618			59193						199070	85805	118840	65097			128020	159010	68906	54090			53549			621740	703920	265950	251930	203630	99206	50769
MITSAAGIISIIDEEEPQIK	-	0	2157.12	Q3TXS7	Q3TXS7	Psmd1	26S proteasome non-ATPase regulatory subunit 1	yes	yes	3	0.0025276	59.579	124309		OST specific	62			103980										33572					94577										150440	227350	112630
NAQAIEDMVGYAQETQHEK	K	0	2160.97	Q3TXS7	Q3TXS7	Psmd1	26S proteasome non-ATPase regulatory subunit 1	yes	yes	3	0.0015149	62.861	270316	278899	0.969223	62	188860	144060		61055						212840	203940	236640						124320			82034				847320	726410	647220	411690
QCVENADIPEGEK	K	0	1487.66	Q3TXS7	Q3TXS7	Psmd1	26S proteasome non-ATPase regulatory subunit 1	yes	yes	2	0.010197	79.639	69044		OST specific	62		32461										19061								50937		31558			141540		154800		90786	32531
QDVYDIIK	R	0	992.518	Q3TXS7	Q3TXS7	Psmd1	26S proteasome non-ATPase regulatory subunit 1	yes	yes	2	0.047854	80.455	135653	142383	0.952729	62	82228	57181								99116	91305	61577				73587			94577						399170	311430	243710	122200	98925	268570		20898
TNIYQDDAVTGEAAGIAIGIVMIGSK	K	0	2606.33	Q3TXS7	Q3TXS7	Psmd1	26S proteasome non-ATPase regulatory subunit 1	yes	yes	3	1.3058e-26	120.85	402307	390997	1.02893	62		257600	269210								251420	257390				450230	292590	565250		356950	338640						1732200	405330	387620	207190
VSTAVISITAK	K	0	1088.64	Q3TXS7	Q3TXS7	Psmd1	26S proteasome non-ATPase regulatory subunit 1	yes	yes	2	4.911e-06	155.99	212825	160008	1.3301	62	251760	133760	252230	50582	18945		73167			297640	213350	192350	86213	101600	56337	249060	204540	114540	273490	307980	105600	113710	59054	54247	848200	823730	549060	548150	303150	572180	83328	45043	48736
YGAAMAIGICCAGTGNK	R	0	1713.76	Q3TXS7	Q3TXS7	Psmd1	26S proteasome non-ATPase regulatory subunit 1	yes	yes	2	6.3931e-24	162.7	132805		OST specific	62		65337								84089	84627	26791								85114					400010	178810	298760	162510	82998	174620
YQPFKPISIGGIIIIK	R	1	1786.08	Q3TXS7	Q3TXS7	Psmd1	26S proteasome non-ATPase regulatory subunit 1	yes	yes	3	0.024002	68.283	306393	132823	2.30677	62	110020	180010	89956							250870	385040	187910				377830	259110	327530						61939	494670	742960	1647700	208910	126560	282500
AIYYIQIHPQEIR	R	0	1642.88	Q3U1J4	Q3U1J4	Ddb1	DNA damage-binding protein 1	yes	yes	3	0.00080647	89.266	372753	349290	1.06717	63		280420	136280		58403					438540	604110	447990		162240		405070	321600	295050					90535	93607	1142900	671880	836940			315080
EATADDIIK	R	0	974.492	Q3U1J4	Q3U1J4	Ddb1	DNA damage-binding protein 1	yes	yes	2	0.010502	95.523	145384	134809	1.07844	63	152880	96345		50044	22878	24519	140950		65685	180650			87536	39155			199160	118800	229470	216930	104390	58285	32587	46269	383690	495970	277860	202350			53691	30565
EEQMDGTVTIK	K	0	1249.59	Q3U1J4	Q3U1J4	Ddb1	DNA damage-binding protein 1	yes	yes	2	0.0017911	110.98	86742.7	187458	0.46273	63			27739													64602		47206							169430	129750	81729
EMIGGEIIPR	K	0	1113.59	Q3U1J4	Q3U1J4	Ddb1	DNA damage-binding protein 1	yes	yes	2	0.00048015	120.27	188680	222528	0.847894	63											74168	82103							85460	49519					410560	288990	329960
FIYGCQAPTICFVYQDPQGR	K	0	2419.11	Q3U1J4	Q3U1J4	Ddb1	DNA damage-binding protein 1	yes	yes	3	0.0061684	45.436	301931	366205	0.824485	63										370220	321090	190640		78243				135910		204830		264040	195280		1164400		858290	230780	158080	313710
GAVYSMVEFNGK	K	0	1300.61	Q3U1J4	Q3U1J4	Ddb1	DNA damage-binding protein 1	yes	yes	2	0.062532	66.708	112790		OST specific	63						29063										91917	117760	74902							264440					201620
GDFIIVGDIMR	K	0	1234.64	Q3U1J4	Q3U1J4	Ddb1	DNA damage-binding protein 1	yes	yes	2	0.0043836	100.09	124234	240780	0.515965	63													149380	146500	142720			58336
IEEIHVIDVK	R	0	1193.67	Q3U1J4	Q3U1J4	Ddb1	DNA damage-binding protein 1	yes	yes	3	0.016839	63.216	145581	220823	0.659268	63	132020	99261	123900	57558						163260	153880	124060			50352	140000	156630	94512	104000				36596		374250	360660	371270	177760	147360	228050
IEVQDSSGGTTAIRPSASTQAISSSVSSSK	R	1	2937.45	Q3U1J4	Q3U1J4	Ddb1	DNA damage-binding protein 1	yes	yes	3	4.7352e-16	111.95	372815	286603	1.30081	63	438440	402370	422050	133690	55939	90361	137840			516730	500330	581590	152590	141000	136300	402410		311960	196490	243240	106640		131070		1504500	1028700	1095400	686350	801320	779730	142310	57467
IGDSQIVK	R	0	858.481	Q3U1J4	Q3U1J4	Ddb1	DNA damage-binding protein 1	yes	yes	2	0.02043	99.136	323029	418380	0.772095	63				69427																		104010			666310		452370
IIASINSTVR	K	0	1072.62	Q3U1J4	Q3U1J4	Ddb1	DNA damage-binding protein 1	yes	yes	2	0.023276	76.927	161409	180301	0.89522	63		116740	150110				56019			200010	145830	157370				200620	226180						33816		465360	525740		222530	311920	141050	45206	25952	31631
IPSFEIIHK	K	0	1082.61	Q3U1J4	Q3U1J4	Ddb1	DNA damage-binding protein 1	yes	yes	2	0.01447	88.177	124927	183260	0.681691	63										127580							76593								317600		120100	83206
IVFSNVNIK	K	0	1032.6	Q3U1J4	Q3U1J4	Ddb1	DNA damage-binding protein 1	yes	yes	2	0.00097589	120.45	163778	197774	0.828106	63	195930	104700	100180		21576					222050	168510	158140	125830	70054	44284	229790	265260	139240	139580	171240	61227	61262	52737	42991	680270	654120	397680	246280	146860	241440		31315	39737
IVVFQYSDGK	R	0	1154.6	Q3U1J4	Q3U1J4	Ddb1	DNA damage-binding protein 1	yes	yes	2	0.0044964	94.465	144371	200351	0.720591	63	191900	129560	123700	53661			167930		35778	213340	166750	136380			56619	177130	169720	117460	121860	164150	95806	60490		32810		398230	416220	226800	135980	330290		29085
KTEPATGFIDGDIIESFIDISRPK	R	2	2648.37	Q3U1J4	Q3U1J4	Ddb1	DNA damage-binding protein 1	yes	yes	4	0.03723	58.479	330415	443455	0.745093	63	180420	253440	257280							321210	410370	292790		148710	91554	429440		558280	213280	364710			63467		792120		1433400	350010	432460	230520
QGQGQIVTCSGAFK	R	0	1479.71	Q3U1J4	Q3U1J4	Ddb1	DNA damage-binding protein 1	yes	yes	2	0.00013545	112.96	119187	121500	0.980964	63	121220	93543	110140							148140	107580	97572		45869			107080	60159	121970	113300	74892		22976		275110	342820	235110	144020	201880	133440			37754
QSGESIDIITR	K	0	1217.63	Q3U1J4	Q3U1J4	Ddb1	DNA damage-binding protein 1	yes	yes	2	0.061185	68.463	132978	180997	0.734697	63	129600		115010		77042	35995					165870			111360	67220	172980	141200	84799	90813	98832	61047		71128		319940		305290	229490	183770	182490
SDPGRETDDTIVISFVGQTR	R	1	2192.07	Q3U1J4	Q3U1J4	Ddb1	DNA damage-binding protein 1	yes	yes	3	0.011238	69.289	405384		OST specific	63	335020	304700	154170			114410					482360	461880				329270		238640						76131	1192800	1288100		526480	350370	622240			111460
VTIGTQPTVIR	K	0	1183.69	Q3U1J4	Q3U1J4	Ddb1	DNA damage-binding protein 1	yes	yes	2	0.0048755	99.343	228589	374500	0.610386	63	248860	158280	178800	93880						286630	189900	224450	172940	67463		279810	257950	113830	169570	174270					755240	255530	411270	356990	398140	522440	84437	35290
YIAIAPPIIK	K	0	1097.68	Q3U1J4	Q3U1J4	Ddb1	DNA damage-binding protein 1	yes	yes	2	0.019128	79.474	223707	576903	0.387772	63	308460	125020	113740							172920	120110	148140	77250		147960	265660	261770	153140							570450	515580	451640	252020	97186
YNACIIEYK	K	0	1172.55	Q3U1J4	Q3U1J4	Ddb1	DNA damage-binding protein 1	yes	yes	2	0.012773	87.806	132411	57841	2.28923	63	200440	86606								186360	116560	177050					64437		109310		28436			25907	326110	171420	145480	157600	76231	159360	62816
IDYIIGIK	K	0	933.554	Q6ZWN5	Q6ZWN5	Rps9	40S ribosomal protein S9	yes	yes	2	0.00043194	136.8	322540	993766	0.324564	64	241060	231530	148880							334520	475260	268400				323710	460320	304410	208360						1048400	886450	767130	247120	123450	218410
IEDFIER	K	0	920.46	Q6ZWN5	Q6ZWN5	Rps9	40S ribosomal protein S9	yes	yes	2	0.039097	105.14	423102	555681	0.761411	64	577070	317210	402060	55663		39377	103510			731390	585680	602760	124480	77439	99713	444070	470720	318750	555430	463320	209620	79895	51058	59712	2289700	2278800	2033800	505020	626730	587180	58991	31413	37549
IFEGNAIIR	R	0	1031.58	Q6ZWN5	Q6ZWN5	Rps9	40S ribosomal protein S9	yes	yes	2	2.1132e-09	156.83	489728	565110	0.866605	64	632920	463230	376740	91182	43600	61485				1127500	1044600	749320	167110	125950	103660	532190	509220	347700	425490	362700	125230	106770	66376	88992	2856200	2957400	2464700	614620	303030	657450	102790	59201	78846
IGVIDEGK	R	0	829.455	Q6ZWN5	Q6ZWN5	Rps9	40S ribosomal protein S9	yes	yes	2	0.020844	99.442	493733	406893	1.21342	64	516980	336870	343120	51000	26923		219290		109500	765250	508960	466430		69790	93424	370100	444490	258660	824360	1035300	408080	74356	39612	37789	2071900	3380500	1338200	442840	617240	189590	59748	30655
IIGEYGIR	K	0	919.513	Q6ZWN5	Q6ZWN5	Rps9	40S ribosomal protein S9	yes	yes	2	0.03607	87.696	896853	910244	0.985289	64	1291500	875730	1051800		102940					2001100	1313900	1190800	201710	200940	107840		634970	512750	1012700	898420	355510		277610			3347600	2958600	1644000	1750100	1167900		62783
KQVVNIPSFIVR	R	1	1398.83	Q6ZWN5	Q6ZWN5	Rps9	40S ribosomal protein S9	yes	yes	2,3	0.045461	81.676	513127	588470	0.871968	64	382980	300110	279980							688970	912440	575910	97787	63687	78296	343950	283620	266870		206160					2750800	2897100	1994900	301670	179150	322090
MKIDYIIGIK	K	1	1192.69	Q6ZWN5	Q6ZWN5	Rps9	40S ribosomal protein S9	yes	yes	3	0.021155	81.525	260282	196340	1.32567	64	101320	140920								188450	156070	186430													451110	441100	572430
QVVNIPSFIVR	K	0	1270.74	Q6ZWN5	Q6ZWN5	Rps9	40S ribosomal protein S9	yes	yes	2	0.004179	100.04	656327	570135	1.15118	64	571890	689170	215060	84395		53898				1097000	1156800	773290	150330	115330	148720	455770	369460	269430	476450	537920	169140	68905		44302	3891300	2991200	5280500	589560	215330	424460
RIFEGNAIIR	R	1	1187.68	Q6ZWN5	Q6ZWN5	Rps9	40S ribosomal protein S9	yes	yes	2,3	0.01006	93.561	288306		OST specific	64		56398									43181														174320	1055900	111730
RIQTQVFK	R	1	1018.59	Q6ZWN5	Q6ZWN5	Rps9	40S ribosomal protein S9	yes	yes	2	0.033328	102.62	391725	284016	1.37924	64	399010	340050	386090	50190		43467	54323			614480	471040	455370	82494	77341	107710	296440	358240	244180	334460	289700	132330	55624	40256	56173	2241700	3111400	2107600	366330	432620	248050	55224	30181	42766
SPYGGGRPGR	R	1	1002.5	Q6ZWN5	Q6ZWN5	Rps9	40S ribosomal protein S9	yes	yes	2	0.021788	104.42	81524.9	59932	1.36029	64			73520					60478				86090								27451	95756					206120				43026
ATAASITIPR	K	0	999.571	Q9R233	Q9R233	Tapbp	Tapasin	yes	yes	2	1.7151e-05	147.74	325670	130168	2.50193	65	394820	292220	299410	146710	67622	101140	158200		76152	341320	312800	299200	295920	235340	175650	365800	394800	302430	277520	367190	124830	201660	116800	164520	1101400	1479200	921640	483150	646490	399700	215560	116120	124430
GKGHIIIAATPGIAGR	R	1	1530.9	Q9R233	Q9R233	Tapbp	Tapasin	yes	yes	3	0.0032291	95.822	212491	114216	1.86043	65	203450	105940	125550		39331	35961	46245			267420	224820	130410	167680	85142	89821	189010	325650	147590				123690		61771	1026100	1254700	422830	208480	221410	258960	149450	50015	55985
HHSDGSVSQSGHIQIPPVTAK	R	0	2181.09	Q9R233	Q9R233	Tapbp	Tapasin	yes	yes	4	0.013733	43.794	294319	286523	1.02721	65	248470	174890	241320		60162	252800				385230	201880	336890	283820	189940	159610	360310		150770			56384		120430	133950	853300	1079500	1053500	316570	379150	202490		89205	168170
RYPAGASAPHCEMSR	R	1	1688.75	Q9R233	Q9R233	Tapbp	Tapasin	yes	yes	3	5.2661e-06	125.33	157980	72167.5	2.18908	65	140150	188340	196510	38078	42158	66614	47638			142280	173230	174290	94743	121460	96445	101240	209130	143150	74613	103180	35976	55103	75168	89343	644950	825640	710600	152350	224830	151870	52061	71483	79741
SISPEQNCPR	R	0	1186.54	Q9R233	Q9R233	Tapbp	Tapasin	yes	yes	2	0.0094503	84.687	276013	39322.2	7.01926	65																											1002200				102190	106920	113170
VDDPAGMIIAAFR	K	0	1374.7	Q9R233	Q9R233	Tapbp	Tapasin	yes	yes	2	2.7894e-10	166.7	477684	183499	2.6032	65	410960	332410	340720	114710	118640	116340			47031	511520	616360	336070	368290	427210	323860	352320	635120	547800	259720	208050		202600	223900	251380	2252000	1766100	3523700	523420	416330	295370	276340	265230	347640
YPAGASAPHCEMSR	R	0	1532.65	Q9R233	Q9R233	Tapbp	Tapasin	yes	yes	2,3	0.018829	93.228	112679	57387.7	1.96348	65	83443	135230	153000			42731				137770	107320	142500		77260	87675	54435	161800	103510	106890	116560	48516	44069	50023	51803	389950	404710	425870	123800	111960	94293	62629	48523	65161
ACGDSTITQITAGIDPVGR	K	0	1930.94	P62880	P62880	Gnb2	Guanine nucleotide-binding protein G(I)/G(S)/G(T) subunit beta-2	yes	yes	2	5.6189e-43	184.66	286195		OST specific	66	301200	205960	158530	68923	49159					290710	327350	142730	176070			241570		227560				109910	74866	73609	1396600	936310	791940	307490	213260	360350	130580		129460
ADQEIIMYSHDNIICGITSVAFSR	R	0	2739.3	P62880	P62880	Gnb2	Guanine nucleotide-binding protein G(I)/G(S)/G(T) subunit beta-2	yes	yes	3	2.0177e-05	60.735	683940		OST specific	66	284710									203340								262340							1744800		1940500		125220
IIIAGYDDFNCNIWDAMK	R	0	2157.99	P62880	P62880	Gnb2	Guanine nucleotide-binding protein G(I)/G(S)/G(T) subunit beta-2	yes	yes	2	3.1087e-12	124.77	472633	77822	6.07326	66	299640	373990	231120							168030	425190	161070		192710	136790	390880									1987300	900760	2179300	334030	173160
KACGDSTITQITAGIDPVGR	R	1	2059.04	P62880	P62880	Gnb2	Guanine nucleotide-binding protein G(I)/G(S)/G(T) subunit beta-2	yes	yes	3	1.6101e-05	96.143	429711	127577	3.36825	66	506910	297800	199900		87189	165630				668220	580750	474210	302690		390210	386600	485150	292430	255710	357820		247100	136630		1499000	1276700	1528800	620970	338370	563740	199020	193370	262960
TFVSGACDASIK	R	0	1254.59	P62880	P62880	Gnb2	Guanine nucleotide-binding protein G(I)/G(S)/G(T) subunit beta-2	yes	yes	2	7.1793e-14	176.87	444349	132337	3.3577	66	401310	463800	422270	155570	87407	95764	235040			449170	346810	369780	333850	240400	413410	465860	422640	273500	355160	395140	159820	246500	151970	158780	2386000	1842000	1500900	503230	715390	390150	228080	138120	173130
AFMTADIPNEIIEIIEK	K	0	1946.01	Q68FD5	Q68FD5	Cltc	Clathrin heavy chain 1	yes	yes	2	1.5717e-45	194.32	664097	936457	0.709159	67												255020				961460	578860	1216400									1551300	203570	251240
AHMGMFTEIAIIYSK	R	0	1710.85	Q68FD5	Q68FD5	Cltc	Clathrin heavy chain 1	yes	yes	3	0.0043034	68.283	79983		OST specific	67																		79983
AIEHFTDIYDIK	R	0	1463.73	Q68FD5	Q68FD5	Cltc	Clathrin heavy chain 1	yes	yes	3	0.00010939	115.33	142765	1.10492e+06	0.129208	67		60297	43851									58770				154850	108690	111620							168660	382500	195650
AIEHFTDIYDIKR	R	1	1619.83	Q68FD5	Q68FD5	Cltc	Clathrin heavy chain 1	yes	yes	3,4	0.00039242	102.97	201314	279648	0.719883	67	104800	78221	60956							226910	150780	185870			128090	101460		40765					27110	46805	509900	1011400	852930		178750	223240	67889	46919
AQIIPIR	M	0	809.512	Q68FD5	Q68FD5	Cltc	Clathrin heavy chain 1	yes	no	2	0.034607	73.616	168684	413253	0.408187	67		71019																								266350
DAMQYASESK	K	0	1128.48	Q68FD5	Q68FD5	Cltc	Clathrin heavy chain 1	yes	yes	2	0.00013285	132.03	79915.4	247495	0.322897	67			45237				27797									45337		66459			31799				130130	176690	200520	48460
EHIEIFWSR	R	0	1215.6	Q68FD5	Q68FD5	Cltc	Clathrin heavy chain 1	yes	yes	3	0.045442	51.949		178390	0	67
ENPYYDSR	R	0	1042.44	Q68FD5	Q68FD5	Cltc	Clathrin heavy chain 1	yes	yes	2	0.00068955	130.66	74986.7	132999	0.563814	67		48107	48526								41262	49826					56150	47284	61733	68727	71047			8726.4	146150	227800	155640		72946	76943
ESYVETEIIFAIAK	R	0	1611.84	Q68FD5	Q68FD5	Cltc	Clathrin heavy chain 1	yes	yes	2	2.2875e-17	176.25	312177	186506	1.67381	67		191860						748830									405260	412480		182160								194860	90776	271190
EVCFACVDGK	K	0	1183.5	Q68FD5	Q68FD5	Cltc	Clathrin heavy chain 1	yes	yes	2	0.00050505	118.03	275679		OST specific	67		77487																							509060	357940	358190
GQFSTDEIVAEVEK	R	0	1550.75	Q68FD5	Q68FD5	Cltc	Clathrin heavy chain 1	yes	yes	2	0.00017285	109.79	136580	472343	0.289154	67																												136580
HDVVFIITK	K	0	1070.61	Q68FD5	Q68FD5	Cltc	Clathrin heavy chain 1	yes	yes	2	0.011251	92.239	144540	595940	0.242542	67		33663										54360		35419				65634							375790	429080	204310		40979	61629
HNIMDFAMPYFIQVMK	R	0	1983.94	Q68FD5	Q68FD5	Cltc	Clathrin heavy chain 1	yes	yes	3	0.0012294	70.272	265600	99275	2.6754	67																112980		206730									477090
HSSIAGCQIINYR	R	0	1517.74	Q68FD5	Q68FD5	Cltc	Clathrin heavy chain 1	yes	yes	3	0.032977	54.65	151096	70097	2.15553	67	92254	98878	117040							158780		128750			84701			58982				48127	55478		529370		466880	192800	273530	252160	68617	23791
IAEIEEFINGPNNAHIQQVGDR	R	0	2463.21	Q68FD5	Q68FD5	Cltc	Clathrin heavy chain 1	yes	yes	3	0.00051059	58.123	725692	838064	0.865914	67		165320									388000					253590	339220	255310							1300300	1731300	2605400	294430	298030	351710
IASTIVHIGEYQAAVDGAR	R	0	1970.02	Q68FD5	Q68FD5	Cltc	Clathrin heavy chain 1	yes	yes	3	3.1577e-09	111.22	297696	689939	0.431481	67	325590	258480	197710	128930	54752	56237				739850	252490	318230	201600	199890	126140	571100	364850	298100	145910	155020	104880	91252	174310	69885	1534400	1472100	1153000	415680	218460	583740	174180	48337	114940
IECSEEIGDIVK	K	0	1390.66	Q68FD5	Q68FD5	Cltc	Clathrin heavy chain 1	yes	yes	2	0.00023131	122.46	296257		OST specific	67																									249030	299850	339890
IHIIEVGTPPTGNQPFPK	K	0	1944.05	Q68FD5	Q68FD5	Cltc	Clathrin heavy chain 1	yes	yes	3	0.00043306	79.346	330513	749085	0.441223	67	272090	211570		84660	41029					247860	365680		156230	123030	106570	304470	297500								1295000	1272700	1207600	319350	187050	360970			66932
IIIPWIEAR	K	0	1109.66	Q68FD5	Q68FD5	Cltc	Clathrin heavy chain 1	yes	yes	2	0.00019003	131.5	354722	727702	0.487454	67	209150	465880	257480	36633		35385				246950	377450	103590	130480	196050	120750	750660	805610	747940	57013	41477		93290	33184	109670	1306900	955850	2687500	360930	138630	357380		96107	70035
IIYNNVSNFGR	K	0	1295.66	Q68FD5	Q68FD5	Cltc	Clathrin heavy chain 1	yes	yes	2	1.1603e-13	173.04	228221	557599	0.409292	67	242920	201780	174830							185120	293160	214520	118000	97777	102010	233520	204920	146590	140340	115830	62567		67635	85849	889680	922250	736960	340930	199200	555990			42909
ISGETIFVTAPHEATAGIIGVNR	R	0	2352.24	Q68FD5	Q68FD5	Cltc	Clathrin heavy chain 1	yes	yes	3	4.4291e-36	151.31	733350	925957	0.791992	67	474430	341390	196940		63153					558500	369460	430980						542150				164870		63506	2349400	2667700	3717300	578910	594720				185710
[truncated: 8,886 more rows]
[truncated: 157 more columns]

## Sheet: CBLB peptides
Sequence	Amino acid before	Missed cleavages	Mass	Proteins	Leading razor protein	Start position	End position	Gene names	Protein names	Unique (Groups)	Unique (Proteins)	Charges	PEP	Score	Mean Intensity CBL-OST	Mean Intensity WT	Ratio peptide level CBL-OST/WT	Rank prey	Intensity Cblb_0_S1_R1	Intensity Cblb_0_S1_R2	Intensity Cblb_0_S2_R1	Intensity Cblb_0_S2_R2	Intensity Cblb_0_S3_R1	Intensity Cblb_0_S3_R2	Intensity Cblb_0_S4_R1	Intensity Cblb_0_S4_R2	Intensity Cblb_0_S4_R3	Intensity Cblb_030_S1_R1	Intensity Cblb_030_S1_R2	Intensity Cblb_030_S2_R1	Intensity Cblb_030_S2_R2	Intensity Cblb_030_S3_R1	Intensity Cblb_030_S3_R2	Intensity Cblb_030_S4_R1	Intensity Cblb_030_S4_R2	Intensity Cblb_030_S4_R3	Intensity Cblb_120_S1_R1	Intensity Cblb_120_S1_R2	Intensity Cblb_120_S2_R1	Intensity Cblb_120_S2_R2	Intensity Cblb_120_S3_R1	Intensity Cblb_120_S3_R2	Intensity Cblb_120_S4_R1	Intensity Cblb_120_S4_R2	Intensity Cblb_120_S4_R3	Intensity Cblb_300_S1_R1	Intensity Cblb_300_S1_R2	Intensity Cblb_300_S2_R1	Intensity Cblb_300_S2_R2
[truncated: 8,962 more rows]
[truncated: 161 more columns]

[truncated: 2 more sheets: CBL interactors, CBLB interactors]
